# Supplementary material for: The protein architecture in Bacteria and Archaea identifies a set of promiscuous and ancient domains
Source: PLoS One. 2019 Dec 19;14(12):e0226604. doi: 10.1371/journal.pone.0226604 (PMC6922389; doi:10.1371/journal.pone.0226604)
Supplement: S1 Table — Columns correspond to: Genome ID; Total of Proteins per genome (ORFs); NRProteins_Assigned (total of proteins with one non redundant domain); Coefficient (coverage = total of NR proteins / ORFs); NRDomains; 1Domain_count; 2Domain_Count; 3Domain_Count; > = 4DomainCounter. (TXT) [file pone.0226604.s003.txt]

Genome ID	ORFs	NRProteins_Assigned Coefficient NRDomains 1Domain 2Domain 3Domain >=4Domain
# Genome ID; Total of Proteins per genome (ORFs); NRProteins_Assigned (total of proteins with one non redundant domain); Coefficient (coverage = total of NR proteins / ORFs); NRDomains; 1Domain_count; 2Domain_Count; 3Domain_Count; >=4DomainCounter
Genome	ORFs	NRProteins_Assigned	Coefficient	NRDomains	1Domain	2Domain	3Domain	4Domain
GCF_000732945.1_ASM73294v1	1835	1243	0.677384196	561	836	302	70	35
GCF_000196355.1_ASM19635v1	2750	1824	0.663272727	690	1230	397	121	76
GCF_000217635.1_ASM21763v1	349	305	0.873925501	268	188	77	26	14
GCF_001647635.1_ASM164763v1	3262	2279	0.698651134	633	1586	554	106	33
GCF_000236665.1_ASM23666v1	3339	2378	0.712189278	706	1569	535	155	119
GCF_000817935.1_ASM81793v1	3930	2464	0.62697201	709	1684	589	121	70
GCF_001648175.1_ASM164817v1	3757	2903	0.772690977	740	1972	736	124	71
GCF_000789395.1_ASM78939v1	3066	1989	0.648727984	676	1319	492	121	57
GCF_000550765.1_ASM55076v1	3273	2219	0.67797128	661	1520	517	123	59
GCF_000023825.1_ASM2382v1	4187	2974	0.710293766	672	1972	734	176	92
GCF_000025005.1_ASM2500v1	2780	2081	0.748561151	632	1413	503	111	54
GCF_001017435.1_ASM101743v1	5306	3628	0.68375424	818	2435	829	191	173
GCF_000473305.1_ASM47330v1	2204	1586	0.719600726	578	1069	377	78	62
GCF_000176855.2_ASM17685v2	4607	3377	0.733014977	783	2254	831	176	116
GCF_000147695.2_ASM14769v3	2397	1730	0.721735503	662	1144	430	91	65
GCF_000734035.1_ASM73403v1	2479	1695	0.683743445	569	1258	321	76	40
GCF_000192845.1_ASM19284v1	5046	3530	0.699564011	711	2379	876	172	103
GCF_000007005.1_ASM700v1	2845	1769	0.621792619	527	1322	363	69	15
GCF_000025845.1_ASM2584v1	740	483	0.652702703	319	316	118	33	16
GCF_000008365.1_ASM836v1	649	436	0.671802773	308	275	116	32	13
GCF_000212355.1_ASM21235v1	2932	1995	0.68042292	633	1371	444	112	68
GCF_000442595.1_ASM44259v1	2456	1791	0.729234528	661	1193	410	121	67
GCF_000019165.1_ASM1916v1	2584	1736	0.671826625	662	1138	423	102	73
GCF_001602195.1_ASM160219v1	2837	2029	0.715192104	551	1379	500	106	44
GCF_000018885.1_ASM1888v1	2677	1930	0.720956294	585	1376	432	80	42
GCF_000190735.1_ASM19073v2	3763	2600	0.690938081	681	1754	612	140	94
GCF_000093065.1_ASM9306v1	461	405	0.878524946	323	245	109	39	12
GCF_000714655.1_ASM71465v1	6075	4310	0.709465021	850	2937	1057	209	107
GCF_000236065.1_ASM23606v1	8006	5720	0.714464152	841	3838	1472	271	139
GCF_000317435.1_ASM31743v1	5372	3259	0.606664185	766	2286	610	200	163
GCF_000941035.1_ASM94103v1	3893	2146	0.551245826	660	1551	407	116	72
GCF_001598035.1_ASM159803v1	1855	1331	0.717520216	542	910	313	70	38
GCF_000144695.1_ASM14469v1	2278	1564	0.686567164	632	1010	393	100	61
GCF_000317675.1_ASM31767v1	3396	2213	0.651648999	708	1549	433	138	93
GCF_000980815.1_ASM98081v1	2164	1489	0.688077634	582	999	363	84	43
GCF_000183725.1_ASM18372v1	2739	1936	0.706827309	616	1359	384	121	72
GCF_000009165.1_ASM916v1	4358	2897	0.664754475	777	1950	676	170	101
GCF_000019285.1_ASM1928v1	1851	1324	0.715289033	583	926	288	73	37
GCF_000241055.1_ASM24105v1	1777	1271	0.715250422	507	880	303	59	29
GCF_000027045.1_ASM2704v1	3007	1856	0.617226472	672	1290	419	94	53
GCF_000251105.1_ASM25110v1	2419	1552	0.641587433	539	1136	301	72	43
GCF_001652565.1_ASM165256v1	6615	4851	0.733333333	774	3283	1258	216	94
GCF_000512355.1_ASM51235v1	2314	1460	0.630942092	604	1065	271	76	48
GCF_000213215.1_ASM21321v1	2326	1436	0.617368874	503	1075	284	63	14
GCF_000212675.2_ASM21267v2	3697	2498	0.675682986	702	1680	518	187	113
GCF_000013885.1_ASM1388v1	4356	2520	0.578512397	723	1785	520	125	90
GCF_000026205.1_ASM2620v1	466	319	0.684549356	235	199	78	26	16
GCF_000183745.1_ASM18374v1	2338	1648	0.704875962	638	1134	374	96	44
GCF_000242595.2_ASM24259v3	2732	1884	0.689604685	633	1245	436	138	65
GCF_900016155.1_PFREUDJS1	2173	1556	0.716060746	587	1065	359	94	38
GCF_000788395.1_ASM78839v1	4221	2897	0.686330253	758	1929	655	184	129
GCF_000016285.1_ASM1628v1	5506	3914	0.710860879	764	2673	960	175	106
GCF_000009145.1_ASM914v1	2482	1721	0.693392425	662	1188	361	115	57
GCF_001310225.1_ASM131022v1	3236	2271	0.701792336	651	1555	511	126	79
GCF_000008565.1_ASM856v1	3167	2139	0.675402589	683	1541	451	96	51
GCF_000304455.1_CCh_cEper1	751	500	0.665778961	338	319	121	44	16
GCF_000953475.1_MfumSolVChr1	2235	1387	0.620581655	574	950	303	86	48
GCF_000016265.1_ASM1626v1	6689	5080	0.759455823	775	3478	1297	202	103
GCF_000194605.1_ASM19460v1	3970	2293	0.577581864	657	1580	514	125	74
GCF_000179575.2_ASM17957v2	1544	1061	0.687176166	490	788	190	57	26
GCF_001548175.1_ASM154817v1	6297	3670	0.582817215	794	2655	777	161	77
GCF_000706725.1_ASM70672v1	3837	2660	0.693249935	737	1820	654	123	63
GCF_001078275.1_ASM107827v1	4481	3459	0.771925909	746	2338	872	163	86
GCF_000179035.2_ASM17903v2	814	272	0.334152334	199	193	51	20	8
GCF_000767725.1_ASM76772v1	570	380	0.666666667	271	240	98	28	14
GCF_000265365.1_ASM26536v1	3028	1833	0.605350066	563	1246	429	100	58
GCF_000025605.1_ASM2560v1	1566	1174	0.749680715	578	811	252	80	31
GCF_000316605.1_ASM31660v1	4232	2589	0.611767486	715	1767	518	187	117
GCF_001602155.1_ASM160215v1	1714	1200	0.700116686	526	812	278	75	35
GCF_000025265.1_ASM2526v1	5826	4406	0.756265019	728	3040	1109	192	65
GCF_001278845.1_ASM127884v1	2732	1716	0.628111274	575	1205	381	94	36
GCF_000092105.1_ASM9210v1	4257	2441	0.573408504	663	1711	497	147	86
GCF_000185985.2_ASM18598v2	578	510	0.882352941	382	323	119	53	15
GCF_000195575.1_ASM19557v1	2444	1809	0.740180033	619	1212	454	89	54
GCF_000284515.1_ASM28451v1	3919	2495	0.636642001	729	1714	602	119	60
GCF_000091465.1_ASM9146v1	4162	2940	0.706391158	772	1941	729	170	100
GCF_000280925.3_ASM28092v3	7194	4506	0.626355296	801	2979	1014	289	224
GCF_000816025.1_ASM81602v1	8298	5609	0.675946011	773	3961	1254	246	148
GCF_000747585.1_ASM74758v1	1565	1093	0.698402556	530	722	269	67	35
GCF_001465255.1_ASM146525v1	4889	3352	0.685620781	749	2270	837	181	64
GCF_001187505.1_ASM118750v1	6436	4811	0.747513984	723	3308	1230	189	84
GCF_000307165.1_ASM30716v1	2286	1595	0.697725284	618	1038	401	103	53
GCF_000143685.1_ASM14368v1	4046	2753	0.680425111	710	1818	716	143	76
GCF_000024985.1_ASM2498v1	3389	2481	0.732074358	687	1720	568	131	62
GCF_001281385.1_ASM128138v1	1675	1347	0.804179104	572	895	328	83	41
GCF_000470655.1_HATI1	2953	1779	0.602438198	579	1285	346	95	53
GCF_001412535.1_ASM141253v1	3122	2373	0.760089686	716	1643	554	113	63
GCF_000238215.1_ASM23821v1	2636	1673	0.634673748	582	1110	419	82	62
GCF_000092425.1_ASM9242v1	2836	2085	0.735190409	645	1453	472	108	52
GCF_000941055.1_ASM94105v1	2754	1886	0.684822077	641	1286	429	111	60
GCF_000725285.1_ASM72528v1	3645	2341	0.642249657	730	1613	563	112	53
GCF_001412575.1_ASM141257v1	2771	2183	0.787802237	689	1488	526	116	53
GCF_000827005.1_ASM82700v1	6389	4583	0.717326655	756	3168	1057	212	146
GCF_000021285.1_ASM2128v1	1869	1369	0.732477261	597	930	333	69	37
GCF_001499655.1_PNK1	2491	1394	0.559614613	593	972	291	81	50
GCF_000317495.1_ASM31749v1	4646	2821	0.60718898	744	1977	529	163	152
GCF_000014725.1_ASM1472v1	2515	1710	0.679920477	627	1128	411	100	71
GCF_000689635.2_ASM68963v2	1078	659	0.611317254	420	454	130	55	20
GCF_000005825.2_ASM582v2	4040	2547	0.630445545	745	1722	613	136	76
GCF_000231015.2_ASM23101v3	1425	944	0.66245614	428	710	179	40	15
GCF_000196815.1_ASM19681v1	3874	2471	0.637842024	712	1698	504	153	116
GCF_000214375.1_ASM21437v1	3416	2307	0.675351288	649	1588	517	124	78
GCF_001610735.1_ASM161073v1	3224	2088	0.64764268	685	1496	433	102	57
GCF_000376645.1_ASM37664v1	2607	1720	0.659762179	665	1180	399	94	47
GCF_001402875.1_ASM140287v1	3095	2211	0.714378029	693	1547	479	108	77
GCF_001318345.1_ASM131834v1	5193	3417	0.658001155	658	2220	804	211	182
GCF_000013725.1_ASM1372v1	2393	1503	0.628081906	559	1083	275	93	52
GCF_000012405.1_ASM1240v1	3015	2141	0.710116086	652	1452	516	112	61
GCF_000213255.1_ASM21325v1	2842	2009	0.706896552	646	1343	496	119	51
GCF_001189535.1_ASM118953v1	3040	2202	0.724342105	649	1520	527	112	43
GCF_000972865.1_ASM97286v1	3134	2257	0.720165922	736	1532	504	136	85
GCF_001305595.1_ASM130559v1	6361	4496	0.706807106	787	2945	1134	252	165
GCF_000009825.1_ASM982v1	4119	2863	0.695071619	756	1940	706	147	70
GCF_000953635.1_LMI	2835	1835	0.647266314	673	1280	380	105	70
GCF_000013105.1_ASM1310v1	2460	1760	0.715447154	652	1172	443	93	52
GCF_000317635.1_ASM31763v1	3657	2407	0.658189773	715	1695	483	140	89
GCF_000325705.1_ASM32570v1	4413	2911	0.659641967	704	1946	714	143	108
GCF_000219585.1_ASM21958v1	3253	2020	0.620965263	702	1385	421	133	81
GCF_000648735.2_ASM64873v2	5422	3692	0.680929546	807	2520	861	194	117
GCF_000024945.1_ASM2494v1	1821	1282	0.704008786	581	861	305	68	48
GCF_000022265.1_ASM2226v1	3716	2660	0.715823466	711	1741	568	207	144
GCF_000178835.2_ASM17883v2	4038	2629	0.651064884	699	1800	611	143	75
GCF_000092985.1_ASM9298v1	5353	3799	0.709695498	721	2638	914	164	83
GCF_000009985.1_ASM998v1	4428	2949	0.66598916	722	2000	637	171	141
GCF_000734015.1_ASM73401v1	1659	1214	0.731766124	575	808	276	91	39
GCF_001028705.1_ASM102870v1	3574	2302	0.644096251	697	1606	507	122	67
GCF_000008625.1_ASM862v1	1526	1169	0.766055046	577	792	251	93	33
GCF_000020465.1_ASM2046v1	2407	1668	0.692978812	639	1187	320	99	62
GCF_000175215.2_ASM17521v2	3705	2533	0.683670715	718	1761	563	131	78
GCF_001010285.1_ASM101028v1	3943	2540	0.644179559	785	1773	538	142	87
GCF_000013445.1_ASM1344v1	3249	2100	0.646352724	587	1520	361	111	108
GCF_000175115.2_ASM17511v2	4340	3003	0.691935484	737	1939	642	239	183
GCF_001011115.1_ASM101111v1	2129	1394	0.654767496	539	994	261	89	50
GCF_000016185.1_ASM1618v1	3751	2528	0.673953612	715	1756	540	140	92
GCF_000525635.1_ASM52563v1	8466	6061	0.715922514	771	4180	1422	280	179
GCF_000739085.1_ASM73908v1	6602	4787	0.725083308	752	3329	1177	198	83
GCF_000166275.1_ASM16627v1	3953	2729	0.690361751	690	1867	647	139	76
GCF_000237305.1_ASM23730v1	6931	4797	0.692107921	773	3315	1105	228	149
GCF_000439435.1_ASM43943v1	1041	581	0.558117195	343	388	139	36	18
GCF_000018325.1_ASM1832v1	2870	1918	0.668292683	636	1259	488	111	60
GCF_000196275.1_ASM19627v1	2939	2095	0.712827492	684	1438	488	108	61
GCF_000024285.1_ASM2428v1	2948	2000	0.678426052	665	1335	511	110	44
GCF_000756615.1_ASM75661v1	5084	3517	0.691778127	770	2433	810	172	102
GCF_000175935.2_ASM17593v2	5680	4238	0.746126761	833	2849	1074	211	104
GCF_000008265.1_ASM826v1	1545	1123	0.726860841	489	817	235	55	16
GCF_000024105.1_ASM2410v1	1770	1256	0.70960452	566	842	300	70	44
GCF_000943805.1_ASM94380v1	4886	3336	0.68276709	743	2332	767	144	93
GCF_000259255.1_ASM25925v1	1691	998	0.590183323	512	684	219	64	31
GCF_001642655.1_ASM164265v1	2847	2003	0.703547594	672	1339	487	119	58
GCF_000019525.1_ASM1952v1	4839	3294	0.680719157	802	2224	747	192	131
GCF_000243115.2_ASM24311v3	3814	2675	0.701363398	687	1817	639	145	74
GCF_001305615.1_ASM130561v1	3886	2789	0.717704581	710	1931	653	132	73
GCF_000477415.1_ASM47741v1	525	259	0.493333333	201	181	52	18	8
GCF_000015305.1_ASM1530v1	5882	4120	0.700442027	718	2875	970	176	99
GCF_000266925.1_ASM26692v1	1995	1483	0.743358396	624	1001	358	82	42
GCF_000007625.1_ASM762v1	2687	1744	0.649050986	652	1142	446	103	53
GCF_000454025.1_ASM45402v1	9293	6711	0.722156462	795	4568	1680	284	179
GCF_000186385.1_ASM18638v1	3213	2277	0.708683473	681	1549	531	127	70
GCF_000186005.1_ASM18600v1	860	540	0.627906977	316	374	121	31	14
GCF_000189295.2_ASM18929v2	3395	2402	0.707511046	685	1598	535	169	100
GCF_000178955.2_ASM17895v2	4725	3215	0.68042328	731	2089	839	187	100
GCF_000321415.2_ASM32141v2	3475	2374	0.683165468	714	1693	457	151	73
GCF_001518815.1_ASM151881v1	4281	3227	0.753795842	774	2112	815	187	113
GCF_000284115.1_ASM28411v1	3011	2000	0.664231152	630	1400	424	125	51
GCF_000410575.1_ASM41057v1	6156	4084	0.663417804	810	2674	1052	235	123
GCF_000404225.1_ASM40422v1	1804	1207	0.669068736	504	872	253	57	25
GCF_000026045.1_ASM2604v1	2688	1698	0.631696429	587	1187	352	94	65
GCF_000018145.1_ASM1814v1	4009	2777	0.692691444	738	1896	665	145	71
GCF_000262145.1_ASM26214v1	1939	1368	0.705518308	561	918	344	75	31
GCF_000010185.1_ASM1018v1	1816	1197	0.659140969	549	810	284	65	38
GCF_000191045.1_ASM19104v1	1486	1112	0.748317631	548	765	241	64	42
GCF_000024065.1_ASM2406v1	2417	1678	0.694249069	630	1120	424	92	42
GCF_000214175.1_ASM21417v1	4366	3131	0.717132387	698	2177	726	151	77
GCF_000761135.1_ASM76113v1	1710	1245	0.728070175	491	821	327	61	36
GCF_001262015.1_ASM126201v1	2461	1447	0.587972369	566	1002	316	78	51
GCF_000980835.1_ASM98083v1	1964	1325	0.674643585	579	923	296	67	39
GCF_000015705.1_ASM1570v1	2501	1501	0.600159936	602	1067	302	92	40
GCF_000055785.1_ASM5578v1	3233	2394	0.74048871	739	1555	615	153	71
GCF_000226295.1_ASM22629v1	2903	2044	0.704099208	662	1357	463	148	76
GCF_000972765.1_ASM97276v1	2897	2020	0.697273041	646	1342	456	129	93
GCF_000223215.1_ASM22321v1	2689	1737	0.645965043	615	1212	384	94	47
GCF_000511385.1_ASM51138v1	4263	3026	0.709828759	727	2041	759	144	82
GCF_000279145.1_ASM27914v1	2836	2095	0.738716502	695	1381	464	149	101
GCF_001548195.1_ASM154819v1	2139	1321	0.617578308	545	921	283	74	43
GCF_000022185.1_ASM2218v1	3983	2782	0.698468491	725	1878	613	162	129
GCF_000236705.1_ASM23670v1	3440	2166	0.629651163	658	1473	481	126	86
GCF_000328705.1_ASM32870v1	8068	5575	0.691001487	788	3921	1255	224	175
GCF_000024765.1_ASM2476v1	2292	1669	0.728184991	685	1134	358	114	63
GCF_000024925.1_ASM2492v1	3562	2561	0.718978102	662	1779	616	115	51
GCF_000455605.1_GPTSA100-9	2654	1714	0.645817634	625	1173	392	91	58
GCF_000952975.1_D1G	1485	1068	0.719191919	529	693	282	55	38
GCF_000018945.1_ASM1894v1	1827	1399	0.76573618	590	924	361	76	38
GCF_000244875.1_ASM24487v1	3841	2577	0.670919032	702	1678	636	159	104
GCF_000025905.1_ASM2590v1	3008	1993	0.662566489	662	1356	409	152	76
GCF_000818035.1_ASM81803v1	2066	1375	0.66553727	629	962	285	90	38
GCF_000015565.1_ASM1556v1	4665	3514	0.753269025	715	2464	830	142	78
GCF_000444995.1_ASM44499v1	4391	3145	0.716237759	719	2177	750	132	86
GCF_001548015.1_ASM154801v1	6519	4253	0.652400675	788	2903	1000	198	152
GCF_001308265.1_ASM130826v1	2977	2046	0.687269063	689	1368	515	103	60
GCF_000021965.1_ASM2196v1	2680	1799	0.671268657	593	1254	313	116	116
GCF_000012325.1_ASM1232v1	4372	3080	0.704483074	764	2022	759	170	129
GCF_000258535.2_ASM25853v2	6989	4957	0.709257404	813	3318	1129	341	169
GCF_000310065.1_ASM31006v1	3144	2194	0.69783715	636	1509	533	114	38
GCF_001046955.1_ASM104695v1	4858	3477	0.715726636	743	2316	922	154	85
GCF_000442645.1_ASM44264v1	2504	1747	0.697683706	606	1212	395	98	42
GCF_000010825.1_ASM1082v1	2875	1942	0.675478261	647	1351	430	113	48
GCF_000007345.1_ASM734v1	4523	2662	0.588547424	644	1970	451	133	108
GCF_000512205.2_ASM51220v2	5787	3927	0.678589943	767	2662	985	175	105
GCF_000484535.1_ASM48453v1	4212	2674	0.634852802	712	1869	553	147	105
GCF_000092465.1_ASM9246v1	1586	1030	0.649432535	442	785	187	45	13
GCF_000281175.1_ASM28117v1	3930	2940	0.748091603	700	1976	714	136	114
GCF_000025685.1_ASM2568v1	3776	2365	0.626324153	636	1683	520	100	62
GCF_000023925.1_ASM2392v1	2440	1713	0.70204918	597	1213	364	97	39
GCF_000010165.1_ASM1016v1	5631	3799	0.674658142	786	2565	937	181	116
GCF_000299115.1_ASM29911v1	1467	1143	0.779141104	505	773	285	54	31
GCF_000340825.1_ASM34082v1	722	628	0.869806094	443	393	148	61	26
GCF_000218895.1_ASM21889v1	5689	3714	0.652838812	736	2531	880	182	121
GCF_000025545.1_ASM2554v1	2771	1929	0.696138578	692	1361	364	136	68
GCF_000300135.1_ASM30013v1	1645	1212	0.736778116	516	835	279	69	29
GCF_000009365.1_ASM936v1	2741	2011	0.733673842	695	1356	460	126	69
GCF_000011245.1_ASM1124v1	3427	2345	0.684271958	716	1593	586	112	54
GCF_000211855.2_ASM21185v3	2909	1941	0.667239601	645	1318	447	117	59
GCF_000016605.1_ASM1660v1	2273	1499	0.659480862	509	1101	319	64	15
GCF_001484065.1_ASM148406v1	4943	3606	0.729516488	746	2454	898	171	83
GCF_000265385.1_ASM26538v1	3122	2022	0.647661755	634	1405	450	104	63
GCF_000478885.1_ASM47888v1	2167	1520	0.701430549	534	996	407	78	39
GCF_001420915.1_ASM142091v1	3862	2609	0.675556706	746	1776	602	152	79
GCF_000829395.1_ASM82939v1	2218	1589	0.716411181	566	1103	374	77	35
GCF_000020425.1_ASM2042v1	2404	1489	0.619384359	527	1049	339	69	32
GCF_000013765.1_ASM1376v1	3713	2524	0.679773768	753	1729	546	142	107
GCF_000246855.1_ASM24685v1	7126	4663	0.6543643	777	3091	1155	255	162
GCF_000305815.1_ASM30581v1	2817	1849	0.656372027	626	1251	445	95	58
GCF_000015265.1_ASM1526v1	4887	3431	0.702066708	730	2360	817	167	87
GCF_000069965.1_ASM6996v1	3597	2495	0.693633584	785	1720	554	147	74
GCF_000359525.1_ASM35952v1	5708	4035	0.706902593	747	2799	935	200	101
GCF_000195335.1_ASM19533v1	2158	1608	0.745134384	631	1075	396	93	44
GCF_001689125.1_ASM168912v1	4505	3107	0.689678135	682	2015	793	204	95
GCF_000230695.2_ASM23069v3	3702	2539	0.685845489	758	1715	580	156	88
GCF_000092405.1_ASM9240v1	2285	1605	0.702407002	620	1088	366	92	59
GCF_001314245.2_ASM131424v2	1863	1183	0.634997316	510	805	289	58	31
GCF_000306725.1_ASM30672v1	2802	1786	0.637401856	601	1310	309	92	75
GCF_000025945.1_ASM2594v1	3113	2008	0.645036942	661	1343	451	141	73
GCF_001547995.1_ASM154799v1	2669	1886	0.706631697	667	1284	449	98	55
GCF_000166415.1_ASM16641v1	2276	1722	0.75659051	639	1125	424	101	72
GCF_000166395.1_ASM16639v1	3436	2371	0.690046566	661	1621	560	115	75
GCF_001005265.1_ASM100526v1	1655	1142	0.690030211	543	774	247	73	48
GCF_000875755.1_ASM87575v1	741	468	0.631578947	316	304	112	35	17
GCF_000828715.1_ASM82871v1	3265	2126	0.651148545	642	1461	484	121	60
GCF_001553605.1_ASM155360v1	3007	1968	0.654472897	648	1323	435	131	79
GCF_001189295.1_ASM118929v1	8023	4932	0.614732644	775	3266	1058	320	288
GCF_000441635.1_ASM44163v1	925	597	0.645405405	397	382	140	49	26
GCF_001029835.1_ASM102983v1	2095	1306	0.623389021	625	901	276	85	44
GCF_000024725.1_ASM2472v1	3664	2411	0.658024017	762	1700	465	158	88
GCF_000015285.1_ASM1528v1	3628	2458	0.677508269	760	1617	582	157	102
GCF_000255135.1_ASM25513v1	2023	1460	0.721700445	590	987	354	79	40
GCF_000214415.1_ASM21441v1	1727	1215	0.703532137	510	912	216	59	28
GCF_000091985.1_ASM9198v1	1452	996	0.685950413	517	687	215	61	33
GCF_000217715.1_ASM21771v1	4018	2426	0.603782977	620	1763	484	106	73
GCF_001558895.1_ASM155889v1	3527	2456	0.696342501	772	1680	573	144	59
GCF_000183135.1_ASM18313v1	2957	2050	0.693270206	629	1380	471	115	84
GCF_000015025.1_ASM1502v1	2083	1536	0.737397984	626	1019	379	100	38
GCF_000242935.2_ASM24293v3	5734	3788	0.660620858	691	2616	920	177	75
GCF_000626635.1_ASM62663v1	4013	2747	0.684525293	685	1851	645	146	105
GCF_000828515.1_ASM82851v1	600	542	0.903333333	402	331	135	54	22
GCF_000328545.1_ASM32854v1	2683	1868	0.696235557	675	1241	462	102	63
GCF_000014505.1_ASM1450v1	1707	1227	0.718804921	530	815	306	75	31
GCF_001693675.1_ASM169367v1	5976	4173	0.698293173	751	2892	959	213	109
GCF_000147355.1_ASM14735v1	2125	1513	0.712	604	1018	342	102	51
GCF_000024145.1_ASM2414v1	1014	631	0.622287968	401	420	139	46	26
GCF_000015365.1_ASM1536v1	4175	2809	0.672814371	755	1926	623	166	94
GCF_000815025.1_ASM81502v1	553	489	0.884267631	384	300	128	42	19
GCF_001021025.1_ASM102102v1	2322	1567	0.674849268	599	1085	352	84	46
GCF_000412265.2_ASM41226v2	7323	4985	0.68073194	769	3455	1135	252	143
GCF_000299355.1_ASM29935v1	2773	1899	0.684817887	651	1263	479	102	55
GCF_000968055.1_ASM96805v1	1402	983	0.701141227	473	687	222	49	25
GCF_000009845.1_ASM984v1	715	411	0.574825175	234	279	95	25	12
GCF_001682335.1_ASM168233v1	2499	1653	0.661464586	651	1162	362	92	37
GCF_000295655.1_ASM29565v1	2064	1273	0.616763566	571	897	268	66	42
GCF_001562215.1_ASM156221v1	3692	2568	0.695557963	748	1738	593	143	94
GCF_000271665.2_ASM27166v2	4533	3254	0.717846901	732	2124	818	177	135
GCF_000165485.1_ASM16548v1	8055	5169	0.641713222	818	3437	1128	333	271
GCF_000500935.1_ASM50093v1	974	590	0.605749487	352	389	148	34	19
GCF_000328625.1_ASM32862v1	2443	1708	0.699140401	650	1117	415	115	61
GCF_000020385.1_ASM2038v1	3548	2527	0.712232244	702	1639	565	198	125
GCF_000025865.1_ASM2586v1	1945	1371	0.704884319	551	979	265	78	49
GCF_000186985.1_ASM18698v3	1495	281	0.187959866	217	189	62	20	10
GCF_000021865.1_ASM2186v1	3491	2450	0.701804641	707	1678	568	121	83
GCF_000283515.1_ASM28351v1	3889	2675	0.68783749	700	1873	598	130	74
GCF_001042715.1_ASM104271v1	3693	2399	0.649607365	692	1568	596	141	94
GCF_000021685.1_ASM2168v1	2558	1855	0.725175919	654	1276	432	108	39
GCF_000023125.1_ASM2312v1	5681	3869	0.68104207	743	2552	1009	179	129
GCF_001038625.1_ASM103862v1	5018	3465	0.690514149	751	2242	946	173	104
GCF_000022525.1_ASM2252v1	759	535	0.704874835	403	356	116	42	21
GCF_001679785.1_ASM167978v1	7362	5212	0.707959794	793	3599	1297	211	105
GCF_000015245.1_ASM1524v1	3631	2648	0.729275682	754	1756	614	167	111
GCF_001262035.1_ASM126203v1	2112	1544	0.731060606	659	1034	365	94	51
GCF_000153165.2_ASM15316v2	3321	2334	0.702800361	663	1585	548	135	66
GCF_000092605.1_ASM9260v1	3109	2237	0.719523963	729	1531	495	139	72
GCF_000024345.1_ASM2434v1	6887	5116	0.742848846	744	3597	1180	231	108
GCF_000317575.1_ASM31757v1	4710	2996	0.636093418	749	2112	547	195	142
GCF_000226565.1_ASM22656v1	3418	2461	0.720011703	728	1604	570	165	122
GCF_000299095.1_ASM29909v1	1378	1042	0.75616836	520	724	233	55	30
GCF_000214435.1_ASM21443v1	2623	1802	0.686999619	660	1191	431	114	66
GCF_000012965.1_ASM1296v1	2107	1512	0.717607973	599	1033	328	98	53
GCF_000253295.1_ASM25329v1	4471	2903	0.64929546	722	2031	662	127	83
GCF_000020365.1_ASM2036v1	4714	3246	0.688587187	720	2136	737	226	147
GCF_000494755.1_ASM49475v1	8398	6034	0.718504406	784	4141	1448	308	137
GCF_000255295.1_ASM25529v1	7873	4983	0.632922647	810	3335	1096	304	248
GCF_000148385.1_ASM14838v1	2419	1512	0.625051674	505	1136	303	55	18
GCF_000015105.1_ASM1510v1	1022	793	0.77592955	496	510	178	74	31
GCF_000026585.1_ASM2658v1	1909	1277	0.668936616	541	864	308	64	41
GCF_000221025.1_ASM22102v1	2918	1835	0.62885538	661	1273	376	127	59
GCF_000012605.1_ASM1260v1	2228	1607	0.721274686	666	1068	348	122	69
GCF_000014865.1_ASM1486v1	3607	2368	0.656501248	693	1551	505	159	153
GCF_000147335.1_ASM14733v1	6533	3735	0.571712842	787	2657	662	225	191
GCF_000316515.1_ASM31651v1	3069	1975	0.643532095	671	1407	413	98	57
GCF_000955905.1_ASM95590v3	1787	1142	0.639059877	505	819	245	55	23
GCF_000305785.2_ASM30578v2	3712	2613	0.70393319	748	1737	591	177	108
GCF_001677275.1_ASM167727v1	3946	2675	0.677901673	748	1826	622	137	90
GCF_000023245.1_ASM2324v1	6820	4704	0.68973607	776	3253	1113	191	147
GCF_000184685.1_ASM18468v1	3513	2494	0.709934529	684	1701	612	122	59
GCF_000242255.2_ASM24225v3	3110	2197	0.706430868	719	1481	520	131	65
GCF_000318015.1_ASM31801v1	4781	3705	0.774942481	760	2509	948	164	84
GCF_000187935.1_ASM18793v2	2054	1492	0.726387537	583	1012	366	75	39
GCF_000759515.1_ASM75951v1	1892	1281	0.677061311	569	921	255	77	28
GCF_000193205.1_ASM19320v1	1747	1285	0.735546651	528	856	322	67	40
GCF_001189495.1_ASM118949v1	1569	1105	0.704270236	540	717	282	67	39
GCF_000317895.1_ASM31789v1	3724	2220	0.59613319	685	1599	427	120	74
GCF_000025345.1_ASM2534v1	4759	3254	0.683757092	723	2280	740	161	73
GCF_000723165.1_JAG1	5008	3497	0.698282748	782	2328	841	190	138
GCF_000953195.1_Acholeplasma_oculi_strain_19L	1425	1006	0.705964912	470	676	246	52	32
GCF_000982715.1_ASM98271v1	5005	3731	0.745454545	689	2542	919	187	83
GCF_000830925.1_ASM83092v1	1515	1049	0.692409241	514	720	227	62	40
GCF_000300235.2_ASM30023v2	4309	3023	0.701554885	728	2047	742	156	78
GCF_000013705.1_ASM1370v1	2572	1823	0.708786936	679	1228	400	122	73
GCF_000283535.1_ASM28353v1	3819	2822	0.738936894	769	1857	700	171	94
GCF_000019405.1_ASM1940v1	1957	1360	0.694941237	610	907	309	91	53
GCF_000164885.1_ASM16488v1	3027	2189	0.723158242	654	1541	522	90	36
GCF_000189415.1_ASM18941v1	2054	1371	0.667478092	583	948	309	77	37
GCF_000316685.1_ASM31668v1	3475	2120	0.610071942	693	1524	411	103	82
GCF_000010985.1_ASM1098v1	2393	1687	0.704972837	638	1127	377	117	66
GCF_000217795.1_ASM21779v1	2195	1568	0.714350797	632	1066	325	125	52
GCF_000697965.2_ASM69796v2	6592	4861	0.737408981	777	3299	1251	207	104
GCF_000565175.1_ASM56517v1	1044	631	0.60440613	350	430	147	36	18
GCF_000265425.1_ASM26542v1	3876	2624	0.676986584	706	1720	664	154	86
GCF_001483385.1_ASM148338v1	2382	1557	0.653652393	599	1046	372	92	47
GCF_001262075.1_ASM126207v1	2403	1489	0.619642114	633	1039	320	81	49
GCF_000010345.1_ASM1034v1	2484	1685	0.678341385	626	1168	352	109	56
GCF_000973125.1_ASM97312v1	3979	2462	0.618748429	773	1677	542	136	107
GCF_000767465.1_ASM76746v1	4858	3275	0.674145739	738	2289	737	157	92
GCF_000025485.1_ASM2548v1	3142	2224	0.707829408	725	1478	463	152	131
GCF_000092245.1_ASM9224v1	3071	2160	0.703353956	660	1487	473	137	63
GCF_000021565.1_ASM2156v1	2021	1413	0.699158832	627	961	311	98	43
GCF_000019685.1_ASM1968v1	1343	734	0.546537602	399	524	144	42	24
GCF_001029265.1_ASM102926v1	1191	649	0.544920235	370	442	153	31	23
GCF_000993805.1_ASM99380v1	1640	1076	0.656097561	440	812	207	41	16
GCF_000275605.1_ASM27560v1	1976	1370	0.693319838	534	1003	277	63	27
GCF_000213655.1_ASM21365v1	4143	2823	0.681390297	762	1887	652	168	116
GCF_000009865.1_ASM986v1	2439	1697	0.695776958	638	1176	388	93	40
GCF_001318295.1_ASM131829v1	799	602	0.753441802	422	388	146	47	21
GCF_000022125.1_ASM2212v1	2366	1602	0.677092139	614	1081	353	115	53
GCF_000237085.1_ASM23708v1	3795	2405	0.63372859	696	1601	559	144	101
GCF_000154785.2_ASM15478v2	4392	3134	0.713570128	729	2115	785	153	81
GCF_000725405.1_ASM72540v1	2668	1832	0.686656672	615	1259	432	99	42
GCF_000215665.1_ASM21566v1	2275	1472	0.647032967	588	1022	335	75	40
GCF_000747345.1_ASM74734v1	3065	2075	0.676998369	707	1412	495	111	57
GCF_000259175.1_ASM25917v1	3849	2606	0.677058976	789	1789	595	151	71
GCF_000179635.2_ASM17963v2	3778	2201	0.582583377	624	1516	487	130	68
GCF_000063445.1_ASM6344v1	3001	1895	0.631456181	588	1377	365	99	54
GCF_000091785.1_ASM9178v1	3433	2155	0.627730848	690	1538	433	110	74
GCF_000949425.1_ASM94942v1	4939	3298	0.667746507	754	2286	742	181	89
GCF_001050475.1_ASM105047v1	2426	1604	0.661170651	596	1138	359	75	32
GCF_000833105.2_ASM83310v2	5399	3900	0.722355992	732	2624	917	243	116
GCF_000023705.1_ASM2370v1	2309	1721	0.745344305	661	1168	350	128	75
GCF_000218545.1_ASM21854v1	3106	2152	0.692852543	672	1452	519	126	55
GCF_000349945.1_ASM34994v1	5062	3761	0.742986962	786	2467	889	248	157
GCF_001183865.1_ASM118386v1	2828	1988	0.702970297	704	1380	407	119	82
GCF_001606025.1_ASM160602v1	2674	1901	0.71091997	682	1273	461	112	55
GCF_000018665.1_ASM1866v1	5890	4138	0.702546689	794	2743	1076	193	126
GCF_000186365.1_ASM18636v1	1335	899	0.67340824	416	684	165	37	13
GCF_001314975.1_ASM131497v1	4794	3121	0.651022111	646	2077	732	177	135
GCF_001579905.1_ASM157990v1	5460	3962	0.725641026	764	2695	990	181	96
GCF_001420995.1_ASM142099v1	6275	4549	0.724940239	734	3209	1069	186	85
GCF_000178395.2_ASM17839v2	3674	2447	0.666031573	755	1696	568	121	62
GCF_000966445.2_ASM96644v2	1556	1150	0.73907455	509	771	276	72	31
GCF_001431725.1_ASM143172v1	3984	2877	0.722138554	776	1857	775	164	81
GCF_000010605.1_ASM1060v1	6832	4832	0.707259953	761	3327	1125	236	144
GCF_000021325.1_ASM2132v1	3372	2340	0.693950178	688	1617	543	123	57
GCF_001483965.1_ASM148396v1	2297	1661	0.723117109	618	1096	435	85	45
GCF_000511355.1_ASM51135v1	4247	2942	0.692724276	731	1958	742	153	89
GCF_000090965.1_ASM9096v1	366	329	0.898907104	291	194	85	34	16
GCF_000012865.1_ASM1286v1	2400	1707	0.71125	650	1168	394	97	48
GCF_000145705.1_ASM14570v1	683	473	0.692532943	299	322	106	34	11
GCF_000400935.1_ASM40093v1	987	603	0.610942249	363	398	147	36	22
GCF_000250635.1_ASM25063v1	3742	1884	0.503474078	644	1291	427	108	58
GCF_000184325.1_ASM18432v1	4332	3137	0.724145891	792	2062	787	189	99
GCF_000266945.1_ASM26694v1	5388	3446	0.639569414	718	2314	730	204	198
GCF_000025725.1_ASM2572v1	2911	2104	0.722775678	656	1395	486	145	78
GCF_001021065.1_ASM102106v1	2069	1415	0.683905268	573	965	330	77	43
GCF_000062885.1_ASM6288v1	6961	4976	0.714839822	758	3403	1229	220	124
GCF_000817325.1_ASM81732v1	2651	1766	0.666163712	673	1233	373	98	62
GCF_000769655.1_ASM76965v1	2181	1350	0.618982118	524	998	268	57	27
GCF_000016665.1_ASM1666v1	4599	3105	0.675146771	717	2159	651	174	121
GCF_000015145.1_ASM1514v1	1681	1088	0.647233789	457	850	188	39	11
GCF_000011225.1_ASM1122v1	1013	583	0.575518263	334	404	130	39	10
GCF_000164985.3_ASM16498v2	5464	3587	0.65647877	768	2448	847	189	103
GCF_000973545.1_ASM97354v1	581	506	0.87091222	391	313	125	50	18
GCF_000317025.1_ASM31702v1	4218	2765	0.655523945	738	1967	519	160	119
GCF_001465275.1_ASM146527v1	4601	3423	0.743968702	740	2338	798	220	67
GCF_000024325.1_ASM2432v1	2417	1745	0.721969384	626	1151	384	140	70
GCF_000009725.1_ASM972v1	3544	2289	0.645880361	705	1616	442	138	93
GCF_000024365.1_ASM2436v1	4978	3376	0.67818401	729	2335	802	162	77
GCF_000020065.1_ASM2006v1	618	383	0.6197411	277	252	90	28	13
GCF_001042695.1_ASM104269v1	1363	980	0.719002201	466	649	250	49	32
GCF_000022205.1_ASM2220v1	3319	1992	0.600180777	601	1410	428	97	57
GCF_000014705.1_ASM1470v1	3961	2793	0.705124968	760	1857	660	164	112
GCF_000517425.1_ASM51742v1	4372	3241	0.741308326	797	2190	806	171	74
GCF_000743945.1_ASM74394v1	1616	1222	0.756188119	591	830	271	78	43
GCF_000024445.1_ASM2444v1	2081	1477	0.709754926	520	1011	342	89	35
GCF_000746585.1_ASM74658v2	1639	1054	0.643075046	534	733	216	74	31
GCF_000019725.1_ASM1972v1	6198	4067	0.656179413	778	2781	945	204	137
GCF_000764535.1_ASM76453v1	3587	2582	0.719821578	709	1784	583	129	86
GCF_000058485.1_ASM5848v1	5772	4135	0.716389466	705	2974	873	170	118
GCF_000017465.1_ASM1746v1	1891	1331	0.703860391	565	944	276	81	30
GCF_000018305.1_ASM1830v1	1995	1353	0.678195489	491	1016	267	55	15
GCF_000284255.1_ASM28425v1	4467	3283	0.734945153	796	2236	744	173	130
GCF_000973505.1_ASM97350v1	584	512	0.876712329	398	311	129	56	16
GCF_000022685.1_ASM2268v1	6040	3521	0.58294702	760	2430	769	184	138
GCF_000021025.1_ASM2102v1	2749	1908	0.694070571	685	1296	423	124	65
GCF_000253035.1_ASM25303v1	2527	1456	0.576177285	589	1027	292	85	52
GCF_000307105.1_ASM30710v1	4326	2959	0.684003699	693	1949	639	205	166
GCF_000819565.1_ASM81956v1	4536	3192	0.703703704	732	2195	782	145	70
GCF_000550785.1_ASM55078v1	2669	1772	0.663919071	606	1221	417	94	40
GCF_001458475.1_KKKWG1	1987	1304	0.656265727	608	926	250	87	41
GCF_000328565.1_ASM32856v1	6784	4573	0.674086085	714	3193	1084	205	91
GCF_900086555.1_34903_D01	1952	1374	0.703893443	628	955	287	87	45
GCF_001548455.1_ASM154845v1	4565	2963	0.649069003	744	2054	576	188	145
GCF_000025505.1_ASM2550v1	2464	1638	0.664772727	567	1245	300	63	30
GCF_000253275.1_ASM25327v1	3002	1802	0.600266489	635	1251	400	97	54
GCF_000266885.1_ASM26688v1	4072	2429	0.59651277	691	1771	468	132	58
GCF_000017405.1_ASM1740v1	4805	3365	0.700312175	744	2297	861	133	74
GCF_000972245.3_ASM97224v3	5042	3287	0.65192384	765	2258	807	153	69
GCF_000009605.1_ASM960v1	574	508	0.885017422	397	303	132	51	22
GCF_000017605.1_ASM1760v1	3680	2367	0.643206522	673	1694	445	143	85
GCF_000828855.1_ASM82885v1	531	365	0.687382298	264	233	92	28	12
GCF_001549695.1_ASM154969v1	8267	5147	0.622595863	792	3697	1136	193	121
GCF_000016985.1_ASM1698v1	4420	2760	0.624434389	726	1835	688	150	87
GCF_000635915.2_ASM63591v2	2741	1915	0.698650128	678	1310	445	103	57
GCF_000092825.1_ASM9282v1	2958	1811	0.612237999	602	1244	417	97	53
GCF_000385565.1_ASM38556v1	2178	1447	0.664370983	536	1053	291	68	35
GCF_000069945.1_ASM6994v1	1927	1311	0.680332122	559	907	292	75	37
GCF_000269985.1_ASM26998v1	7193	4938	0.686500765	754	3514	1065	229	130
GCF_001483865.1_ASM148386v1	4561	3135	0.687349266	779	2104	741	183	107
GCF_001050115.1_ASM105011v1	2889	1947	0.673935618	706	1325	456	111	55
GCF_000017285.1_ASM1728v1	4458	3292	0.738447734	764	2161	847	197	87
GCF_000063545.1_ASM6354v1	1234	660	0.534846029	388	468	132	42	18
GCF_000803645.1_ASM80364v1	4714	3179	0.674374204	734	2240	733	122	84
GCF_000013645.1_ASM1364v1	8274	6041	0.730118443	822	4107	1512	282	140
GCF_000247715.1_ASM24771v1	5033	3591	0.71349096	709	2501	828	182	80
GCF_000011085.1_ASM1108v1	4089	2425	0.593054537	641	1715	512	114	84
GCF_000699505.1_ASM69950v1	1338	1022	0.763826607	514	670	254	66	32
GCF_001310255.1_ASM131025v1	3275	2177	0.664732824	689	1517	477	121	62
GCF_000297055.2_ASM29705v2	2988	2123	0.710508701	699	1438	441	156	88
GCF_000341345.1_ASM34134v1	2777	1917	0.690313288	623	1315	444	115	43
GCF_000317065.1_ASM31706v1	3725	2374	0.637315436	697	1649	474	142	109
GCF_000010625.1_ASM1062v1	4892	2762	0.564595258	712	2056	470	138	98
GCF_000953715.1_DTL3	1789	1365	0.762996087	582	914	337	75	39
GCF_000007365.1_ASM736v1	561	489	0.871657754	384	295	129	46	19
GCF_000194745.1_ASM19474v1	7385	5172	0.700338524	838	3492	1314	224	142
GCF_000775995.1_ASM77599v1	2305	1382	0.599566161	545	931	337	87	27
GCF_000069025.1_ASM6902v1	2478	1564	0.631154157	551	1132	319	73	40
GCF_000024965.1_ASM2496v1	3350	2260	0.674626866	645	1554	541	112	53
GCF_000018425.1_ASM1842v1	2146	1450	0.675675676	614	986	323	85	56
GCF_000214155.1_ASM21415v1	4238	3007	0.709532798	655	2097	699	135	76
GCF_001444445.1_ASM144444v1	2299	1408	0.612440191	529	976	308	77	47
GCF_000801275.2_ASM80127v1	5493	3951	0.719279082	831	2624	989	212	126
GCF_000023885.1_ASM2388v1	2683	1834	0.683563176	584	1275	434	87	38
GCF_000576185.1_ASM57618v1	2393	1710	0.714584204	639	1174	384	103	49
GCF_000626675.1_ASM62667v1	3149	2247	0.71355986	610	1559	541	102	45
GCF_000284315.1_ASM28431v1	2457	1574	0.640618641	603	1081	325	99	69
GCF_000953015.1_Candidatus_Methylopumilus_turicensis_MMS-10A-171	1689	1295	0.766725873	598	901	260	91	43
GCF_000023265.1_ASM2326v1	1987	1413	0.711122295	595	957	345	75	36
GCF_000024045.1_ASM2404v1	4303	2766	0.642807344	752	1964	532	162	108
GCF_000292685.1_ASM29268v1	256	221	0.86328125	209	134	52	25	10
GCF_000447675.1_ASM44767v1	2482	1494	0.601933924	570	1017	353	95	29
GCF_000317835.1_ASM31783v1	4173	2729	0.653965972	700	1886	626	132	85
GCF_000010585.1_ASM1058v1	2211	1529	0.691542289	635	1039	365	86	39
GCF_000970045.1_ASM97004v1	3366	2017	0.59922757	615	1448	386	120	63
GCF_000740455.1_ASM74045v1	1678	1207	0.719308701	599	806	277	85	39
GCF_001274895.1_ASM127489v1	2295	1552	0.676252723	595	1074	353	84	41
GCF_000328665.1_ASM32866v1	2510	1581	0.629880478	597	1131	310	85	55
GCF_000523235.1_ASM52323v1	7255	5026	0.692763611	711	3597	1130	192	107
GCF_000013605.1_ASM1360v1	4421	3144	0.711151323	761	2101	748	178	117
GCF_000604125.1_ASM60412v1	931	614	0.659505908	418	381	161	51	21
GCF_000340905.1_ASM34090v1	705	621	0.880851064	442	391	144	62	24
GCF_000284015.1_ASM28401v1	4438	3053	0.687922488	696	2148	691	144	70
GCF_000470805.1_ASM47080v1	933	622	0.666666667	400	402	146	49	25
GCF_000260965.1_ASM26096v1	2555	1772	0.693542074	669	1238	345	124	65
GCF_000967305.2_ASM96730v2	3752	2838	0.756396588	743	1918	702	147	71
GCF_000590555.1_ASM59055v1	1768	1216	0.687782805	554	818	290	68	40
GCF_001412595.1_ASM141259v1	5264	3699	0.702697568	794	2436	876	224	163
GCF_000025925.1_ASM2592v1	2899	1927	0.66471197	587	1310	438	114	65
GCF_000021765.1_ASM2176v1	3846	2706	0.703588144	767	1806	625	158	117
GCF_000024785.1_ASM2478v1	4504	3095	0.687166963	700	2181	689	151	74
GCF_000016165.1_ASM1616v1	3338	2146	0.64289994	669	1438	512	119	77
GCF_000010225.1_ASM1022v1	2995	2016	0.67312187	625	1387	472	113	44
GCF_000177235.2_ASM17723v2	4109	2633	0.640788513	755	1801	614	137	81
GCF_000020485.1_ASM2048v1	2332	1655	0.709691252	637	1077	428	94	56
GCF_000524555.1_ASM52455v1	577	386	0.66897747	276	250	92	34	10
GCF_000758565.1_ASM75856v1	6931	4949	0.714038378	789	3356	1123	334	136
GCF_000143985.1_ASM14398v1	4250	3097	0.728705882	687	2025	821	168	83
GCF_000010305.1_ASM1030v1	3888	2663	0.684927984	731	1803	603	163	94
GCF_000734975.2_ASM73497v2	4566	3107	0.680464301	734	2066	777	171	93
GCF_000014145.1_ASM1414v1	3650	2253	0.617260274	689	1547	468	141	97
GCF_001460635.1_htyphlonius_mit97-6810	1773	1172	0.661026509	556	848	228	67	29
GCF_000973085.1_ASM97308v1	1233	878	0.712084347	453	578	207	59	34
GCF_000801295.1_ASM80129v1	2290	1674	0.731004367	666	1130	356	130	58
GCF_000294775.2_ASM29477v2	5573	3550	0.636999821	796	2456	841	172	81
GCF_001652465.1_ASM165246v1	2850	1986	0.696842105	613	1393	463	90	40
GCF_000023585.1_ASM2358v1	6121	4536	0.741055383	791	3017	1056	341	122
GCF_000317795.1_ASM31779v1	1483	1071	0.722184761	454	794	214	47	16
GCF_000014565.1_ASM1456v1	8380	5892	0.703102625	743	4046	1448	273	125
GCF_001558475.1_ASM155847v1	3764	2669	0.709086079	775	1767	642	168	92
GCF_900036045.1_Methanoculleus_sp_MAB1	2305	1434	0.622125813	543	1062	255	75	42
GCF_001653935.1_ASM165393v1	5300	3789	0.71490566	774	2593	926	177	93
GCF_000209655.1_ASM20965v1	3546	2630	0.741680767	731	1783	628	144	75
GCF_000828975.1_ASM82897v1	2819	1931	0.684994679	679	1320	388	134	89
GCF_000017585.1_ASM1758v1	1585	1029	0.649211356	521	717	211	71	30
GCF_000397185.1_ASM39718v1	731	431	0.589603283	251	288	98	31	14
GCF_000235565.1_ASM23556v1	2348	1537	0.654599659	573	1131	289	76	41
GCF_000242895.2_ASM24289v3	4381	2834	0.646884273	764	1908	701	148	77
GCF_000242635.2_ASM24263v3	4261	2788	0.654306501	712	1914	630	160	84
GCF_000246985.2_ASM24698v3	2284	1463	0.640542907	532	1102	273	56	32
GCF_000747525.1_ASM74752v1	4321	2785	0.64452673	675	1907	666	129	83
GCF_000021885.1_ASM2188v1	2013	1446	0.718330849	629	993	318	88	47
GCF_000801315.1_ASM80131v1	3603	2275	0.631418263	686	1584	490	124	77
GCF_000223395.1_ASM22339v1	1885	1171	0.621220159	456	901	212	44	14
GCF_000023325.1_ASM2332v1	2100	1553	0.73952381	571	1071	374	67	41
GCF_000166655.1_ASM16665v1	1378	666	0.483309144	391	460	134	46	26
GCF_000012845.1_ASM1284v1	3810	2581	0.677427822	649	1743	600	145	93
GCF_000025045.1_ASM2504v1	2431	1660	0.682846565	564	1159	379	82	40
GCF_000284395.1_ASM28439v1	3986	2622	0.657802308	758	1794	610	127	91
GCF_001011035.1_ASM101103v1	6478	4699	0.725378203	757	3209	1112	257	121
GCF_000974425.1_ASM97442v1	5580	3730	0.668458781	736	2540	860	192	138
GCF_000017105.1_ASM1710v1	2049	1247	0.608589556	579	859	268	81	39
GCF_000237145.1_ASM23714v1	7923	5233	0.660482141	792	3588	1189	279	177
GCF_000024405.1_ASM2440v1	4060	2476	0.609852217	669	1753	542	115	66
GCF_001027285.1_ASM102728v1	9539	5882	0.616626481	828	3884	1242	396	360
GCF_001077715.1_ASM107771v1	1164	727	0.624570447	473	485	163	54	25
GCF_000441555.1_ASM44155v1	352	322	0.914772727	278	192	83	30	17
GCF_000024425.1_ASM2442v1	2989	2131	0.712947474	671	1496	479	103	53
GCF_000739395.1_ASM73939v1	2427	1604	0.660898228	614	1111	370	76	47
GCF_001010805.1_ASM101080v1	3115	2196	0.704975923	718	1490	494	138	74
GCF_001187785.1_ASM118778v1	3013	2123	0.704613342	706	1405	485	141	92
GCF_000218855.1_ASM21885v1	3897	2583	0.662817552	709	1764	611	136	72
GCF_000828615.1_ASM82861v1	2885	1998	0.69254766	712	1349	426	152	71
GCF_000016345.1_ASM1634v1	2112	1530	0.724431818	639	1054	326	99	51
GCF_000236685.1_ASM23668v1	3179	2280	0.717206669	606	1507	599	117	57
GCF_000521505.1_ASM52150v1	4220	3265	0.773696682	729	2277	765	142	81
GCF_000022565.1_ASM2256v1	3259	2251	0.69070267	683	1468	563	131	89
GCF_000591055.1_ASM59105v1	2640	1653	0.626136364	585	1176	325	96	56
GCF_000023725.1_ASM2372v1	2462	1603	0.651096669	610	1116	357	82	48
GCF_000008345.1_ASM834v1	2274	1587	0.697889182	589	1084	376	93	34
GCF_000300255.2_ASM30025v2	1586	1108	0.698612863	472	795	224	66	23
GCF_000210835.1_ASM21083v1	4218	2705	0.641299194	655	1802	655	150	98
GCF_000242915.1_ASM24291v2	2817	1998	0.709265176	631	1315	437	159	87
GCF_001310085.1_ASM131008v1	4305	2776	0.644831591	712	1910	616	138	112
GCF_001281405.1_ASM128140v1	1157	844	0.729472774	488	551	205	59	29
GCF_000024165.1_ASM2416v1	4378	2947	0.673138419	760	2022	604	189	132
GCF_000013745.1_ASM1374v1	4827	3287	0.68096126	764	2261	764	143	119
GCF_000017305.1_ASM1730v1	4556	3097	0.67976295	685	2120	759	150	68
GCF_000813245.1_ASM81324v1	1849	1218	0.658734451	451	941	216	46	15
GCF_000828915.1_ASM82891v1	2267	1694	0.747243052	657	1131	396	107	60
GCF_900087055.1_31289_E01	2824	2022	0.716005666	739	1348	476	126	72
GCF_000725425.1_ASM72542v1	1945	1335	0.686375321	522	993	265	55	22
GCF_000016885.1_ASM1688v1	2339	1661	0.710132535	656	1121	378	111	51
GCF_000024545.1_ASM2454v1	6229	4316	0.692888104	725	3004	1020	191	101
GCF_000013085.1_ASM1308v1	3837	2764	0.720354444	728	1858	662	150	94
GCF_000218585.1_ASM21858v1	3561	2363	0.663577647	700	1629	523	127	84
GCF_000089865.1_ASM8986v1	743	481	0.647375505	298	323	113	31	14
GCF_000025885.1_ASM2588v1	1870	1342	0.717647059	552	879	350	69	44
GCF_000012985.1_ASM1298v1	6202	3993	0.643824573	833	2706	904	233	150
GCF_000012665.1_ASM1266v1	3283	2272	0.692049954	676	1532	497	150	93
GCF_000968135.1_ASM96813v1	3658	2499	0.683160197	712	1691	542	156	110
GCF_000023225.1_ASM2322v1	3378	2421	0.71669627	689	1592	527	175	127
GCF_000247565.1_ASM24756v1	637	538	0.844583987	412	336	135	49	18
GCF_000235685.2_ASM23568v3	1978	1315	0.664812942	560	936	254	74	51
GCF_000008645.1_ASM864v1	1746	1182	0.676975945	514	841	243	68	30
GCF_001293165.1_ASM129316v1	1572	1177	0.748727735	572	815	249	80	33
GCF_000981505.1_Candidatus_Methylopumilus_planktonicus_MMS-2-53	1364	1058	0.775659824	567	721	219	84	34
GCF_000224475.1_ASM22447v1	3320	2014	0.606626506	581	1473	404	90	47
GCF_000024665.1_ASM2466v1	3057	1837	0.600915931	598	1264	416	105	52
GCF_000213805.1_ASM21380v1	4384	3173	0.723768248	774	2112	771	183	107
GCF_000737575.1_ASM73757v1	2510	1548	0.616733068	640	1102	312	93	41
GCF_000512735.1_ASM51273v1	1590	1157	0.727672956	573	802	241	84	30
GCF_000018685.1_ASM1868v1	3914	2745	0.701328564	690	1815	688	182	60
GCF_001027025.1_ASM102702v1	2002	1487	0.742757243	580	1017	352	72	46
GCF_000265095.1_ASM26509v1	1714	1197	0.698366394	522	809	272	73	43
GCF_001308105.1_ASM130810v1	5995	3458	0.576814012	734	2359	773	200	126
GCF_000310105.2_ASM31010v2	3986	2769	0.694681385	770	1832	659	166	112
GCF_000355675.1_ASM35567v1	3475	2324	0.668776978	737	1593	494	152	85
GCF_000190555.1_ASM19055v1	2560	1710	0.66796875	641	1190	373	103	44
GCF_000473995.1_ASM47399v1	4098	2758	0.673011225	710	1810	710	157	81
GCF_000828815.1_ASM82881v1	607	534	0.879736409	413	324	136	52	22
GCF_000155735.2_ASM15573v2	4879	3006	0.616109859	717	2124	699	119	64
GCF_001484935.1_ASM148493v1	3636	2278	0.626512651	700	1593	494	122	69
GCF_000011185.1_ASM1118v1	1541	1078	0.69954575	482	789	218	53	18
GCF_000091305.1_ASM9130v1	8388	5755	0.686099189	780	3943	1381	279	152
GCF_000016505.1_ASM1650v1	3688	2418	0.655639913	686	1638	578	131	71
GCF_000196535.1_ASM19653v1	1790	1209	0.675418994	538	839	261	76	33
GCF_000961095.1_ASM96109v1	4925	3621	0.735228426	749	2429	940	181	71
GCF_001190945.1_ASM119094v1	4990	3603	0.722044088	702	2564	829	145	65
GCF_000195295.1_ASM19529v1	2845	1907	0.67029877	634	1311	373	127	96
GCF_000024845.1_ASM2484v1	2840	2056	0.723943662	699	1350	498	142	66
GCF_000599985.1_ASM59998v1	2671	1815	0.679520779	666	1203	442	112	58
GCF_000317515.1_ASM31751v1	6258	3852	0.615532119	788	2645	711	238	258
GCF_001678905.1_ASM167890v1	1993	1396	0.700451581	556	943	337	84	32
GCF_001281315.1_ASM128131v1	4105	2969	0.723264312	670	2055	735	129	50
GCF_000347675.2_ASM34767v2	4147	2862	0.690137449	717	1999	661	123	79
GCF_001466725.1_ASM146672v1	3754	2698	0.718700053	750	1809	627	155	107
GCF_000217815.1_ASM21781v1	1956	1469	0.751022495	598	991	361	77	40
GCF_001444425.1_ASM144442v1	2995	2200	0.734557596	697	1482	501	139	78
GCF_000024205.1_ASM2420v1	3947	2420	0.613123892	698	1663	541	134	82
GCF_001412615.1_ASM141261v1	1991	1246	0.625816173	480	953	235	44	14
GCF_000661895.1_ASM66189v1	3004	2142	0.713049268	643	1492	475	114	61
GCF_000981765.1_ASM98176v1	2231	1621	0.726580009	675	1057	389	111	64
GCF_000092205.1_ASM9220v1	2586	1873	0.724284609	627	1204	421	154	94
GCF_000023445.1_ASM2344v1	3766	2673	0.709771641	698	1788	579	190	116
GCF_000191585.1_ASM19158v1	2440	1594	0.653278689	546	1149	307	85	53
GCF_000812185.1_ASM81218v1	1403	937	0.667854597	469	676	200	44	17
GCF_000012145.1_ASM1214v1	1261	818	0.648691515	461	579	164	51	24
GCF_001693275.1_ASM169327v1	3151	2035	0.645826722	703	1433	400	133	69
GCF_000021385.1_ASM2138v1	3086	2201	0.713220998	672	1472	457	175	97
GCF_000219535.2_ASM21953v3	4284	2825	0.659430439	761	1897	664	146	118
GCF_000767055.1_ASM76705v1	2487	1667	0.670285485	605	1164	371	90	42
GCF_000831645.3_ASM83164v3	2365	1646	0.695983087	561	1128	406	74	38
GCF_000014745.1_ASM1474v1	3062	2112	0.689745265	693	1460	464	120	68
GCF_000785705.2_ASM78570v2	4463	2952	0.661438494	789	2037	591	171	153
GCF_000252445.1_ASM25244v1	3989	2557	0.641012785	713	1801	571	120	65
GCF_001262055.1_ASM126205v1	1681	1170	0.696014277	521	790	279	72	29
GCF_000612685.1_scf7180000000004	3309	2478	0.748866727	721	1685	571	151	71
GCF_000172995.2_ASM17299v2	3741	2263	0.604918471	636	1619	478	96	70
GCF_000737535.1_ASM73753v1	2778	1625	0.584953204	638	1166	322	95	42
GCF_001620305.1_ASM162030v1	4984	3541	0.710473515	692	2483	827	159	72
GCF_000021985.1_ASM2198v1	3222	2238	0.694599628	728	1581	430	146	81
GCF_000785495.1_ASM78549v1	5347	3676	0.687488311	727	2565	888	161	62
GCF_001267925.1_ASM126792v1	4306	3267	0.758708778	742	2162	846	174	85
GCF_000166055.1_ASM16605v1	3501	2319	0.662382177	679	1644	498	107	70
GCF_001305675.1_ASM130567v1	3967	2793	0.704058482	665	1973	627	128	65
GCF_000176915.2_ASM17691v2	3198	2237	0.699499687	678	1525	464	153	95
GCF_000192745.1_ASM19274v1	4274	2993	0.700280767	743	2052	720	143	78
GCF_000213235.1_ASM21323v1	2548	1753	0.687990581	646	1139	464	85	65
GCF_001430825.1_ASM143082v1	3072	2110	0.686848958	664	1428	493	119	70
GCF_000507245.1_ASM50724v1	3138	2136	0.680688337	638	1471	483	125	57
GCF_000284035.1_ASM28403v1	5401	3659	0.677467136	696	2574	829	173	83
GCF_000026005.1_ASM2600v1	915	619	0.676502732	428	410	135	50	24
GCF_000014905.1_ASM1490v1	7935	5242	0.660617517	798	3417	1334	310	181
GCF_000023065.1_ASM2306v1	3102	2310	0.744680851	721	1502	578	155	75
GCF_000007465.2_ASM746v2	1960	1393	0.710714286	565	962	325	63	43
GCF_001281045.1_ASM128104v1	998	622	0.623246493	336	421	148	35	18
GCF_000968535.2_ASM96853v1	3921	2601	0.663351186	777	1763	534	174	130
GCF_000725365.1_ASM72536v1	3448	2423	0.702726218	708	1678	579	116	50
GCF_000471025.2_ASM47102v2	900	594	0.66	393	386	136	47	25
GCF_000017705.1_ASM1770v1	4804	3192	0.664446295	801	2172	749	174	97
GCF_000017625.1_ASM1762v1	2488	1603	0.644292605	582	1151	285	94	73
GCF_001548235.1_ASM154823v1	1706	1147	0.672332943	555	779	274	64	30
GCF_000024685.1_ASM2468v1	6151	4560	0.741342871	775	3107	1073	279	101
GCF_000195315.1_ASM19531v1	1733	1276	0.736295441	492	831	339	67	39
GCF_000724605.1_ASM72460v1	1670	1160	0.694610778	482	789	280	65	26
GCF_000597865.1_ASM59786v1	2722	1824	0.670095518	670	1204	440	123	57
GCF_000015205.1_ASM1520v1	1965	1240	0.631043257	459	947	228	52	13
GCF_000019145.1_ASM1914v1	5255	3677	0.699714558	755	2568	833	178	98
GCF_000389635.1_ASM38963v1	4403	2928	0.665001136	717	2078	635	143	72
GCF_000963865.1_ASM96386v1	2931	1974	0.673490276	657	1333	456	120	65
GCF_000212695.1_ASM21269v1	3722	2664	0.715744224	697	1835	625	138	66
GCF_000163055.2_ASM16305v2	1890	1247	0.65978836	518	843	291	69	44
GCF_000146065.2_ASM14606v1	1703	1164	0.683499706	548	762	283	68	51
GCF_001421015.1_ASM142101v1	4386	3174	0.723666211	762	2135	771	183	85
GCF_000093085.1_ASM9308v1	3186	2253	0.707156309	722	1502	543	135	73
GCF_000317305.3_ASM31730v3	4940	3549	0.718421053	689	2476	835	163	75
GCF_000767275.2_ASM76727v3	1906	1405	0.737145855	587	964	329	75	37
GCF_000018405.1_ASM1840v1	3281	2293	0.698872295	657	1546	505	150	92
GCF_000024565.1_ASM2456v1	1433	957	0.667829728	463	628	224	68	37
GCF_000020445.1_ASM2044v1	5160	3513	0.680813953	767	2446	784	152	131
GCF_000021905.1_ASM2190v1	5245	3565	0.679694948	736	2328	817	211	209
GCF_000953435.1_CEM1.1	317	295	0.930599369	259	174	78	32	11
GCF_000024385.1_ASM2438v1	4728	3283	0.694373942	726	2301	763	138	81
GCF_000255115.2_ASM25511v3	4347	2881	0.662755924	722	1921	683	167	110
GCF_000576555.1_ASM57655v1	4314	2748	0.636995828	725	1906	603	148	91
GCF_000255535.1_ASM25553v1	4917	3584	0.728899736	822	2416	887	189	92
GCF_001543305.1_ASM154330v1	1284	940	0.732087227	522	620	233	56	31
GCF_000269945.1_ASM26994v1	1863	1285	0.689747719	538	883	302	67	33
GCF_001548075.1_ASM154807v1	4020	2708	0.673631841	722	1850	644	125	89
GCF_001586255.1_ASM158625v1	3635	2632	0.724071527	738	1802	591	145	94
GCF_000016125.1_ASM1612v1	1816	1212	0.667400881	508	906	224	58	24
GCF_000698805.1_ASM69880v1	2230	1392	0.624215247	624	945	300	97	50
GCF_000241875.1_ASM24187v1	2232	1489	0.667114695	596	1035	336	76	42
GCF_000264455.2_ASM26445v2	5555	4082	0.734833483	743	2782	1014	178	108
GCF_000008885.1_ASM888v1	631	533	0.844690967	404	339	128	48	18
GCF_000012545.1_ASM1254v1	1516	1033	0.681398417	475	721	218	66	28
GCF_001266795.1_ASM126679v1	4178	2938	0.703207276	745	1991	673	175	99
GCF_000166135.1_ASM16613v1	6905	5150	0.74583635	715	3646	1167	207	130
GCF_001618885.1_ASM161888v1	2407	1691	0.702534275	662	1162	393	89	47
GCF_000190575.1_ASM19057v1	3560	2100	0.58988764	600	1460	447	117	76
GCF_001302585.1_ASM130258v1	10187	7181	0.704918033	805	4979	1653	343	206
GCF_000242455.2_ASM24245v3	7218	4378	0.606539208	768	3031	891	266	190
GCF_000732905.1_ASM73290v1	1239	894	0.721549637	472	590	228	47	29
GCF_001477625.1_ASM147762v1	4190	3005	0.717183771	768	2043	686	162	114
GCF_000350305.1_ASM35030v1	1465	1000	0.682593857	466	717	204	56	23
GCF_001186405.1_ASM118640v1	2508	1526	0.608452951	581	1052	319	96	59
GCF_000177635.2_ASM17763v2	2576	1804	0.700310559	640	1188	398	121	97
GCF_001304715.1_ASM130471v1	2184	1543	0.706501832	595	1017	394	84	48
GCF_000020005.1_ASM2000v1	2815	1908	0.677797513	672	1262	480	101	65
GCF_000237205.1_ASM23720v1	2314	1282	0.554019015	533	926	248	72	36
GCF_001314265.1_ASM131426v1	1802	1172	0.650388457	526	771	283	76	42
GCF_001433455.1_ASM143345v1	2501	1586	0.634146341	530	1185	308	68	25
GCF_000632475.1_ASM63247v2	6302	4443	0.705014281	783	2944	1098	241	160
GCF_000092185.1_ASM9218v1	1368	899	0.657163743	413	684	167	37	11
GCF_000024505.1_ASM2450v1	930	618	0.664516129	435	397	144	53	24
GCF_000739455.1_ASM73945v1	2268	1508	0.664902998	594	1052	328	88	40
GCF_000007785.1_ASM778v1	3264	1942	0.59497549	629	1313	472	103	54
GCF_000013625.1_ASM1362v1	3755	2596	0.691344874	723	1745	616	157	78
GCF_001275345.1_ASM127534v1	2371	1718	0.724588781	589	1184	398	97	39
GCF_000011345.1_ASM1134v1	2476	1668	0.673667205	660	1147	358	101	62
GCF_000010785.1_ASM1078v1	1864	1334	0.715665236	582	936	268	96	34
GCF_000145035.1_ASM14503v1	3727	2321	0.622752884	629	1594	536	129	62
GCF_001586195.1_ASM158619v1	3752	2561	0.682569296	715	1774	610	119	58
GCF_000026405.1_ASM2640v1	1770	1273	0.71920904	528	853	328	60	32
GCF_000185805.1_ASM18580v1	1789	1224	0.684181107	568	850	252	82	40
GCF_000230955.2_ASM23095v3	3112	1927	0.619215938	574	1400	386	87	54
GCF_001020985.1_ASM102098v1	2946	1716	0.582484725	607	1217	376	81	42
GCF_000018765.1_ASM1876v1	4603	3033	0.658918097	800	2075	669	178	111
GCF_000730245.1_ASM73024v1	1462	919	0.628590971	479	642	199	56	22
GCF_000233915.3_ASM23391v4	2993	2131	0.711994654	724	1440	484	136	71
GCF_001454985.1_ASM145498v1	3540	2415	0.68220339	654	1651	603	114	47
GCF_000025665.1_ASM2566v1	1511	1069	0.707478491	504	751	222	61	35
GCF_000183425.1_ASM18342v1	3722	2377	0.638635142	666	1566	559	150	102
GCF_000023845.1_ASM2384v1	1299	969	0.74595843	486	619	261	59	30
GCF_000022605.2_ASM2260v1	566	480	0.848056537	375	272	141	48	19
GCF_000195275.1_ASM19527v1	2629	1538	0.585013313	571	1055	351	92	40
GCF_000196455.1_ASM19645v1	2475	1799	0.726868687	654	1188	458	98	55
GCF_000196435.1_ASM19643v1	2005	1180	0.588528678	546	810	256	79	35
GCF_000144625.1_ASM14462v1	4118	2875	0.698154444	705	1924	716	168	67
GCF_000023785.1_ASM2378v1	3172	2226	0.701765448	696	1546	506	110	64
GCF_000220625.1_ASM22062v1	2177	1341	0.615985301	587	908	311	80	42
GCF_001578105.1_ASM157810v1	4480	3331	0.743526786	732	2224	886	154	67
GCF_000800295.1_ASM80029v1	1430	983	0.687412587	494	639	252	58	34
GCF_000724775.3_ASM72477v3	4530	3000	0.662251656	765	2086	699	151	64
GCF_000013405.1_ASM1340v1	2844	1906	0.670182841	654	1274	404	134	94
GCF_000305935.1_ASM30593v1	2741	1777	0.648303539	649	1228	399	94	56
GCF_000190635.1_ASM19063v1	3096	2103	0.679263566	667	1455	478	108	62
GCF_000479355.1_ASM47935v1	723	502	0.694329184	315	330	122	33	17
GCF_001507665.1_ASM150766v1	3048	2092	0.686351706	676	1495	445	101	51
GCF_000023465.1_ASM2346v1	4315	2830	0.65585168	697	1941	646	145	98
GCF_000017845.1_ASM1784v1	4842	2969	0.613176373	751	2096	567	178	128
GCF_001190745.1_ASM119074v1	2132	1218	0.571294559	541	864	249	76	29
GCF_001026985.1_ASM102698v1	3437	2393	0.696246727	771	1559	603	161	70
GCF_001314225.1_ASM131422v1	4200	2899	0.690238095	643	2031	679	137	52
GCF_000196695.1_ASM19669v1	4522	3343	0.739274657	688	2308	820	144	71
GCF_000194625.1_ASM19462v1	2040	1381	0.676960784	541	1025	263	65	28
GCF_000401175.1_ASM40117v1	2610	1912	0.73256705	683	1264	457	120	71
GCF_000092505.1_ASM9250v1	2008	1427	0.710657371	551	979	347	67	34
GCF_000014885.1_ASM1488v1	4369	2957	0.676813916	758	1990	680	169	118
GCF_000019785.1_ASM1978v1	4219	3141	0.744489215	784	2067	779	184	111
GCF_000521745.1_ASM52174v1	2130	1564	0.7342723	645	1077	354	90	43
GCF_001190755.1_ASM119075v1	1595	1081	0.677742947	537	749	234	69	29
GCF_000178115.2_ASM17811v2	2670	1786	0.668913858	623	1230	414	89	53
GCF_000010285.1_ASM1028v1	2229	1632	0.732166891	595	1097	395	100	40
GCF_001557535.1_ASM155753v1	5662	3979	0.70275521	784	2723	956	192	108
GCF_000013025.1_ASM1302v1	3430	2437	0.710495627	698	1725	536	116	60
GCF_001189515.2_ASM118951v2	2594	1533	0.590979183	547	1063	365	69	36
GCF_000190535.1_ASM19053v1	3539	2235	0.631534332	635	1493	566	106	70
GCF_000015865.1_ASM1586v1	3136	2034	0.648596939	669	1324	491	130	89
GCF_000755705.1_ASM75570v1	1783	1214	0.68087493	532	843	267	68	36
GCF_000265465.1_ASM26546v1	2111	1294	0.612979631	571	879	294	82	39
GCF_000756715.1_PRJEB5505_assembly_1	2119	1524	0.719207173	611	1037	373	80	34
GCF_000072485.1_ASM7248v1	4307	2851	0.66194567	759	1941	659	152	99
GCF_000218625.1_ASM21862v1	2231	1605	0.719408337	603	1102	336	104	63
GCF_000750195.1_ASM75019v1	3264	2217	0.679227941	653	1486	534	121	76
GCF_000332115.1_ASM33211v1	3353	2057	0.613480465	649	1410	452	124	71
GCF_001458695.1_NiCh1	2991	1968	0.657973922	671	1367	388	129	84
GCF_000513475.1_Bbla	963	605	0.628245067	316	442	105	37	21
GCF_000226315.1_ASM22631v1	2304	1392	0.604166667	593	939	315	87	51
GCF_000511305.1_ASM51130v1	4599	3250	0.706675364	690	2249	765	162	74
GCF_000807275.1_ASM80727v1	2224	1555	0.699190647	653	1032	353	111	59
GCF_001456065.2_ASM145606v2	3851	2731	0.70916645	717	1791	698	170	72
GCF_000143965.1_ASM14396v1	3196	2286	0.715269086	677	1518	508	154	106
GCF_000829195.1_ASM82919v1	3377	2237	0.662422268	707	1529	539	117	52
GCF_000237995.1_ASM23799v2	1829	1317	0.72006561	540	906	314	62	35
GCF_000761155.1_ASM76115v1	4029	3023	0.750310251	768	1992	759	176	96
GCF_000010325.1_ASM1032v1	1911	1395	0.729984301	604	958	296	100	41
GCF_000219725.1_ASM21972v1	2787	2001	0.717976319	635	1350	453	136	62
GCF_000600005.1_ASM60000v1	2194	1463	0.666818596	639	1006	307	97	53
GCF_000014785.1_ASM1478v1	2809	2050	0.729797081	725	1366	465	136	83
GCF_001007935.1_ASM100793v1	3322	2008	0.604455148	700	1397	415	131	65
GCF_000147715.2_ASM14771v3	2567	1795	0.699259836	591	1248	423	75	49
GCF_000496595.1_ASM49659v1	948	697	0.735232068	448	451	170	53	23
GCF_000212395.1_ASM21239v1	1814	1360	0.749724366	588	926	306	78	50
GCF_000067205.1_ASM6720v1	4816	3538	0.734634551	752	2415	872	161	90
GCF_000020145.1_ASM2014v1	1518	1021	0.67259552	508	708	220	60	33
GCF_000473245.1_ASM47324v1	4670	3059	0.65503212	764	2116	725	147	71
GCF_000495935.2_ASM49593v2	3888	2433	0.625771605	665	1736	502	131	64
GCF_001007875.1_ASM100787v1	3573	2596	0.726560313	749	1726	579	182	109
GCF_000146185.1_ASM14618v1	2582	1710	0.662277304	642	1169	394	106	41
GCF_000148645.1_ASM14864v1	3714	2623	0.706246634	777	1772	606	154	91
GCF_000250675.2_ASM25067v3	8280	5877	0.709782609	757	4247	1272	230	128
GCF_000196655.1_ASM19665v1	2264	1457	0.643551237	577	1046	270	83	58
GCF_000829375.1_ASM82937v1	4759	2901	0.609581845	683	2127	561	143	70
GCF_001682295.1_ASM168229v1	6744	4737	0.702402135	734	3289	1162	201	85
GCF_000184345.1_ASM18434v2	2240	1631	0.728125	610	1085	376	124	46
GCF_001558255.1_ASM155825v1	3353	2384	0.71100507	756	1578	570	144	92
GCF_000565215.1_ASM56521v1	927	570	0.614886731	339	372	141	37	20
GCF_000018265.1_ASM1826v1	4778	3345	0.700083717	720	2338	745	168	94
GCF_001008165.2_ASM100816v2	3127	2215	0.708346658	686	1531	502	119	63
GCF_000309885.1_ASM30988v1	2400	1771	0.737916667	662	1229	399	95	48
GCF_000186265.1_ASM18626v1	4080	2564	0.628431373	685	1735	587	151	91
GCF_001688965.1_ASM168896v1	4065	2605	0.640836408	642	1785	617	144	59
GCF_000231405.2_ASM23140v3	2890	1995	0.690311419	671	1348	486	106	55
GCF_000024025.1_ASM2402v1	8702	6069	0.697425879	776	4121	1472	319	157
GCF_000940805.1_ASM94080v1	5215	3443	0.66021093	810	2265	829	193	156
GCF_001688665.1_ASM168866v1	6073	3718	0.612218014	730	2542	899	200	77
GCF_000496635.1_ASM49663v1	3158	2159	0.683660545	690	1497	497	112	53
GCF_000224085.1_ASM22408v1	3371	2292	0.679916939	663	1536	545	130	81
GCF_000017565.1_ASM1756v1	3556	2590	0.728346457	683	1817	596	116	61
GCF_000092645.1_ASM9264v1	3402	2471	0.726337449	671	1704	582	133	52
GCF_000007605.1_ASM760v1	974	629	0.645790554	407	413	143	48	25
GCF_000732355.1_ASM73235v1	2094	1413	0.6747851	569	985	326	65	37
GCF_001263395.1_ASM126339v1	1385	984	0.710469314	459	642	257	56	29
GCF_000284095.1_ASM28409v1	3342	2078	0.621783363	663	1440	474	112	52
GCF_000215705.1_ASM21570v1	3805	2814	0.739553219	736	1928	648	134	104
GCF_000953535.1_E5B	2308	1679	0.727469671	599	1102	423	99	55
GCF_000477435.1_ASM47743v1	2269	1592	0.701630674	606	1033	326	115	118
GCF_000969765.1_ASM96976v1	683	441	0.64568082	298	298	98	34	11
GCF_001644565.1_ASM164456v1	2669	1864	0.69838891	642	1306	420	88	50
GCF_001278055.1_ASM127805v1	3384	2387	0.705378251	719	1540	540	185	122
GCF_000511405.1_ASM51140v1	3448	2177	0.63138051	713	1508	488	116	65
GCF_000092585.1_ASM9258v1	744	460	0.61827957	309	314	100	34	12
GCF_000177615.2_ASM17761v2	3894	2656	0.682074987	654	1891	565	134	66
GCF_000225325.1_ASM22532v1	1275	903	0.708235294	447	603	232	44	24
GCF_001577285.1_ASM157728v1	3683	2557	0.694270975	712	1757	596	134	70
GCF_001271345.1_ASM127134v1	4712	3467	0.735780985	746	2355	881	147	84
GCF_000348785.1_ASM34878v1	4173	3051	0.731128684	696	2171	660	149	71
GCF_000287335.1_ASM28733v1	765	590	0.77124183	426	369	137	56	28
GCF_000214355.1_ASM21435v1	3319	2257	0.680024104	638	1563	473	141	80
GCF_000153485.2_ASM15348v2	3479	2134	0.613394654	646	1470	488	118	58
GCF_000212375.1_ASM21237v1	1624	1140	0.701970443	526	756	284	62	38
GCF_000208385.1_ASM20838v1	1818	1340	0.737073707	520	881	342	79	38
GCF_000007725.1_ASM772v1	518	450	0.868725869	368	270	117	44	19
GCF_000023745.1_ASM2374v1	2855	1988	0.696322242	692	1345	422	138	83
GCF_000967425.1_ASM96742v1	4279	2989	0.698527693	732	2009	749	150	81
GCF_000023865.1_ASM2386v1	3772	2655	0.703870626	687	1814	658	125	58
GCF_000967915.1_ASM96791v1	1654	1161	0.701934704	518	797	268	65	31
GCF_000015345.1_ASM1534v1	1262	940	0.744849445	530	639	202	70	29
GCF_000785535.1_ASM78553v1	3881	2706	0.697242979	659	1891	660	104	51
GCF_000017505.1_ASM1750v1	4449	3060	0.68779501	747	2042	664	227	127
GCF_000025325.1_ASM2532v1	4911	3007	0.612298921	636	2157	634	125	91
GCF_000747315.1_ASM74731v1	2062	1357	0.658098933	572	943	296	79	39
GCF_000017185.1_ASM1718v1	1472	1060	0.720108696	480	783	196	51	30
GCF_000304215.1_ASM30421v1	1625	1202	0.739692308	495	786	302	82	32
GCF_000757845.1_ASM75784v1	1868	1191	0.6375803	573	849	236	73	33
GCF_000016065.1_ASM1606v1	3851	2737	0.710724487	759	1798	661	161	117
GCF_000738435.1_ASM73843v1	3081	2284	0.741317754	684	1535	575	113	61
GCF_000224005.2_ASM22400v3	3152	2295	0.728109137	738	1542	484	157	112
GCF_000973105.1_ASM97310v1	4399	3012	0.684701068	706	2021	726	165	100
GCF_000025285.1_ASM2528v1	1770	1131	0.638983051	516	831	215	50	35
GCF_000225345.1_ASM22534v1	3132	2076	0.662835249	634	1390	508	130	48
GCF_000956175.1_ASM95617v1	2022	1217	0.601879327	505	886	247	66	18
GCF_001578185.1_ASM157818v1	4826	3147	0.652092831	763	2161	754	157	75
GCF_000227665.2_ASM22766v3	2012	1494	0.742544732	646	1007	308	112	67
GCF_001278825.1_ASM127882v1	2122	1342	0.632422243	569	910	308	78	46
GCF_000210895.1_ASM21089v1	1945	1410	0.724935733	636	960	323	82	45
GCF_000236405.1_ASM23640v1	537	447	0.832402235	359	253	133	44	17
GCF_000233775.1_ASM23377v1	1857	1361	0.732902531	585	874	364	75	48
GCF_000812665.2_ASM81266v2	3888	2620	0.673868313	703	1789	662	112	57
GCF_000024805.1_ASM2480v1	6603	4191	0.634711495	769	2750	920	294	227
GCF_000009205.1_ASM920v1	3767	2505	0.6649854	690	1603	672	148	82
GCF_000196895.1_ASM19689v1	3550	2175	0.612676056	626	1579	451	88	57
GCF_001021385.1_ASM102138v1	5724	4080	0.71278826	702	2856	962	177	85
GCF_000817005.1_ASM81700v1	2096	1363	0.65028626	565	944	323	64	32
GCF_000742835.1_ASM74283v1	2147	1280	0.596180717	555	879	271	74	56
GCF_000024865.1_ASM2486v1	8803	6336	0.719754629	782	4383	1527	274	152
GCF_000092285.1_ASM9228v1	4072	2970	0.729371316	695	2032	710	153	75
GCF_000145255.1_ASM14525v1	2800	1953	0.6975	669	1287	423	132	111
GCF_000214095.2_ASM21409v3	2963	1990	0.671616605	657	1404	410	117	59
GCF_000179915.2_ASM17991v2	4160	2884	0.693269231	708	1942	699	158	85
GCF_000277715.1_ASM27771v1	2961	2017	0.681188788	627	1401	465	101	50
GCF_000219355.1_ASM21935v1	1153	652	0.565481353	427	447	141	42	22
GCF_000331715.1_ASM33171v1	1410	1010	0.716312057	507	707	200	70	33
GCF_001274535.1_ASM127453v1	2137	1454	0.680393074	572	1006	332	75	41
GCF_001274875.1_ASM127487v1	1337	512	0.382946896	329	351	108	35	18
GCF_000341395.1_ASM34139v1	3482	2434	0.69902355	682	1600	520	177	137
GCF_000147875.1_ASM14787v1	2749	1691	0.615132776	570	1226	320	90	55
GCF_000754265.1_ASM75426v1	662	582	0.879154079	435	374	128	56	24
GCF_000021265.1_ASM2126v1	644	395	0.613354037	281	262	88	32	13
GCF_000709555.1_ASM70955v1	260	224	0.861538462	196	132	57	22	13
GCF_000953135.1_LFA	3607	2269	0.629054616	691	1600	453	129	87
GCF_000186885.1_ASM18688v1	3229	2239	0.693403531	697	1452	471	185	131
GCF_000763535.1_ASM76353v2	4973	3490	0.701789664	815	2299	873	203	115
GCF_000013225.1_ASM1322v1	2679	1757	0.655841732	673	1244	354	109	50
GCF_000023205.1_ASM2320v1	2196	1546	0.704007286	581	1049	365	93	39
GCF_000504105.1_ASM50410v1	2061	1562	0.757884522	591	1078	375	71	38
GCF_000612055.1_ASM61205v1	1981	1429	0.721352852	561	980	337	78	34
GCF_000828835.1_ASM82883v1	3785	2463	0.650726552	733	1693	440	170	160
GCF_000165715.2_ASM16571v3	4676	2887	0.617408041	683	2051	579	162	95
GCF_000015725.1_ASM1572v1	4265	2861	0.67080891	766	1973	658	143	87
GCF_000418515.1_ASM41851v1	2942	1933	0.65703603	595	1326	467	96	44
GCF_000210915.2_ASM21091v2	3232	1981	0.612933168	645	1430	401	98	52
GCF_000478905.1_ASM47890v1	755	642	0.850331126	455	397	153	67	25
GCF_000015045.1_ASM1504v1	3596	2436	0.677419355	693	1645	502	163	126
GCF_001443605.1_ASM144360v1	3625	2379	0.656275862	657	1552	534	161	132
GCF_000019605.1_ASM1960v1	1627	1125	0.691456669	455	833	233	47	12
GCF_000007925.1_ASM792v1	1882	1161	0.616896918	563	812	248	71	30
GCF_000723465.1_Rb803	2610	1564	0.599233716	592	1030	380	108	46
GCF_001077815.2_ASM107781v2	3005	1967	0.654575707	664	1358	431	117	61
GCF_000215105.1_ASM21510v1	2917	2106	0.721974631	632	1455	498	106	47
GCF_000988065.1_ASM98806v1	667	445	0.667166417	303	295	105	33	12
GCF_001688765.1_ASM168876v1	2335	1434	0.614132762	577	984	313	92	45
GCF_000172155.1_ASM17215v1	6151	3613	0.587384165	724	2560	734	193	126
GCF_000875675.1_ASM87567v1	1993	1321	0.66281987	545	921	299	69	32
GCF_000597885.1_ASM59788v1	5244	3322	0.633485889	732	2225	767	186	144
GCF_000260985.3_ASM26098v2	2882	2030	0.704371964	691	1411	411	126	82
GCF_000568815.1_ASM56881v1	3138	2087	0.665073295	649	1451	455	127	54
GCF_000284295.1_ASM28429v1	7793	5391	0.69177467	784	3648	1327	280	136
GCF_001017655.1_ASM101765v1	2303	1640	0.712114633	563	1114	351	118	57
GCF_000016765.1_ASM1676v1	5286	3996	0.755959137	724	2799	953	158	86
GCF_000144605.1_ASM14460v1	3238	2152	0.664607783	710	1492	474	125	61
GCF_001499615.1_Acetobacter_senegalensis_108B	3361	2217	0.659625112	651	1530	525	108	54
GCF_001444405.1_ASM144440v1	4137	2861	0.691563935	762	1852	697	172	140
GCF_000485905.1_ASM48590v1	1808	1416	0.783185841	622	935	333	97	51
GCF_000517565.1_ASM51756v1	1788	1393	0.779082774	612	942	313	93	45
GCF_000144915.1_ASM14491v1	1469	1023	0.696392103	437	768	205	35	15
GCF_000015125.1_ASM1512v1	2656	1710	0.643825301	635	1211	334	99	66
GCF_000010525.1_ASM1052v1	4659	3457	0.742004722	746	2366	848	159	84
GCF_000265405.1_ASM26540v1	3579	2293	0.640681755	670	1574	528	112	79
GCF_000723505.1_Mucivorans_M3_Nelson-Bomar-Fixed	2544	1553	0.610455975	549	1091	326	83	53
GCF_000340885.1_ASM34088v1	5639	3969	0.7038482	752	2668	940	242	119
GCF_001023575.1_ASM102357v1	2233	1622	0.726377071	584	1150	346	83	43
GCF_001641285.1_ASM164128v1	3678	2653	0.721315933	755	1792	596	170	95
GCF_000731315.1_RG540_Ch_pA	6020	4468	0.742192691	757	3077	1127	168	96
GCF_000195755.1_ASM19575v1	3535	2164	0.612164074	672	1430	473	163	98
GCF_000024125.1_ASM2412v1	3042	2095	0.68869165	657	1423	478	119	75
GCF_000012745.1_ASM1274v1	2755	1973	0.71615245	691	1354	415	133	71
GCF_000403645.1_ASM40364v1	2925	1873	0.64034188	593	1349	362	91	71
GCF_001433955.1_ASM143395v1	2372	1491	0.628583474	580	1043	331	77	40
GCF_000504125.1_ASM50412v1	2930	1798	0.613651877	600	1229	420	100	49
GCF_000346595.1_ASM34659v1	1063	723	0.680150517	441	469	180	50	24
GCF_001042675.1_ASM104267v1	1487	1000	0.672494956	471	671	239	55	35
GCF_000024085.1_ASM2408v1	2593	1821	0.702275357	691	1214	413	125	69
GCF_000471945.1_ASM47194v1	1485	1080	0.727272727	484	741	249	62	28
GCF_000953735.1_MVIS1	4241	2841	0.669889177	792	1917	652	181	91
GCF_000800395.1_ASM80039v1	3146	2210	0.702479339	674	1578	479	103	50
GCF_000021725.1_ASM2172v1	1699	1237	0.728075338	556	871	260	76	30
GCF_000583775.1_ASM58377v1	1759	1205	0.685048323	571	867	237	70	31
GCF_000287295.1_ASM28729v1	166	140	0.843373494	129	103	24	11	2
GCF_000209675.1_ASM20967v1	2381	1669	0.700965981	668	1141	379	104	45
GCF_001693385.1_ASM169338v1	7378	4974	0.674166441	787	3529	1126	189	130
GCF_001191005.1_ASM119100v1	5191	3587	0.69100366	792	2392	833	200	162
GCF_000196675.1_ASM19667v1	6608	4797	0.725938257	733	3337	1164	208	88
GCF_000264495.1_ASM26449v1	1392	955	0.686063218	423	723	181	35	16
GCF_000283615.1_ASM28361v1	2339	1705	0.728943993	598	1183	396	80	46
GCF_000166095.1_ASM16609v1	1290	957	0.741860465	462	687	192	60	18
GCF_000833575.1_ASM83357v1	2466	1646	0.667477697	588	1143	372	88	43
GCF_000950575.1_ASM95057v1	3241	2392	0.738043814	640	1664	581	95	52
GCF_000248095.2_ASM24809v3	2089	1389	0.664911441	549	945	332	71	41
GCF_001028625.1_ASM102862v1	2643	1875	0.709421112	668	1302	412	110	51
GCF_000327045.1_ASM32704v1	3427	2340	0.682812956	742	1639	457	157	87
GCF_000734895.2_ASM73489v2	5130	3206	0.624951267	761	2271	616	181	138
GCF_000828675.1_ASM82867v1	2072	1586	0.765444015	586	1084	393	71	38
GCF_000022045.1_ASM2204v1	5022	3166	0.630426125	754	2319	562	147	138
GCF_000988565.1_ASM98856v1	8444	5309	0.628730459	830	3534	1168	340	267
GCF_000018345.1_ASM1834v1	5392	3891	0.721624629	694	2750	854	166	121
GCF_000215975.1_ASM21597v1	1606	1187	0.739103362	579	810	252	88	37
GCF_001304795.1_ASM130479v1	3085	2095	0.679092382	686	1457	458	116	64
GCF_000007485.1_ASM748v1	835	571	0.683832335	387	359	141	49	22
GCF_000020325.1_ASM2032v1	1701	1234	0.725455614	585	834	266	92	42
GCF_000276685.1_ASM27668v1	1526	1097	0.71887287	577	721	248	82	46
GCF_001580455.1_ASM158045v1	4459	3287	0.737160798	760	2315	724	151	97
GCF_000008185.1_ASM818v1	2767	1559	0.563426093	580	1047	393	85	34
GCF_000023905.1_ASM2390v1	2178	1416	0.650137741	569	992	311	78	35
GCF_000023025.1_ASM2302v1	4105	2753	0.670645554	769	1846	584	174	149
GCF_000092925.1_ASM9292v1	4352	3183	0.731387868	719	2173	778	152	80
GCF_000013325.1_ASM1332v1	3877	2772	0.714985814	707	1891	685	128	68
GCF_001006005.1_ASM100600v1	5165	3826	0.740755082	842	2591	935	198	102
GCF_000022285.1_ASM2228v1	1102	689	0.62522686	439	457	156	54	22
GCF_000328725.1_ASM32872v1	752	474	0.630319149	310	317	106	36	15
GCF_000092785.1_ASM9278v1	1820	1113	0.611538462	541	763	242	68	40
GCF_000230715.2_ASM23071v3	3572	2088	0.584546473	602	1526	417	94	51
GCF_000233715.2_ASM23371v3	4289	2793	0.651200746	705	1893	652	148	100
GCF_000152265.2_ASM15226v2	1848	1240	0.670995671	498	908	256	55	21
GCF_000347635.1_ASM34763v1	4386	2930	0.668034656	755	2027	655	147	101
GCF_000632985.1_ASM63298v1	772	556	0.720207254	407	362	128	49	17
GCF_000006605.1_ASM660v1	2022	1397	0.690900099	566	959	312	78	48
GCF_000018005.1_ASM1800v1	6888	4777	0.693524971	719	3409	1038	211	119
GCF_000958465.1_ASM95846v1	3045	2069	0.679474548	609	1477	459	90	43
GCF_000270285.1_ASM27028v1	2510	1813	0.722310757	559	1144	530	89	50
GCF_000015225.1_ASM1522v1	1866	1197	0.6414791	446	922	213	48	14
GCF_000190435.1_ASM19043v1	3009	2116	0.703223662	590	1424	531	107	54
GCF_000418325.1_ASM41832v1	10514	6475	0.615845539	847	4281	1411	449	334
GCF_000177535.2_ASM17753v2	2085	1411	0.676738609	572	960	324	86	41
GCF_000953215.1_DG5	1937	1388	0.716572019	580	904	355	86	43
GCF_000525675.1_ASM52567v1	2726	1656	0.607483492	627	1167	337	102	50
GCF_000026065.1_ASM2606v1	1758	1234	0.701934016	541	835	306	58	35
GCF_000208405.1_ASM20840v1	2242	1526	0.680642284	638	1064	335	86	41
GCF_001632845.1_ASM163284v1	3020	2143	0.709602649	709	1465	454	131	93
GCF_000215995.1_ASM21599v1	1795	1208	0.672980501	497	889	238	56	25
GCF_000017645.1_ASM1764v1	4890	3304	0.675664622	737	2269	771	159	105
GCF_001663095.1_ASM166309v1	2114	1532	0.724692526	656	1042	354	94	42
GCF_000016525.1_ASM1652v1	1699	1116	0.656856975	500	777	246	58	35
GCF_000092865.1_ASM9286v1	3606	2494	0.691625069	662	1718	579	136	61
GCF_000304315.1_Msp_SC2	3549	2328	0.655959425	715	1652	475	126	75
GCF_000284335.1_ASM28433v1	1467	1081	0.736877982	525	719	263	66	33
GCF_000027325.1_ASM2732v1	507	364	0.717948718	276	241	82	30	11
GCF_000756415.2_ASM75641v3	2997	1771	0.590924258	634	1310	333	84	44
GCF_000196235.1_ASM19623v1	4381	3135	0.715590048	699	2120	805	142	68
GCF_000092025.1_ASM9202v1	5355	3908	0.729785247	762	2637	1012	167	92
GCF_000196875.1_ASM19687v1	3625	2568	0.708413793	750	1684	661	150	73
GCF_001050435.1_ASM105043v1	2548	1747	0.685635793	577	1250	386	76	35
GCF_001483945.1_ASM148394v1	4680	3426	0.732051282	766	2276	856	185	109
GCF_000017545.1_ASM1754v1	1746	1295	0.741695304	583	867	319	69	40
GCF_000258405.1_ASM25840v1	3060	2152	0.703267974	692	1464	451	144	93
GCF_000317975.2_ASM31797v2	3246	2088	0.643253235	635	1415	493	117	63
GCF_000981545.1_Y1	3541	2379	0.671844112	693	1663	529	121	66
GCF_000143845.1_ASM14384v1	1707	1262	0.739308729	525	828	338	62	34
GCF_000024265.1_ASM2426v1	3016	2046	0.678381963	595	1321	585	94	46
GCF_000092125.1_ASM9212v1	3346	2341	0.699641363	685	1614	565	106	56
GCF_000024225.1_ASM2422v1	1340	987	0.736567164	488	626	266	63	32
GCF_000143165.1_ASM14316v1	1593	1115	0.699937225	545	760	244	63	48
GCF_000993785.2_ASM99378v2	5091	3661	0.719112159	731	2536	861	181	83
GCF_000230555.1_ASM23055v1	3745	2727	0.728170895	709	1892	650	128	57
GCF_000165835.1_ASM16583v1	6673	4995	0.748538888	790	3323	1333	216	123
GCF_000940995.1_ASM94099v1	4949	3472	0.70155587	805	2300	849	195	128
GCF_001481655.1_ASM148165v1	3712	2259	0.60856681	647	1587	503	109	60
GCF_001439585.2_ASM143958v2	3424	2212	0.646028037	707	1523	513	119	57
GCF_000815185.1_ASM81518v1	3815	2677	0.701703801	731	1791	634	153	99
GCF_000724625.1_ASM72462v1	4585	3017	0.658015267	694	2107	647	175	88
GCF_000212335.1_ASM21233v1	4494	3162	0.703604806	783	2103	757	186	116
GCF_000257545.3_ASM25754v3	6357	4382	0.689318861	833	2913	1087	249	133
GCF_000349975.1_ASM34997v1	2194	1319	0.60118505	561	964	251	73	31
GCF_000025525.1_ASM2552v1	1777	1192	0.670793472	504	903	204	54	31
GCF_000145235.1_ASM14523v1	6139	4214	0.686431015	747	2991	906	206	111
GCF_001185205.1_ASM118520v1	4386	3241	0.738942088	728	2281	767	136	57
GCF_000827125.1_ASM82712v1	3372	2263	0.671115065	702	1502	483	183	95
GCF_000972785.3_ASM97278v3	5171	3649	0.705666215	773	2459	917	187	86
GCF_000758365.1_ASM75836v1	2099	1314	0.626012387	539	897	312	67	38
GCF_000789255.1_ASM78925v1	2132	1418	0.665103189	545	1049	285	58	26
GCF_001442815.1_ASM144281v1	2357	1616	0.68561731	651	1115	367	89	45
GCF_000092305.1_ASM9230v1	1418	1042	0.7348378	483	779	192	47	24
GCF_000212415.1_ASM21241v1	2567	1748	0.680950526	594	1176	420	107	45
GCF_000010645.1_ASM1064v1	963	657	0.682242991	436	399	174	59	25
GCF_000217995.1_ASM21799v1	1939	1334	0.687983497	556	948	263	79	44
GCF_000015585.1_ASM1558v1	2374	1765	0.743470935	690	1201	370	124	70
GCF_000513295.1_MGMSRv2	3898	2706	0.694202155	700	1826	590	156	134
GCF_000270305.1_ASM27030v1	2480	1753	0.706854839	614	1123	475	98	57
GCF_000017725.1_ASM1772v1	2016	1281	0.635416667	569	915	261	75	30
GCF_000025185.1_ASM2518v1	4543	2814	0.619414484	714	1986	570	157	101
GCF_000739375.1_ASM73937v1	5235	3769	0.719961796	766	2560	943	167	99
GCF_000294515.1_ASM29451v1	4800	3356	0.699166667	717	2348	793	139	76
GCF_000186245.1_ASM18624v1	2062	1410	0.683802134	606	990	286	89	45
GCF_000013345.1_ASM1334v1	4264	2762	0.647748593	662	1991	559	137	75
GCF_000009745.1_ASM974v1	4495	3152	0.701223582	796	2096	754	193	109
GCF_001611035.1_ASM161103v1	1814	1262	0.69570011	515	872	288	69	33
GCF_000230975.2_ASM23097v3	3575	2250	0.629370629	687	1565	486	120	79
GCF_000260925.1_ASM26092v1	4384	3048	0.695255474	817	2098	697	167	86
GCF_000011205.1_ASM1120v1	2757	1688	0.612259703	527	1277	326	70	15
GCF_000981525.1_L_piscium	2303	1606	0.697351281	580	1088	384	94	40
GCF_000706685.1_ASM70668v1	2545	1834	0.720628684	640	1268	423	96	47
GCF_000277795.1_ASM27779v1	677	278	0.410635155	206	191	61	17	9
GCF_000317555.1_ASM31755v1	4923	3334	0.677229332	768	2343	655	174	162
GCF_000709435.1_ASM70943v1	1507	978	0.648971466	511	649	239	55	35
GCF_000814825.1_ASM81482v1	1604	1201	0.748753117	519	799	315	56	31
GCF_001482365.1_ASM148236v1	3024	2127	0.703373016	636	1430	523	127	47
GCF_000023145.1_ASM2314v1	1939	1341	0.691593605	559	923	300	82	36
GCF_000006175.1_ASM617v2	1601	1066	0.665833854	485	785	205	58	18
GCF_000016545.1_ASM1654v1	2574	1787	0.694250194	643	1189	441	105	52
GCF_001583415.1_ASM158341v1	4926	3614	0.73365814	700	2519	877	148	70
GCF_000013665.1_ASM1366v1	4065	2695	0.66297663	768	1821	557	204	113
GCF_000317045.1_ASM31704v1	3723	2416	0.648939028	718	1623	505	160	128
GCF_000227705.2_ASM22770v3	3713	2617	0.7048209	712	1772	636	153	56
GCF_000024905.1_ASM2490v1	1730	1316	0.760693642	593	872	318	74	52
GCF_001553935.1_ASM155393v1	2333	1609	0.689669953	588	1118	368	90	33
GCF_001042635.1_ASM104263v1	2343	1673	0.714041827	533	1145	405	86	37
GCF_001042405.1_ASM104240v1	1453	1045	0.719201652	480	706	256	55	28
GCF_000213955.1_ASM21395v1	1289	930	0.721489527	457	612	236	51	31
GCF_000317125.1_ASM31712v1	5604	3679	0.65649536	774	2583	722	203	171
GCF_000063525.1_ASM6352v1	2345	1473	0.628144989	621	1046	304	85	38
GCF_000163895.2_ASM16389v2	1616	1019	0.630569307	514	655	268	59	37
GCF_001402915.1_ASM140291v1	4705	3535	0.751328374	733	2496	833	135	71
GCF_001534645.1_ASM153464v1	2711	1709	0.630394688	642	1173	391	89	56
GCF_000012585.1_ASM1258v1	2018	1400	0.693756194	601	989	273	88	50
GCF_001278075.1_ASM127807v1	6747	4775	0.70772195	760	3289	1135	227	124
GCF_000015765.1_ASM1576v1	1782	1193	0.669472503	523	865	242	61	25
GCF_001266755.1_ASM126675v1	3357	2428	0.72326482	644	1677	600	106	45
GCF_000762265.1_ASM76226v1	2317	1538	0.663789383	542	1116	298	86	38
GCF_000165505.1_ASM16550v1	2834	1992	0.702893437	646	1329	478	127	58
GCF_000590925.1_ASM59092v1	3090	2135	0.690938511	667	1471	505	101	58
GCF_000024605.1_ASM2460v1	2105	1384	0.657482185	595	928	327	89	40
GCF_000632805.1_ASM63280v1	4347	3053	0.702323441	775	2060	702	187	104
GCF_000739435.1_ASM73943v1	2212	1646	0.744122966	650	1110	386	104	46
GCF_000265505.1_ASM26550v1	3861	2140	0.554260554	659	1479	448	131	82
GCF_000024185.1_ASM2418v1	2108	1315	0.623814042	508	914	277	74	50
GCF_000730215.1_ASM73021v2	2097	1468	0.700047687	572	1020	342	66	40
GCF_000404165.1_ASM40416v1	1658	1130	0.681544029	500	814	232	62	22
GCF_000348725.1_ASM34872v1	2590	1610	0.621621622	615	1132	335	96	47
GCF_000195085.1_ASM19508v1	1292	961	0.74380805	493	678	211	50	22
GCF_000284415.1_ASM28441v2	3133	2116	0.675390999	661	1456	439	119	102
GCF_001442785.1_ASM144278v1	4948	3165	0.639652385	804	2178	716	164	107
GCF_000025225.2_ASM2522v1	1428	998	0.698879552	464	650	256	56	36
GCF_001027545.1_ASM102754v1	1321	972	0.735806207	512	649	223	67	33
GCF_000212735.1_ASM21273v1	6642	4207	0.633393556	754	2813	1031	234	129
GCF_000020025.1_ASM2002v1	6863	4127	0.601340522	803	2824	789	260	254
GCF_000242335.1_ASM24233v3	2463	1618	0.656922452	561	1073	399	91	55
GCF_000253055.1_ASM25305v1	1957	1285	0.656617271	468	966	251	53	15
GCF_000024465.1_ASM2446v1	2537	1822	0.718171068	638	1218	458	99	47
GCF_000021745.1_ASM2174v1	3834	2580	0.672926448	744	1799	549	132	100
GCF_000007945.1_ASM794v1	1494	1050	0.702811245	557	713	236	68	33
GCF_000973725.1_ASM97372v1	4468	2881	0.64480752	707	1978	650	158	95
GCF_000143885.2_ASM14388v2	5130	3490	0.680311891	695	2453	786	173	78
GCF_000317105.1_ASM31710v1	5762	3443	0.597535578	756	2297	647	235	264
GCF_000092365.1_ASM9236v1	1705	1168	0.685043988	525	810	269	64	25
GCF_000463015.1_ASM46301v1	6506	4898	0.752843529	812	3317	1258	211	112
GCF_000340795.1_ASM34079v1	732	633	0.864754098	445	396	148	61	28
GCF_000253335.1_ASM25333v1	1903	1349	0.708880715	561	909	320	66	54
GCF_000012285.1_ASM1228v1	2224	1488	0.669064748	516	1103	303	63	19
GCF_001697285.1_ASM169728v1	2584	1842	0.712848297	635	1209	456	118	59
GCF_001412655.1_ASM141265v1	4964	3365	0.677880741	708	2223	842	176	124
GCF_000263195.1_ASM26319v1	4217	2909	0.689826891	707	1961	702	160	86
GCF_000818095.1_ASM81809v1	4169	2483	0.595586472	742	1743	549	130	61
GCF_000816305.1_ASM81630v1	1752	1178	0.672374429	558	840	243	65	30
GCF_000967895.1_ASM96789v1	3801	2545	0.669560642	734	1727	560	169	89
GCF_000012425.1_ASM1242v1	4140	2890	0.698067633	757	1941	605	195	149
GCF_000590455.1_ASM59045v1	3655	2503	0.684815321	750	1726	574	139	64
GCF_001011155.1_ASM101115v1	4617	3284	0.711284384	735	2235	813	152	84
GCF_000590475.1_ASM59047v1	4143	2996	0.723147478	778	1965	729	193	109
GCF_000193375.1_ASM19337v1	2112	1378	0.652462121	487	1039	276	49	14
GCF_000300005.1_ASM30000v1	4304	3132	0.727695167	759	2131	749	162	90
GCF_000007705.1_ASM770v1	4183	2987	0.714080803	782	2040	683	158	106
GCF_000016905.1_ASM1690v1	1874	1335	0.712379936	584	906	334	59	36
GCF_000019045.1_ASM1904v1	2768	1851	0.668713873	701	1243	451	104	53
GCF_000016645.1_ASM1664v1	5099	3260	0.639341047	718	2263	723	154	120
GCF_000092905.1_ASM9290v1	3131	2151	0.687000958	694	1478	514	106	53
GCF_000219215.1_ASM21921v1	7327	5477	0.747509213	801	3732	1378	228	139
GCF_000015165.1_ASM1516v1	7378	5120	0.693955001	798	3599	1160	219	142
GCF_000043285.1_ASM4328v1	582	513	0.881443299	390	317	126	55	15
GCF_000835165.1_ASM83516v1	2434	1690	0.69433032	608	1159	382	101	48
GCF_001442755.1_ASM144275v1	4557	3364	0.738204959	737	2258	859	151	96
GCF_000092385.1_ASM9238v1	9306	6776	0.728132388	775	4602	1605	342	227
GCF_000018785.1_ASM1878v1	1363	963	0.706529714	470	645	234	52	32
GCF_000311765.1_ASM31176v1	3373	2342	0.694337385	669	1621	551	117	53
GCF_000525655.1_ASM52565v1	2141	1437	0.671181691	570	967	332	90	48
GCF_001482385.1_ASM148238v1	4695	3139	0.6685836	775	2058	722	201	158
GCF_000152825.2_ASM15282v2	2589	1741	0.672460409	650	1216	355	110	60
GCF_001314945.1_ASM131494v1	1396	968	0.693409742	472	637	250	51	30
GCF_000267545.1_ASM26754v1	4208	2944	0.699619772	772	1970	696	169	109
GCF_000012885.1_ASM1288v1	3156	2268	0.718631179	686	1504	492	172	100
GCF_001605725.1_ASM160572v1	5314	3468	0.652615732	672	2439	805	148	76
GCF_001019645.1_ASM101964v1	4509	3124	0.692836549	819	2081	756	176	111
GCF_000224985.1_ASM22498v1	1817	1235	0.6796918	542	839	293	65	38
GCF_001447075.1_ASM144707v1	8643	6066	0.701839639	784	4213	1414	283	156
GCF_000319575.2_ASM31957v2	1654	1304	0.788391778	605	864	303	94	43
GCF_000376545.2_ASM37654v2	4457	3128	0.701817366	753	2094	790	151	93
GCF_000014185.1_ASM1418v1	3085	2285	0.740680713	661	1573	541	119	52
GCF_000287355.1_ASM28735v1	530	469	0.88490566	350	292	114	43	20
GCF_000015405.1_ASM1540v1	5814	4091	0.703646371	707	2874	960	168	89
GCF_000283275.1_ASM28327v1	3567	2639	0.739837398	719	1789	595	166	89
GCF_001685435.1_ASM168543v2	2683	1834	0.683563176	674	1240	451	100	43
GCF_001687565.1_ASM168756v1	3471	2417	0.696341112	706	1703	547	111	56
GCF_000023045.1_ASM2304v1	2989	2051	0.68618267	696	1396	484	118	53
GCF_001636015.1_ASM163601v1	2043	1369	0.670093	625	921	321	85	42
GCF_000013565.1_ASM1356v1	4237	2955	0.697427425	730	2033	722	132	68
GCF_000196315.1_ASM19631v1	2638	1798	0.681576952	623	1244	396	102	56
GCF_000014385.1_ASM1438v1	1652	1215	0.735472155	497	852	281	56	26
GCF_000757865.1_ASM75786v1	1963	1206	0.614365767	567	842	253	76	35
GCF_000165465.1_ASM16546v1	2068	1552	0.750483559	627	995	406	89	62
GCF_000214665.1_ASM21466v1	4430	2880	0.650112867	785	1978	588	181	133
GCF_000510265.1_ASM51026v1	766	645	0.842036554	422	410	155	50	30
GCF_000152245.2_ASM15224v2	3899	2612	0.669915363	675	1744	649	131	88
GCF_000317475.1_ASM31747v1	6307	3714	0.58886951	761	2543	688	220	263
GCF_000222485.1_ASM22248v1	4919	3234	0.657450701	713	2236	726	171	101
GCF_000019965.1_ASM1996v1	4495	3041	0.676529477	725	1964	747	187	143
GCF_001182745.1_NCTC11134	5812	3939	0.677735719	709	2777	902	182	78
GCF_001543285.1_ASM154328v1	1869	1407	0.752808989	551	951	342	71	43
GCF_000164695.2_ASM16469v2	2034	1313	0.645526057	563	913	303	66	31
GCF_000724485.1_ASM72448v1	3106	2064	0.664520283	715	1409	484	116	55
GCF_000178975.2_ASM17897v2	4505	2909	0.64572697	716	1950	685	178	96
GCF_000186345.1_ASM18634v1	3770	2299	0.609814324	650	1540	496	148	115
GCF_000503895.1_ASM50389v1	3244	2107	0.649506782	675	1483	454	108	62
GCF_000010045.1_ASM1004v1	5131	3490	0.680179302	729	2340	890	186	74
GCF_000789355.1_ASM78935v1	3435	2202	0.641048035	692	1454	544	140	64
GCF_000024005.1_ASM2400v1	7066	4681	0.662468157	772	3110	1155	248	168
GCF_000876545.1_ASM87654v1	3273	2145	0.655362053	711	1450	527	110	58
GCF_000012925.1_ASM1292v1	3443	2541	0.738019169	718	1635	581	207	118
GCF_001273775.1_ASM127377v1	4260	2696	0.63286385	700	1869	548	165	114
GCF_000014925.1_ASM1492v1	4599	3311	0.719939117	694	2248	852	145	66
GCF_000063505.1_ASM6350v1	2436	1535	0.630131363	630	1102	309	86	38
GCF_000969645.2_ASM96964v2	4080	2721	0.666911765	775	1879	569	157	116
GCF_000013005.1_ASM1300v1	2873	1940	0.675252349	661	1355	429	104	52
GCF_000153405.2_ASM15340v2	2555	1822	0.713111546	685	1222	426	118	56
GCF_000732925.1_ASM73292v1	8306	5811	0.699614736	787	4053	1335	269	154
GCF_000014245.1_ASM1424v1	4496	3171	0.705293594	730	2160	795	134	82
GCF_000152945.2_ASM15294v2	2600	1805	0.694230769	624	1217	426	110	52
GCF_000023405.1_ASM2340v1	3068	2245	0.731747066	619	1519	576	108	42
GCF_000009625.1_ASM962v1	7046	4832	0.685779165	784	3333	1208	184	107
GCF_000093125.2_ASM9312v2	3047	2129	0.698720053	683	1457	487	119	66
GCF_001543105.1_ASM154310v1	1427	1050	0.73580939	496	683	276	52	39
GCF_000828475.1_ASM82847v1	3151	2069	0.656616947	678	1435	464	109	61
GCF_000016745.1_ASM1674v1	4262	3014	0.707179728	736	2011	618	218	167
GCF_000828635.1_ASM82863v1	3495	2555	0.731044349	712	1727	551	168	109
GCF_000008065.1_ASM806v1	1739	1196	0.687751581	503	802	302	58	34
GCF_000800805.1_ASM80080v1	1359	916	0.674025018	459	646	191	55	24
GCF_001430865.1_ASM143086v1	2522	1674	0.663758921	615	1132	395	91	56
GCF_001281505.1_ASM128150v1	1561	1100	0.704676489	531	738	258	69	35
GCF_000025305.1_ASM2530v1	2012	1398	0.694831014	568	878	400	81	39
GCF_000194135.1_ASM19413v1	1669	1263	0.756740563	580	869	271	85	38
GCF_000219805.1_ASM21980v1	1308	938	0.717125382	466	613	242	53	30
GCF_000376625.1_ASM37662v1	677	458	0.676514032	313	301	105	35	17
GCF_001584185.1_ASM158418v1	4878	3500	0.717507175	790	2381	868	161	90
GCF_000093025.1_ASM9302v1	2722	1978	0.726671565	700	1340	425	130	83
GCF_000014585.1_ASM1458v1	2619	1588	0.606338297	633	1146	311	91	40
GCF_000284235.1_ASM28423v1	2813	1916	0.681123356	647	1308	403	135	70
GCF_000008325.1_ASM832v1	2924	2010	0.687414501	721	1379	408	129	94
GCF_001021045.1_ASM102104v1	2468	1717	0.695705024	594	1179	406	87	45
GCF_000144645.1_ASM14464v1	2147	1490	0.693991616	640	973	374	86	57
GCF_000283575.1_ASM28357v1	4017	2365	0.588747822	636	1641	547	119	58
GCF_000508245.1_ASM50824v1	767	258	0.336375489	202	181	51	17	9
GCF_000025705.1_ASM2570v1	2905	2007	0.690877797	709	1374	409	137	87
GCF_000184705.1_ASM18470v1	2232	1613	0.722670251	652	1058	420	91	44
GCF_000060345.1_ASM6034v1	3328	2231	0.670372596	660	1548	485	124	74
GCF_000243075.1_ASM24307v1	3150	2319	0.736190476	743	1511	578	150	80
GCF_000953655.1_LHA	3065	1956	0.63817292	684	1394	395	99	68
GCF_000800475.2_ASM80047v2	1584	1139	0.719065657	501	774	264	64	37
GCF_001263175.1_ASM126317v1	3468	2333	0.67272203	691	1590	487	155	101
GCF_001586165.1_ASM158616v1	4375	2966	0.677942857	815	2020	697	169	80
GCF_000092945.1_ASM9294v1	2883	1935	0.671175858	661	1309	430	127	69
GCF_000517625.1_ASM51762v1	3725	2363	0.634362416	618	1674	524	102	63
GCF_000011145.1_ASM1114v1	3841	2641	0.687581359	757	1792	638	146	65
GCF_000183405.1_ASM18340v1	2072	1516	0.731660232	617	997	336	117	66
GCF_000013865.1_ASM1386v1	5396	3831	0.709970348	767	2643	933	167	88
GCF_000018105.1_ASM1810v1	6932	4161	0.600259665	779	2935	799	237	190
GCF_001554015.1_ASM155401v1	2218	1497	0.674932372	615	1048	333	75	41
GCF_000316665.1_ASM31666v1	6454	4054	0.628137589	793	2769	806	259	220
GCF_000577895.1_M2_40	3160	2142	0.677848101	684	1458	504	121	59
GCF_000235605.1_ASM23560v1	5220	3601	0.689846743	735	2320	951	202	128
GCF_000009905.1_ASM990v1	3133	2186	0.697733801	687	1499	521	102	64
GCF_000025625.1_ASM2562v1	4027	2394	0.594487211	617	1714	508	107	65
GCF_000023965.1_ASM2396v1	3201	1965	0.613870665	609	1416	388	99	62
GCF_000412205.1_ASM41220v1	2982	2042	0.684775319	594	1434	472	95	41
GCF_000328685.1_ASM32868v1	4021	2458	0.611290724	613	1759	508	111	80
GCF_000737325.1_ASM73732v2	8570	5066	0.591131855	782	3474	1096	308	188
GCF_000025825.1_ASM2582v1	5257	3413	0.649229599	775	2364	808	159	82
GCF_000306785.1_ASM30678v1	5099	3561	0.69837223	728	2507	801	178	75
GCF_000019845.1_ASM1984v1	3776	2571	0.680879237	725	1772	577	147	75
GCF_000017245.1_ASM1724v1	2082	1588	0.762728146	650	1051	394	95	48
GCF_000504085.1_ASM50408v1	2062	1605	0.778370514	606	1094	394	80	37
GCF_000389965.1_ASM38996v1	7729	5478	0.708759219	779	3721	1313	275	169
GCF_000211375.1_ASM21137v1	2343	1609	0.686726419	560	1116	383	79	31
GCF_000017265.1_ASM1726v1	4128	2919	0.707122093	718	1997	668	161	93
GCF_000829335.1_ASM82933v1	620	415	0.669354839	286	269	101	32	13
GCF_000019225.1_ASM1922v1	3533	2484	0.703085197	742	1645	549	167	123
GCF_000299335.2_ASM29933v2	3612	2579	0.714008859	733	1780	579	141	79
GCF_000092225.1_ASM9222v1	4094	2871	0.701270151	679	2025	634	141	71
GCF_000733995.1_ASM73399v1	707	442	0.625176803	287	303	93	35	11
GCF_000022085.1_ASM2208v1	7645	4539	0.593721387	791	3126	1074	214	125
GCF_000830005.1_ASM83000v1	7843	5440	0.693612138	782	3710	1328	274	128
GCF_000012945.1_ASM1294v1	7555	5557	0.735539378	822	3717	1476	251	113
GCF_001558875.1_ASM155887v1	3334	2277	0.682963407	640	1524	576	128	49
GCF_000416365.2_ASM41636v2	5902	4167	0.706031854	720	2902	1015	170	80
GCF_000014965.1_ASM1496v1	4033	2700	0.669476816	717	1821	572	184	123
GCF_000196495.1_ASM19649v1	3619	2423	0.669521967	735	1637	560	149	77
GCF_001281485.1_ASM128148v1	2678	1887	0.704630321	661	1320	412	103	52
GCF_000941075.1_ASM94107v1	728	444	0.60989011	292	290	105	40	9
GCF_000327485.1_ASM32748v1	2769	1679	0.606356085	579	1210	311	94	64
GCF_000025125.1_ASM2512v1	1132	816	0.720848057	460	539	188	60	29
GCF_001553955.1_ASM155395v1	2230	1593	0.714349776	651	1086	364	88	55
GCF_001640865.1_ASM164086v1	4041	2648	0.655283346	624	1764	621	160	103
GCF_000192865.1_ASM19286v1	4091	2913	0.712050843	767	1933	734	161	85
GCF_000412695.1_ASM41269v1	5611	4120	0.734271966	813	2711	1049	228	132
GCF_001477655.1_ASM147765v1	2187	1385	0.633287609	518	994	276	71	44
GCF_000876525.1_ASM87652v1	4157	2815	0.677171037	778	1927	672	139	77
GCF_000237865.1_ASM23786v1	2774	1613	0.5814708	569	1165	317	85	46
GCF_000215085.1_ASM21508v1	3731	2442	0.654516215	702	1633	587	148	74
GCF_000214725.1_ASM21472v1	2344	1504	0.641638225	542	1113	274	81	36
GCF_001304735.1_ASM130473v1	2885	1924	0.666897747	663	1264	462	124	74
GCF_000227745.2_ASM22774v3	4125	2697	0.653818182	755	1865	519	173	140
GCF_000230275.1_ASM23027v1	2275	1493	0.656263736	573	990	380	77	46
GCF_000014205.1_ASM1420v1	2270	1547	0.681497797	598	1067	364	77	39
GCF_000512915.1_ASM51291v1	2425	1631	0.67257732	582	1117	362	88	64
GCF_000317085.1_ASM31708v1	3339	2107	0.631027254	679	1477	426	118	86
GCF_000018605.1_ASM1860v1	1929	1422	0.737169518	598	957	339	81	45
GCF_001017775.2_ASM101777v2	3960	3091	0.780555556	753	2051	797	166	77
GCF_000090405.2_ASM9040v2	3065	2045	0.66721044	670	1367	473	124	81
GCF_000496455.2_ASM49645v2	6489	4288	0.660810603	854	2868	1068	223	129
GCF_000179395.2_ASM17939v2	2903	1971	0.678952807	608	1373	451	98	49
GCF_000317695.1_ASM31769v1	5724	3369	0.588574423	766	2383	600	220	166
GCF_000159455.2_ASM15945v2	2014	1376	0.683217478	543	956	321	70	29
GCF_001682385.1_ASM168238v1	3975	2898	0.729056604	768	1942	654	186	116
GCF_000017945.1_ASM1794v1	1437	921	0.64091858	429	701	168	43	9
GCF_000024245.1_ASM2424v1	1885	1349	0.715649867	602	907	323	80	39
GCF_000831005.1_ASM83100v1	3035	2006	0.660955519	634	1474	391	100	41
GCF_000270245.1_ASM27024v1	4932	3498	0.709245742	708	2438	846	157	57
GCF_000380335.1_ASM38033v1	4587	3286	0.716372357	799	2194	796	193	103
GCF_001688625.1_ASM168862v1	3487	2218	0.636076857	650	1471	586	109	52
GCF_000347695.1_ASM34769v1	1566	1123	0.717113665	506	756	271	64	32
GCF_000023105.1_ASM2310v1	4092	3113	0.760752688	667	2179	742	139	53
GCF_000025965.1_ASM2596v1	4168	2750	0.659788868	721	1892	609	156	93
GCF_000182835.1_ASM18283v1	1847	1283	0.694639957	528	847	337	67	32
GCF_001606005.1_ASM160600v1	3243	2333	0.719395621	638	1562	603	122	46
GCF_001005905.1_ASM100590v1	2687	1911	0.711202084	685	1297	462	107	45
GCF_000550805.1_ASM55080v1	2466	1662	0.673965937	614	1125	394	96	47
GCF_001308145.2_ASM130814v2	2215	1434	0.647404063	542	991	344	65	34
GCF_000014005.1_ASM1400v1	4853	3101	0.638986194	737	2064	729	209	99
GCF_000014265.1_ASM1426v1	4327	2631	0.608042524	697	1794	520	156	161
GCF_000014445.1_ASM1444v1	1946	1402	0.72045221	550	958	339	68	37
GCF_000264765.2_ASM26476v2	3636	2485	0.683443344	797	1658	604	148	75
GCF_000247605.1_ASM24760v1	3488	2517	0.721616972	677	1689	611	130	87
GCF_000010665.1_ASM1066v1	4288	2853	0.665345149	712	1923	584	191	155
GCF_000145275.1_ASM14527v1	4188	2895	0.691260745	722	1895	684	200	116
GCF_001267175.1_ASM126717v1	2289	1660	0.725207514	672	1114	382	111	53
GCF_000012485.1_ASM1248v1	2109	1488	0.705547653	606	1029	306	94	59
GCF_001553915.1_ASM155391v1	1500	1061	0.707333333	514	697	274	55	35
