# Supplementary material for: The protein architecture in Bacteria and Archaea identifies a set of promiscuous and ancient domains
Source: PLoS One. 2019 Dec 19;14(12):e0226604. doi: 10.1371/journal.pone.0226604 (PMC6922389; doi:10.1371/journal.pone.0226604)
Supplement: S2 Table — Columns correspond to: Domain; C.C.; p-value, Gen_Count; Domain_Count Function; Group_Count; Firmicutes; Proteobacteria; Euryarchaeota; Actinobacteria; Tenericutes; Chlamydiae: Chlorobi; Crenarchaeota; Fusobacteria; Bacteroidetes; Spirochaetes; Cyanobacteria; Deinococcus; Thermus; Thermotogae: Aquificae; Chloroflexi; Gemmatimonadetes: Deferribacteres; Acidobacteria; Candidatus Korarchaeota; Verrucomicrobia: Elusimicrobia; Dictyoglomi; Nitrospirae; Fibrobacteres; Synergistetes; Thermobaculum; Planctomycetes; Cloacimonetes; Chrysiogenetes: Thermodesulfobacteria; Ignavibacteriae; Caldiserica; Thaumarchaeota: Armatimonadetes; Taxonomy total distribution. (TXT) [file pone.0226604.s004.txt]

Domain	C.C.	P_value	Gen_Count	Domain_Count	Function	Group_Count	Firmicutes	Proteobacteria	Euryarchaeota	Actinobacteria	Tenericutes	Chlamydiae	Chlorobi	Crenarchaeota	Fusobacteria	Bacteroidetes	Spirochaetes	Cyanobacteria	Deinococcus-Thermus	Thermotogae	Aquificae	Chloroflexi	Gemmatimonadetes	Deferribacteres	Acidobacteria	Candidatus Korarchaeota	Verrucomicrobia	Elusimicrobia	Dictyoglomi	Nitrospirae	Fibrobacteres	Synergistetes	Thermobaculum	Planctomycetes	Cloacimonetes	Chrysiogenetes	Thermodesulfobacteria	Ignavibacteriae	Caldiserica	Thaumarchaeota	Armatimonadetes	Taxonomy_SUM
161270	NA	3.51E-13	1	29	PspA lactotransferrin-binding region	1	1	0	0	0	0	0	0	0	0	0	0	0	0	0	0	0	0	0	0	0	0	0	0	0	0	0	0	0	0	0	0	0	0	0	0	1	1319/1
161266	0.85029419	1.31E-13	9	87	Gam-like	4	5	2	0	0	0	0	0	0	0	1	0	0	0	0	0	0	0	0	0	0	1	0	0	0	0	0	0	0	0	0	0	0	0	0	0	9	1319/9
161187	NA	1.11E-25	1	53	YfgJ-like	1	0	1	0	0	0	0	0	0	0	0	0	0	0	0	0	0	0	0	0	0	0	0	0	0	0	0	0	0	0	0	0	0	0	0	0	1	1319/1
161111	0.037595558	1.81E-11	835	3019	Cation efflux protein transmembrane domain-like	29	140	340	35	145	0	0	4	14	4	61	8	25	9	7	6	5	1	2	8	0	2	0	0	3	1	0	1	3	0	1	2	2	1	2	1	833	1319/835
161098	-0.252477324	8.32E-18	1266	44776	MetI-like	35	218	467	76	189	43	9	4	24	7	60	22	45	15	15	8	8	1	4	8	1	9	2	0	5	1	4	1	6	1	1	3	2	1	3	1	1264	1319/1266
161093	0.037924118	9.89E-08	244	1127	MgtE membrane domain-like	18	31	106	54	7	4	2	0	6	2	8	2	12	1	0	0	1	0	0	0	1	0	0	0	0	0	1	0	3	0	1	0	1	0	0	0	243	1319/244
161084	0.638409861	1.05E-19	146	533	MAPEG domain-like	3	0	126	0	0	0	0	0	0	0	0	1	19	0	0	0	0	0	0	0	0	0	0	0	0	0	0	0	0	0	0	0	0	0	0	0	146	1319/146
161077	0.108683607	0.505977167	44	175	Photosystem II antenna protein-like	1	0	0	0	0	0	0	0	0	0	0	0	44	0	0	0	0	0	0	0	0	0	0	0	0	0	0	0	0	0	0	0	0	0	0	0	44	1319/44
161070	0.729429522	1.58E-43	214	864	SNF-like	14	63	90	26	10	1	3	0	0	2	7	3	0	0	0	0	0	0	1	0	0	1	0	0	0	1	4	0	0	0	0	0	2	0	0	0	214	1319/214
161045	0.889355272	3.27E-09	32	80	Cytochrome b559 subunits	1	0	0	0	0	0	0	0	0	0	0	0	32	0	0	0	0	0	0	0	0	0	0	0	0	0	0	0	0	0	0	0	0	0	0	0	32	1319/32
161025	0.999550465	7.28E-16	3	47	Photosystem II 10 kDa phosphoprotein PsbH	1	0	0	0	0	0	0	0	0	0	0	0	3	0	0	0	0	0	0	0	0	0	0	0	0	0	0	0	0	0	0	0	0	0	0	0	3	1319/3
160996	0.546828718	1.86E-62	212	947	HI0933 insert domain-like	9	46	147	0	1	1	0	0	0	0	9	0	0	0	0	0	3	0	0	0	0	1	2	0	2	0	0	0	0	0	0	0	0	0	0	0	212	1319/212
160991	0.821084598	4.06E-12	43	185	CV3147-like	7	10	12	4	13	0	0	0	2	0	0	0	0	0	1	0	0	0	0	0	0	0	0	0	0	0	1	0	0	0	0	0	0	0	0	0	43	1319/43
160980	0.698247477	1.16E-13	18	101	SSO1389-like	6	2	0	5	0	0	0	0	7	0	1	0	0	0	0	2	0	0	0	0	0	0	0	0	0	0	0	1	0	0	0	0	0	0	0	0	18	1319/18
160975	-0.61298786	3.73E-44	9	398	AF1531-like	4	5	1	0	0	0	0	0	2	1	0	0	0	0	0	0	0	0	0	0	0	0	0	0	0	0	0	0	0	0	0	0	0	0	0	0	9	1319/9
160964	-0.013182976	0.511441336	205	960	MalF N-terminal region-like	14	68	36	2	61	0	0	0	2	0	0	8	2	9	11	0	2	0	0	0	0	1	0	0	0	0	0	1	1	0	0	0	0	0	0	1	205	1319/205
160950	NA	5.25E-78	1	172	YacF-like	1	0	1	0	0	0	0	0	0	0	0	0	0	0	0	0	0	0	0	0	0	0	0	0	0	0	0	0	0	0	0	0	0	0	0	0	1	1319/1
160945	-0.003659366	3.35E-08	3	28	PH0156-like	1	0	0	3	0	0	0	0	0	0	0	0	0	0	0	0	0	0	0	0	0	0	0	0	0	0	0	0	0	0	0	0	0	0	0	0	3	1319/3
160940	NA	0.001268252	1	12	Api92-like	1	0	1	0	0	0	0	0	0	0	0	0	0	0	0	0	0	0	0	0	0	0	0	0	0	0	0	0	0	0	0	0	0	0	0	0	1	1319/1
160935	0.349410962	3.87E-07	100	438	VPA0735-like	10	3	60	2	21	0	0	0	0	1	4	0	4	0	1	0	0	0	0	0	0	2	0	0	0	0	0	0	2	0	0	0	0	0	0	0	100	1319/100
160930	0.689930162	1.96E-07	20	113	FlhC-like	1	0	20	0	0	0	0	0	0	0	0	0	0	0	0	0	0	0	0	0	0	0	0	0	0	0	0	0	0	0	0	0	0	0	0	0	20	1319/20
160920	NA	1.93E-95	1	171	PSTPO5379-like	1	0	0	0	1	0	0	0	0	0	0	0	0	0	0	0	0	0	0	0	0	0	0	0	0	0	0	0	0	0	0	0	0	0	0	0	1	1319/1
160904	-0.067712387	0.049195863	95	530	Jann2411-like	6	5	8	0	79	0	0	0	0	0	0	0	1	0	0	0	0	0	0	1	0	0	0	0	0	0	0	1	0	0	0	0	0	0	0	0	95	1319/95
160800	NA	1.44E-21	1	57	Lp2179-like	1	1	0	0	0	0	0	0	0	0	0	0	0	0	0	0	0	0	0	0	0	0	0	0	0	0	0	0	0	0	0	0	0	0	0	0	1	1319/1
160766	0.999122226	3.12E-07	3	29	NE1680-like	2	0	0	0	0	0	0	0	0	0	1	0	0	0	0	0	0	0	0	0	0	0	0	0	0	0	0	0	0	0	0	0	0	0	2	0	3	1319/3
160755	0.909417241	0.001247057	33	85	YugN-like	1	33	0	0	0	0	0	0	0	0	0	0	0	0	0	0	0	0	0	0	0	0	0	0	0	0	0	0	0	0	0	0	0	0	0	0	33	1319/33
160719	0.617322402	2.72E-26	149	618	gpW_gp25-like	12	15	110	1	7	0	0	0	0	2	6	1	4	0	0	0	0	1	0	1	0	0	0	0	1	0	0	0	0	0	0	0	0	0	0	0	149	1319/149
160713	NA	0.850881983	1	10	YqaI-like	1	1	0	0	0	0	0	0	0	0	0	0	0	0	0	0	0	0	0	0	0	0	0	0	0	0	0	0	0	0	0	0	0	0	0	0	1	1319/1
160704	0.859496057	0.002866869	5	27	YehR-like	1	5	0	0	0	0	0	0	0	0	0	0	0	0	0	0	0	0	0	0	0	0	0	0	0	0	0	0	0	0	0	0	0	0	0	0	5	1319/5
160631	0.069600283	0.823056666	162	898	SMI1_KNR4-like	12	37	46	0	32	0	0	0	0	3	22	2	8	4	0	0	1	0	0	0	0	2	1	0	0	0	0	0	4	0	0	0	0	0	0	0	162	1319/162
160582	0.033700733	0.519522451	71	328	MbtH-like	3	0	19	0	51	0	0	0	0	0	0	0	1	0	0	0	0	0	0	0	0	0	0	0	0	0	0	0	0	0	0	0	0	0	0	0	71	1319/71
160574	0.052891722	0.159681317	65	316	BT0923-like	4	0	7	0	0	0	0	0	0	0	54	1	0	0	0	0	0	0	0	0	0	2	0	0	0	0	0	0	0	0	0	0	0	0	0	0	64	1319/65
160544	0.824362802	5.79E-75	380	1072	EscU C-terminal domain-like	10	110	225	0	0	0	0	0	0	0	0	16	0	0	12	6	0	0	3	0	0	0	0	0	2	0	2	0	0	0	1	3	0	0	0	0	380	1319/380
160537	0.35044477	4.78E-16	24	262	SpoVG-like	3	20	3	0	0	0	0	0	0	0	0	0	0	0	0	0	0	0	0	0	0	0	1	0	0	0	0	0	0	0	0	0	0	0	0	0	24	1319/24
160527	0.273759215	8.21E-23	51	413	V-type ATPase subunit E-like	9	20	9	5	0	2	1	0	1	0	0	8	0	0	0	0	0	0	0	0	0	0	0	0	0	0	4	0	0	0	0	0	1	0	0	0	51	1319/51
160519	0.574299401	3.83E-05	24	102	BB2672-like	2	0	20	0	4	0	0	0	0	0	0	0	0	0	0	0	0	0	0	0	0	0	0	0	0	0	0	0	0	0	0	0	0	0	0	0	24	1319/24
160515	0.781542623	3.88E-37	3	95	YueI-like	1	3	0	0	0	0	0	0	0	0	0	0	0	0	0	0	0	0	0	0	0	0	0	0	0	0	0	0	0	0	0	0	0	0	0	0	3	1319/3
160472	0.599297016	0.119716852	3	17	NMB0513-like	1	0	3	0	0	0	0	0	0	0	0	0	0	0	0	0	0	0	0	0	0	0	0	0	0	0	0	0	0	0	0	0	0	0	0	0	3	1319/3
160467	0.031122566	0.00021829	127	671	PH0987 N-terminal domain-like	6	14	73	0	36	0	0	0	0	0	0	0	0	1	0	0	0	0	0	1	0	2	0	0	0	0	0	0	0	0	0	0	0	0	0	0	127	1319/127
160443	0.13979604	2.73E-16	119	1028	SMR domain-like	11	4	85	0	0	2	0	0	0	1	3	15	0	0	0	0	3	1	0	1	0	0	0	0	0	0	0	0	0	0	1	3	0	0	0	0	119	1319/119
160424	0.218688969	0.243035327	28	143	BH3703-like	5	8	4	0	14	0	0	0	0	0	1	1	0	0	0	0	0	0	0	0	0	0	0	0	0	0	0	0	0	0	0	0	0	0	0	0	28	1319/28
160419	0.992845883	1.16E-14	3	52	YdfO-like	1	0	3	0	0	0	0	0	0	0	0	0	0	0	0	0	0	0	0	0	0	0	0	0	0	0	0	0	0	0	0	0	0	0	0	0	3	1319/3
160387	0.017658166	0.000723163	90	413	NosL_MerB-like	9	3	54	15	9	0	0	0	0	0	1	0	0	2	0	3	0	0	2	0	0	0	0	0	1	0	0	0	0	0	0	0	0	0	0	0	90	1319/90
160379	0.963013442	7.92E-77	22	286	SP0830-like	4	4	12	0	5	0	0	0	0	0	1	0	0	0	0	0	0	0	0	0	0	0	0	0	0	0	0	0	0	0	0	0	0	0	0	0	22	1319/22
160355	-0.292970375	0.483004969	17	68	Bacterial polysaccharide co-polymerase-like	2	0	17	0	0	0	0	0	0	0	0	0	0	0	0	0	0	0	0	0	0	0	0	0	0	0	0	0	0	0	0	0	0	0	0	0	17	1319/17
160272	-0.103075628	0.82727302	12	102	Shew3726-like	1	0	12	0	0	0	0	0	0	0	0	0	0	0	0	0	0	0	0	0	0	0	0	0	0	0	0	0	0	0	0	0	0	0	0	0	12	1319/12
160246	-0.173110721	2.82E-05	387	1922	EspE N-terminal domain-like	22	36	249	0	7	0	0	0	0	1	1	5	30	15	5	6	2	1	4	4	0	7	0	0	3	0	0	0	6	0	1	2	0	1	0	1	387	1319/387
160240	0.301408723	1.02E-09	627	2195	Cation efflux protein cytoplasmic domain-like	26	121	244	34	107	0	0	2	10	4	41	0	15	6	7	3	4	0	2	7	1	3	0	0	3	1	0	1	2	0	0	2	2	1	1	1	625	1319/627
160214	0.982416383	8.18E-127	18	378	FlaG-like	2	9	9	0	0	0	0	0	0	0	0	0	0	0	0	0	0	0	0	0	0	0	0	0	0	0	0	0	0	0	0	0	0	0	0	0	18	1319/18
160207	0.865850191	0.000483518	7	30	NMB0488-like	2	0	5	0	2	0	0	0	0	0	0	0	0	0	0	0	0	0	0	0	0	0	0	0	0	0	0	0	0	0	0	0	0	0	0	0	7	1319/7
160148	0.146075311	0.927874258	33	142	CPE0013-like	6	24	0	2	0	1	0	0	0	1	0	2	0	0	3	0	0	0	0	0	0	0	0	0	0	0	0	0	0	0	0	0	0	0	0	0	33	1319/33
160113	0.11226812	0.002321636	127	537	YegP-like	11	1	71	13	8	0	0	0	0	0	27	1	1	2	0	0	1	0	0	0	0	1	0	0	0	0	0	0	0	0	0	0	0	0	0	0	126	1319/127
160104	0.257335769	0.000228401	103	440	Acetoacetate decarboxylase-like	11	2	26	7	54	0	0	0	2	0	2	1	2	5	0	0	0	0	0	0	0	1	0	0	0	0	0	0	0	0	0	0	0	0	0	1	103	1319/103
160059	1	2.04E-09	2	36	PriA_YqbF domain	1	0	2	0	0	0	0	0	0	0	0	0	0	0	0	0	0	0	0	0	0	0	0	0	0	0	0	0	0	0	0	0	0	0	0	0	2	1319/2
159941	0.097523019	2.09E-09	65	362	MM3350-like	8	15	15	5	17	0	0	1	0	0	7	0	3	1	0	0	0	0	0	0	0	0	0	0	0	0	0	0	0	0	0	0	0	0	0	0	64	1319/65
159894	0.890765538	4.98E-58	43	344	YgaC_TfoX-N like	5	3	33	0	5	0	0	0	0	0	1	1	0	0	0	0	0	0	0	0	0	0	0	0	0	0	0	0	0	0	0	0	0	0	0	0	43	1319/43
159888	0.345145612	4.39E-12	204	802	YdhG-like	14	42	59	4	31	4	0	0	0	0	46	4	0	1	0	0	2	1	0	6	0	1	0	0	0	0	0	0	2	0	0	0	0	0	0	1	204	1319/204
159871	-0.732665678	0.828814848	16	149	YdgH-like	1	0	16	0	0	0	0	0	0	0	0	0	0	0	0	0	0	0	0	0	0	0	0	0	0	0	0	0	0	0	0	0	0	0	0	0	16	1319/16
159865	NA	0.223422216	1	10	XkdW-like	1	1	0	0	0	0	0	0	0	0	0	0	0	0	0	0	0	0	0	0	0	0	0	0	0	0	0	0	0	0	0	0	0	0	0	0	1	1319/1
159800	0.221409281	0.440205768	27	152	PrpR receptor domain-like	3	18	6	0	0	0	0	0	0	0	0	3	0	0	0	0	0	0	0	0	0	0	0	0	0	0	0	0	0	0	0	0	0	0	0	0	27	1319/27
159774	0.932121449	3.08E-39	7	125	YerB-like	4	1	0	0	4	0	0	0	0	0	0	0	0	0	0	0	1	0	0	0	0	0	0	0	0	0	0	1	0	0	0	0	0	0	0	0	7	1319/7
159713	0.185923062	3.10E-21	40	228	Dhaf3308-like	8	11	10	9	2	0	0	0	4	0	0	2	0	0	0	0	0	0	0	0	0	0	0	0	0	0	1	0	0	0	0	0	0	1	0	0	40	1319/40
159709	0.766055737	4.68E-33	5	126	PhnH-like	2	0	4	0	1	0	0	0	0	0	0	0	0	0	0	0	0	0	0	0	0	0	0	0	0	0	0	0	0	0	0	0	0	0	0	0	5	1319/5
159672	-0.153696205	1.74E-40	6	379	CbiG N-terminal domain-like	3	0	0	1	0	0	0	0	4	0	0	0	1	0	0	0	0	0	0	0	0	0	0	0	0	0	0	0	0	0	0	0	0	0	0	0	6	1319/6
159664	-0.784018222	2.94E-53	5	467	CobE_GbiG C-terminal domain-like	3	0	1	0	0	0	0	0	1	0	0	0	3	0	0	0	0	0	0	0	0	0	0	0	0	0	0	0	0	0	0	0	0	0	0	0	5	1319/5
159659	0.763173195	2.76E-39	208	524	Cgl1923-like	6	0	0	66	113	0	0	0	21	0	0	0	0	0	0	0	3	0	0	0	1	0	0	0	0	0	0	0	0	0	0	0	0	0	3	0	207	1319/208
159594	0.739693374	2.26E-39	96	479	XCC0632-like	1	0	96	0	0	0	0	0	0	0	0	0	0	0	0	0	0	0	0	0	0	0	0	0	0	0	0	0	0	0	0	0	0	0	0	0	96	1319/96
159501	0.254103322	0.049144085	125	607	EreA_ChaN-like	10	16	50	0	25	0	1	0	0	0	23	0	2	4	0	0	0	1	0	1	0	0	0	0	0	0	0	0	0	0	0	0	0	0	0	1	124	1319/125
159468	0.929576302	3.75E-47	34	261	AtpF-like	6	18	1	5	0	3	0	0	3	0	0	0	0	0	0	0	0	0	0	0	0	0	0	0	0	0	4	0	0	0	0	0	0	0	0	0	34	1319/34
159283	0.891504369	4.84E-93	42	430	Guanosine diphospho-D-mannose pyrophosphorylase_mannose-6-phosphate isomerase linker domain	6	11	3	0	0	0	0	0	0	1	23	0	0	2	0	0	0	1	0	0	0	0	0	0	0	0	0	0	0	0	0	0	0	0	0	0	41	1319/42
159275	0.999069655	7.45E-24	7	100	PA1994-like	2	0	4	0	3	0	0	0	0	0	0	0	0	0	0	0	0	0	0	0	0	0	0	0	0	0	0	0	0	0	0	0	0	0	0	0	7	1319/7
159270	0.880035812	1.42E-05	7	53	YmcC-like	1	0	7	0	0	0	0	0	0	0	0	0	0	0	0	0	0	0	0	0	0	0	0	0	0	0	0	0	0	0	0	0	0	0	0	0	7	1319/7
159245	0.035710151	0.069398273	79	449	AttH-like	7	1	42	3	29	0	0	0	0	0	0	2	0	0	0	0	1	0	0	1	0	0	0	0	0	0	0	0	0	0	0	0	0	0	0	0	79	1319/79
159238	0.923085435	8.07E-17	10	99	SO1590-like	3	0	2	0	7	0	0	0	0	0	0	0	0	0	0	0	1	0	0	0	0	0	0	0	0	0	0	0	0	0	0	0	0	0	0	0	10	1319/10
159234	0.871021468	6.36E-54	73	434	FomD-like	4	26	0	5	36	0	0	0	0	0	0	0	0	6	0	0	0	0	0	0	0	0	0	0	0	0	0	0	0	0	0	0	0	0	0	0	73	1319/73
159203	NA	4.47E-45	1	89	NifT_FixU-like	1	0	1	0	0	0	0	0	0	0	0	0	0	0	0	0	0	0	0	0	0	0	0	0	0	0	0	0	0	0	0	0	0	0	0	0	1	1319/1
159133	0.795300921	2.61E-24	60	264	EutN_CcmL-like	8	20	20	0	0	0	0	0	0	1	0	0	10	0	0	0	0	0	0	1	0	2	0	0	0	0	0	0	5	0	0	0	1	0	0	0	60	1319/60
159127	0.108336637	2.75E-13	95	532	HupF_HypC-like	9	5	55	1	30	0	0	0	1	0	0	0	0	0	0	0	1	0	0	1	0	0	0	0	1	0	0	0	0	0	0	0	0	0	0	0	95	1319/95
159121	0.472493185	3.39E-05	27	114	BC4932-like	1	27	0	0	0	0	0	0	0	0	0	0	0	0	0	0	0	0	0	0	0	0	0	0	0	0	0	0	0	0	0	0	0	0	0	0	27	1319/27
159071	0.01739897	0.310908757	25	100	TrmB C-terminal domain-like	2	0	0	21	0	0	0	0	4	0	0	0	0	0	0	0	0	0	0	0	0	0	0	0	0	0	0	0	0	0	0	0	0	0	0	0	25	1319/25
159006	0.424673974	2.37E-10	16	93	YopX-like	5	11	1	1	0	0	0	0	0	1	2	0	0	0	0	0	0	0	0	0	0	0	0	0	0	0	0	0	0	0	0	0	0	0	0	0	16	1319/16
158997	0.396477846	1.93E-29	34	660	Trm112p-like	8	0	20	0	6	0	0	0	1	0	0	0	0	0	0	0	2	0	0	1	0	0	0	0	0	1	0	0	1	0	0	0	0	0	2	0	34	1319/34
158911	-0.16087217	0.272985523	32	181	NEAT domain-like	2	31	0	0	1	0	0	0	0	0	0	0	0	0	0	0	0	0	0	0	0	0	0	0	0	0	0	0	0	0	0	0	0	0	0	0	32	1319/32
158855	0.738360953	4.24E-07	15	95	Lipase chaperone-like	2	0	13	0	0	0	0	0	0	0	0	2	0	0	0	0	0	0	0	0	0	0	0	0	0	0	0	0	0	0	0	0	0	0	0	0	15	1319/15
158842	1	0.403422539	2	7	PMT central region-like	1	0	2	0	0	0	0	0	0	0	0	0	0	0	0	0	0	0	0	0	0	0	0	0	0	0	0	0	0	0	0	0	0	0	0	0	2	1319/2
158837	0.166800696	0.63757201	26	156	AGR C 984p-like	1	0	26	0	0	0	0	0	0	0	0	0	0	0	0	0	0	0	0	0	0	0	0	0	0	0	0	0	0	0	0	0	0	0	0	0	26	1319/26
158832	-0.760192372	1.05E-209	6	805	Tex N-terminal region-like	4	1	2	0	1	0	0	0	0	0	0	0	0	0	0	0	0	0	0	0	0	0	0	0	0	0	0	0	2	0	0	0	0	0	0	0	6	1319/6
158791	0.154350698	0.027507997	375	1453	MgtE N-terminal domain-like	23	83	184	1	51	3	2	0	0	2	9	6	11	1	1	2	1	1	2	0	0	1	0	0	3	0	4	1	3	0	1	0	2	0	0	0	375	1319/375
158745	-0.31856251	6.45E-07	78	368	LanC-like	9	10	9	0	41	0	0	0	0	0	12	1	2	0	0	0	0	1	0	1	0	0	0	0	0	1	0	0	0	0	0	0	0	0	0	0	78	1319/78
158710	NA	1.72E-143	1	248	PSPTO4464-like	1	0	1	0	0	0	0	0	0	0	0	0	0	0	0	0	0	0	0	0	0	0	0	0	0	0	0	0	0	0	0	0	0	0	0	0	1	1319/1
158702	-0.041882199	0.002393795	36	248	Sec63 N-terminal domain-like	4	0	1	30	0	0	0	0	3	0	0	0	0	0	0	0	1	0	0	0	0	0	0	0	0	0	0	0	0	0	0	0	0	0	0	0	35	1319/36
158694	0.240359627	9.00E-08	49	354	UraD-Like	2	0	13	0	36	0	0	0	0	0	0	0	0	0	0	0	0	0	0	0	0	0	0	0	0	0	0	0	0	0	0	0	0	0	0	0	49	1319/49
158682	0.112201698	0.672208032	302	1280	TerB-like	11	5	193	2	16	0	0	0	0	0	41	0	37	1	0	0	1	0	0	0	0	1	0	0	0	0	0	0	2	0	0	0	2	0	0	0	301	1319/302
158668	0.991719125	1.13E-08	5	50	MtlR-like	1	0	5	0	0	0	0	0	0	0	0	0	0	0	0	0	0	0	0	0	0	0	0	0	0	0	0	0	0	0	0	0	0	0	0	0	5	1319/5
158634	0.923074369	9.38E-16	5	78	RPA2825-like	2	2	3	0	0	0	0	0	0	0	0	0	0	0	0	0	0	0	0	0	0	0	0	0	0	0	0	0	0	0	0	0	0	0	0	0	5	1319/5
158622	0.833973605	2.81E-05	107	398	YheA_YmcA-like	4	98	0	5	0	3	0	0	0	0	0	1	0	0	0	0	0	0	0	0	0	0	0	0	0	0	0	0	0	0	0	0	0	0	0	0	107	1319/107
158587	0.999767454	7.06E-26	4	76	Jann4075-like	2	0	2	0	0	0	0	0	0	0	2	0	0	0	0	0	0	0	0	0	0	0	0	0	0	0	0	0	0	0	0	0	0	0	0	0	4	1319/4
158568	0.832325322	1.72E-26	5	87	AF1862-like	5	0	0	1	0	0	0	0	1	0	0	0	0	1	0	1	0	0	0	1	0	0	0	0	0	0	0	0	0	0	0	0	0	0	0	0	5	1319/5
158560	0.506120259	0.000247811	44	182	BH3980-like	2	36	0	0	8	0	0	0	0	0	0	0	0	0	0	0	0	0	0	0	0	0	0	0	0	0	0	0	0	0	0	0	0	0	0	0	44	1319/44
158544	0.183905816	5.36E-05	88	339	GspK insert domain-like	5	0	85	0	0	0	0	0	0	0	0	0	0	0	0	0	0	0	0	0	0	1	0	0	0	0	0	0	0	0	1	0	0	0	0	1	88	1319/88
158499	-0.119180879	0.495303744	98	376	DnaD domain-like	3	96	0	0	0	1	0	0	0	0	0	0	0	0	0	0	1	0	0	0	0	0	0	0	0	0	0	0	0	0	0	0	0	0	0	0	98	1319/98
158494	NA	0.028103992	1	31	PG0775 C-terminal domain-like	1	0	0	0	0	0	0	0	0	0	0	0	0	0	0	0	0	0	0	0	0	0	0	0	0	1	0	0	0	0	0	0	0	0	0	0	1	1319/1
158472	-0.265161612	2.88E-36	983	8316	HAMP domain-like	31	196	399	26	181	1	1	4	0	5	43	17	36	15	3	6	8	1	4	8	0	6	1	0	5	1	1	1	5	0	1	2	2	0	2	1	982	1319/983
158446	0.265995886	4.66E-05	131	637	IVS-encoded protein-like	18	10	23	0	0	0	0	2	0	0	58	0	13	0	3	1	1	1	3	3	0	5	1	0	1	0	0	0	0	1	0	1	2	0	0	1	130	1319/131
158442	0.518062086	3.15E-54	79	576	DsbB-like	3	7	71	1	0	0	0	0	0	0	0	0	0	0	0	0	0	0	0	0	0	0	0	0	0	0	0	0	0	0	0	0	0	0	0	0	79	1319/79
158430	0.048525052	0.803957259	70	226	Bacillus cereus metalloprotein-like	2	69	1	0	0	0	0	0	0	0	0	0	0	0	0	0	0	0	0	0	0	0	0	0	0	0	0	0	0	0	0	0	0	0	0	0	70	1319/70
158414	0.999188809	9.31E-07	4	24	HP0062-like	3	0	0	0	2	0	0	0	0	0	0	0	1	0	0	0	0	0	0	0	0	0	0	0	0	0	0	0	1	0	0	0	0	0	0	0	4	1319/4
158397	NA	1.04E-86	1	154	TM1646-like	1	1	0	0	0	0	0	0	0	0	0	0	0	0	0	0	0	0	0	0	0	0	0	0	0	0	0	0	0	0	0	0	0	0	0	0	1	1319/1
158372	0.436246922	0.000165411	9	115	AF1782-like	2	0	0	6	0	0	0	0	3	0	0	0	0	0	0	0	0	0	0	0	0	0	0	0	0	0	0	0	0	0	0	0	0	0	0	0	9	1319/9
158366	NA	0	1	3	Efb C-domain-like	1	1	0	0	0	0	0	0	0	0	0	0	0	0	0	0	0	0	0	0	0	0	0	0	0	0	0	0	0	0	0	0	0	0	0	0	1	1319/1
158221	0.89289035	3.74E-46	17	197	YnzC-like	2	16	0	0	0	0	0	0	0	1	0	0	0	0	0	0	0	0	0	0	0	0	0	0	0	0	0	0	0	0	0	0	0	0	0	0	17	1319/17
144266	NA	0.026501442	1	36	MPN010-like	1	0	0	0	0	1	0	0	0	0	0	0	0	0	0	0	0	0	0	0	0	0	0	0	0	0	0	0	0	0	0	0	0	0	0	0	1	1319/1
144232	NA	0	1	3	HIT_MYND zinc finger-like	1	0	0	0	0	0	1	0	0	0	0	0	0	0	0	0	0	0	0	0	0	0	0	0	0	0	0	0	0	0	0	0	0	0	0	0	1	1319/1
144206	NA	3.15E-08	1	20	NOB1 zinc finger-like	1	0	0	1	0	0	0	0	0	0	0	0	0	0	0	0	0	0	0	0	0	0	0	0	0	0	0	0	0	0	0	0	0	0	0	0	1	1319/1
144091	0.082549143	0.68645072	571	2067	Rhomboid-like	23	48	194	25	129	0	4	0	1	0	83	11	26	4	12	0	4	1	0	8	1	7	0	0	0	1	0	1	6	0	0	1	2	0	0	1	570	1319/571
144083	0.248075443	0.008551281	436	1618	Magnesium transport protein CorA transmembrane region	18	97	190	7	77	0	0	0	0	1	31	2	8	9	1	0	5	0	1	0	0	3	0	0	0	0	1	1	1	0	0	0	0	0	1	0	436	1319/436
144064	0.337292821	1.63E-16	31	254	Heme iron utilization protein-like	3	0	29	0	0	0	0	0	0	0	1	0	0	0	0	0	0	0	0	0	0	1	0	0	0	0	0	0	0	0	0	0	0	0	0	0	31	1319/31
144059	0.998547554	1.58E-14	3	56	ImpE-like	1	0	3	0	0	0	0	0	0	0	0	0	0	0	0	0	0	0	0	0	0	0	0	0	0	0	0	0	0	0	0	0	0	0	0	0	3	1319/3
144052	0.572852762	3.55E-33	155	669	Thermophilic metalloprotease-like	15	65	27	24	1	0	0	0	0	1	0	6	0	15	1	0	2	0	1	4	0	2	0	0	0	0	0	0	3	1	0	0	0	0	0	1	154	1319/155
144020	0.63465521	2.62E-34	28	231	FdhE-like	5	5	17	0	0	0	0	0	3	0	0	0	0	0	2	0	0	0	0	1	0	0	0	0	0	0	0	0	0	0	0	0	0	0	0	0	28	1319/28
144015	NA	0.66220668	1	11	Peptidoglycan deacetylase N-terminal noncatalytic region	1	1	0	0	0	0	0	0	0	0	0	0	0	0	0	0	0	0	0	0	0	0	0	0	0	0	0	0	0	0	0	0	0	0	0	0	1	1319/1
144010	-0.33362911	1.06E-38	53	356	CofE-like	5	9	0	34	6	0	0	0	0	0	0	0	0	0	0	0	1	0	0	0	0	0	0	0	0	0	0	0	0	0	0	0	0	0	3	0	53	1319/53
143990	0.924739215	1.62E-31	33	224	YbiA-like	6	4	6	0	7	0	3	0	0	0	3	0	10	0	0	0	0	0	0	0	0	0	0	0	0	0	0	0	0	0	0	0	0	0	0	0	33	1319/33
143985	-0.19999657	0.100648061	20	109	L D-transpeptidase pre-catalytic domain-like	3	17	0	0	2	0	0	0	0	0	0	0	0	0	0	0	0	0	0	0	0	0	0	0	0	0	0	1	0	0	0	0	0	0	0	0	20	1319/20
143975	0.303088749	6.85E-17	438	1897	IlvD_EDD N-terminal domain-like	18	42	267	4	81	0	0	0	0	0	18	4	1	2	0	0	1	1	0	4	0	3	0	0	3	0	2	1	3	0	0	0	0	0	0	1	438	1319/438
143968	0.151902176	2.15E-18	218	926	UbiD C-terminal domain-like	15	41	92	13	8	0	4	0	14	0	14	4	0	15	0	0	0	0	1	0	1	0	0	0	0	1	0	0	5	0	1	0	0	0	3	0	217	1319/218
143880	0.21858091	4.74E-05	41	208	NE0471 N-terminal domain-like	9	9	18	0	2	0	0	3	0	0	3	0	3	0	0	0	1	0	0	0	0	0	0	0	1	1	0	0	0	0	0	0	0	0	0	0	41	1319/41
143865	0.265341971	0.000365671	434	1590	CorA soluble domain-like	18	97	186	10	78	0	0	0	0	1	30	2	7	9	1	0	5	0	1	0	0	3	0	0	0	0	1	1	1	0	0	0	0	0	1	0	434	1319/434
143856	0.908422589	3.26E-146	8	378	DeoB insert domain-like	2	6	2	0	0	0	0	0	0	0	0	0	0	0	0	0	0	0	0	0	0	0	0	0	0	0	0	0	0	0	0	0	0	0	0	0	8	1319/8
143847	-0.213584567	0.284689212	22	130	XisI-like	2	0	0	0	0	0	0	0	0	0	2	0	20	0	0	0	0	0	0	0	0	0	0	0	0	0	0	0	0	0	0	0	0	0	0	0	22	1319/22
143842	NA	4.82E-35	1	76	YwmB-like	1	1	0	0	0	0	0	0	0	0	0	0	0	0	0	0	0	0	0	0	0	0	0	0	0	0	0	0	0	0	0	0	0	0	0	0	1	1319/1
143800	0.826077521	4.08E-266	1155	2585	L28p-like	29	204	460	0	181	42	8	4	0	7	97	21	43	15	15	8	5	1	4	8	0	9	1	0	4	1	3	0	6	1	1	3	1	0	0	1	1154	1319/1155
143749	0.856841252	1.44E-05	5	31	Phage tail protein-like	1	0	5	0	0	0	0	0	0	0	0	0	0	0	0	0	0	0	0	0	0	0	0	0	0	0	0	0	0	0	0	0	0	0	0	0	5	1319/5
143744	0.215761162	1.07E-05	183	741	GlcG-like	12	10	119	2	25	0	0	0	2	2	9	0	4	0	0	0	0	0	0	7	0	1	0	0	1	0	0	0	1	0	0	0	0	0	0	0	183	1319/183
143737	1	0.107152755	2	8	YeeU-like	1	0	2	0	0	0	0	0	0	0	0	0	0	0	0	0	0	0	0	0	0	0	0	0	0	0	0	0	0	0	0	0	0	0	0	0	2	1319/2
143724	-0.117001849	7.79E-24	52	869	PHP14-like	7	1	12	4	0	0	0	1	0	0	29	0	4	0	0	0	1	0	0	0	0	0	0	0	0	0	0	0	0	0	0	0	0	0	0	0	52	1319/52
143631	0.487115183	4.10E-56	258	1136	ApbE-like	14	57	101	8	27	0	0	1	0	2	36	4	0	1	8	0	2	0	0	2	0	4	0	0	0	0	0	0	5	0	0	0	0	0	0	0	258	1319/258
143602	NA	0.00014811	1	12	STIV B116-like	1	0	0	0	0	0	0	0	0	0	0	0	0	0	1	0	0	0	0	0	0	0	0	0	0	0	0	0	0	0	0	0	0	0	0	0	1	1319/1
143597	0.209811025	8.74E-07	139	890	YojJ-like	9	85	27	9	6	0	0	0	0	0	3	2	2	0	0	0	0	0	0	0	0	0	0	0	0	0	0	0	3	0	0	1	0	0	0	0	138	1319/139
143567	NA	2.51E-32	1	60	YkuJ-like	1	1	0	0	0	0	0	0	0	0	0	0	0	0	0	0	0	0	0	0	0	0	0	0	0	0	0	0	0	0	0	0	0	0	0	0	1	1319/1
143555	-0.003064231	0.001136914	61	273	FwdE-like	5	8	23	28	0	0	0	0	0	0	0	0	0	0	0	0	0	0	0	0	0	0	0	0	0	0	0	0	0	0	0	1	1	0	0	0	61	1319/61
143548	0.19402454	0.026626455	356	1426	Serine metabolism enzymes domain	16	82	129	2	98	0	0	0	0	3	6	2	1	13	0	0	1	1	0	7	0	3	0	0	0	0	4	0	3	0	1	0	0	0	0	0	356	1319/356
143517	-0.441947866	1.13E-100	14	1142	TRCF domain-like	3	0	12	0	0	0	1	0	0	0	0	0	0	0	0	0	0	0	0	0	0	0	0	0	0	0	0	0	1	0	0	0	0	0	0	0	14	1319/14
143492	NA	0.843440844	1	9	Prenyltransferase-like	1	0	0	0	1	0	0	0	0	0	0	0	0	0	0	0	0	0	0	0	0	0	0	0	0	0	0	0	0	0	0	0	0	0	0	0	1	1319/1
143456	-0.136810162	2.19E-157	10	633	VC0467-like	4	0	5	0	1	0	0	0	0	0	3	0	0	0	0	0	0	0	0	0	0	0	0	0	1	0	0	0	0	0	0	0	0	0	0	0	10	1319/10
143447	0.494080829	1.10E-68	17	351	AMMECR1-like	5	2	6	2	0	0	0	0	5	0	0	1	0	0	0	0	0	0	0	0	0	0	0	0	0	0	0	0	0	0	0	0	0	0	0	0	16	1319/17
143437	0.309306993	2.75E-27	87	676	THUMP domain-like	7	0	0	58	0	0	0	0	20	0	1	0	2	0	1	0	0	0	0	0	1	0	0	0	0	0	0	0	0	0	0	0	0	0	3	0	86	1319/87
143430	0.70952865	2.40E-66	153	705	TTP0101_SSO1404-like	25	26	33	18	6	0	0	2	4	2	5	4	21	3	9	1	3	0	2	1	0	1	1	0	1	1	1	0	2	1	0	2	2	0	0	0	152	1319/153
143422	0.24035631	2.90E-08	357	1881	Transposase IS200-like	23	68	146	20	5	1	0	3	1	3	41	2	27	5	4	0	3	0	2	7	0	7	0	0	1	0	0	0	5	0	1	1	2	0	0	1	356	1319/357
143414	0.064072385	0.557471276	183	1141	CcmK-like	11	59	47	0	15	0	0	0	0	4	0	1	44	0	0	0	0	0	0	1	0	2	0	0	0	0	3	0	5	0	0	0	2	0	0	0	183	1319/183
143410	-0.714521854	5.41E-18	3	67	DOPA-like	2	0	2	0	0	0	0	0	0	0	0	0	1	0	0	0	0	0	0	0	0	0	0	0	0	0	0	0	0	0	0	0	0	0	0	0	3	1319/3
143243	0.320736175	7.49E-13	262	1208	Nqo5-like	20	21	105	29	44	0	0	0	8	0	14	0	1	2	2	8	4	1	0	4	0	4	0	0	5	1	0	0	4	0	1	1	2	0	0	0	261	1319/262
143212	0.132936769	0.493301226	13	63	Rv2632c-like	1	0	0	0	13	0	0	0	0	0	0	0	0	0	0	0	0	0	0	0	0	0	0	0	0	0	0	0	0	0	0	0	0	0	0	0	13	1319/13
143120	0.240681021	1.55E-07	398	1877	YefM-like	20	55	169	0	87	0	0	4	0	2	6	13	30	4	3	0	4	0	1	7	0	3	0	0	5	1	0	0	1	0	1	0	1	0	0	1	398	1319/398
143100	0.01067852	0.003256909	218	1259	TTHA1013_TTHA0281-like	19	41	82	22	10	0	0	2	1	1	5	6	25	4	4	0	2	0	0	3	0	0	0	0	4	0	1	0	1	0	0	1	2	0	0	0	217	1319/218
143081	0.500462651	5.17E-52	150	838	BB1717-like	9	13	95	4	21	0	0	0	0	0	9	0	0	1	0	0	0	0	0	4	0	1	0	0	1	0	0	0	0	0	0	0	0	0	0	0	149	1319/150
143034	NA	0	1	1189	L35p-like	1	0	0	0	0	0	0	0	0	0	0	0	0	0	0	0	0	0	0	0	0	1	0	0	0	0	0	0	0	0	0	0	0	0	0	0	1	1319/1
143011	0.169795292	3.41E-13	457	2094	RelE-like	24	58	201	30	53	0	1	3	2	4	34	14	28	2	2	0	3	0	3	3	0	4	0	0	4	1	1	0	0	0	0	1	1	0	1	1	455	1319/457
142984	0.175798458	0.45467897	390	1436	Nqo1 middle domain-like	26	60	196	1	45	3	0	0	2	3	15	11	1	4	15	4	7	1	2	2	0	3	0	0	5	0	3	0	1	1	1	0	2	1	0	0	389	1319/390
142921	-0.274671953	0.199064321	39	195	WGR domain-like	6	0	30	0	2	0	0	0	0	0	3	1	2	1	0	0	0	0	0	0	0	0	0	0	0	0	0	0	0	0	0	0	0	0	0	0	39	1319/39
142906	0.476189475	2.43E-23	134	646	YjbR-like	7	19	29	0	55	0	0	0	0	1	24	0	0	0	0	0	0	0	0	5	0	0	0	0	0	0	0	0	0	0	0	0	0	0	0	1	134	1319/134
142887	-0.527067139	0.09571836	11	66	PhtA domain-like	1	11	0	0	0	0	0	0	0	0	0	0	0	0	0	0	0	0	0	0	0	0	0	0	0	0	0	0	0	0	0	0	0	0	0	0	11	1319/11
142823	0.572228554	6.83E-53	24	311	ComB-like	6	3	0	1	7	0	0	0	0	0	0	0	4	8	0	0	0	0	0	1	0	0	0	0	0	0	0	0	0	0	0	0	0	0	0	0	24	1319/24
142795	0.997417829	0.000355813	3	22	CAC2185-like	1	3	0	0	0	0	0	0	0	0	0	0	0	0	0	0	0	0	0	0	0	0	0	0	0	0	0	0	0	0	0	0	0	0	0	0	3	1319/3
142764	0.386870815	1.73E-09	85	412	YgbK-like	9	13	43	1	16	0	0	0	0	1	5	4	0	0	0	0	0	0	0	0	0	1	0	0	0	0	1	0	0	0	0	0	0	0	0	0	85	1319/85
142754	0.966249112	0	19	925	NadA-like	4	4	6	8	1	0	0	0	0	0	0	0	0	0	0	0	0	0	0	0	0	0	0	0	0	0	0	0	0	0	0	0	0	0	0	0	19	1319/19
142695	0.207129577	3.46E-08	331	1487	RibA-like	9	15	236	0	51	0	0	0	0	0	7	2	9	0	0	0	1	0	0	8	0	2	0	0	0	0	0	0	0	0	0	0	0	0	0	0	331	1319/331
142433	0.112564093	4.75E-10	120	1218	CinA-like	10	6	61	0	28	1	0	0	0	0	15	0	0	0	0	0	3	0	1	0	0	3	0	0	0	0	0	0	2	0	0	0	0	0	0	0	120	1319/120
142338	0.962867911	1.03E-116	105	744	CofD-like	7	1	4	1	92	0	0	0	0	0	0	0	1	0	0	0	5	0	0	0	0	0	0	0	0	0	0	1	0	0	0	0	0	0	0	0	105	1319/105
142019	0.261167524	0.203274178	451	1733	Nqo1 FMN-binding domain-like	26	71	245	3	48	1	0	0	2	3	13	13	1	2	15	2	7	1	4	1	0	3	0	0	5	0	4	0	1	1	1	0	2	1	0	0	450	1319/451
141986	0.173940383	1.33E-07	138	708	LD-carboxypeptidase A C-terminal domain-like	10	49	23	0	21	1	1	0	0	3	17	0	21	0	0	0	0	0	0	0	0	0	0	0	0	0	0	0	0	0	0	0	1	0	0	1	138	1319/138
141868	0.005391637	0.000112635	676	7984	EAL domain-like	22	125	362	0	88	5	0	0	0	1	0	13	34	14	0	8	4	1	4	5	0	1	0	0	3	1	0	1	2	0	1	2	0	0	0	1	676	1319/676
141734	-0.208425719	7.16E-124	20	1107	HisI-like	4	1	9	0	0	0	0	0	0	0	0	0	9	0	0	0	0	0	0	0	0	1	0	0	0	0	0	0	0	0	0	0	0	0	0	0	20	1319/20
141729	0.321115823	0.058894638	32	202	FimD N-terminal domain-like	1	0	32	0	0	0	0	0	0	0	0	0	0	0	0	0	0	0	0	0	0	0	0	0	0	0	0	0	0	0	0	0	0	0	0	0	32	1319/32
141694	0.593797039	3.19E-16	74	343	AF2212_PG0164-like	10	5	1	11	29	0	0	0	3	0	20	1	2	1	0	0	0	0	0	0	0	0	0	0	0	0	0	0	0	0	0	0	0	0	0	1	74	1319/74
141673	0.382389365	0.000860123	18	254	MOSC N-terminal domain-like	5	0	10	1	5	0	0	0	0	0	1	0	1	0	0	0	0	0	0	0	0	0	0	0	0	0	0	0	0	0	0	0	0	0	0	0	18	1319/18
141658	NA	0.363526656	1	4	Bacteriophage trimeric proteins domain	1	0	1	0	0	0	0	0	0	0	0	0	0	0	0	0	0	0	0	0	0	0	0	0	0	0	0	0	0	0	0	0	0	0	0	0	1	1319/1
141571	0.014994011	0.006782532	423	3546	Pentapeptide repeat-like	21	60	179	11	79	1	1	4	0	1	19	6	45	1	0	0	2	1	0	3	0	1	0	0	4	1	0	0	1	0	0	0	0	0	2	1	423	1319/423
141530	0.825913406	1.55E-14	21	111	PTSIIA_GutA-like	4	15	3	0	2	0	0	0	0	1	0	0	0	0	0	0	0	0	0	0	0	0	0	0	0	0	0	0	0	0	0	0	0	0	0	0	21	1319/21
141523	0.00748292	4.37E-09	615	3070	L D-transpeptidase catalytic domain-like	21	110	274	0	135	0	1	2	0	4	32	0	28	0	1	2	5	0	1	5	0	5	0	0	2	0	0	1	0	0	1	3	1	0	0	1	614	1319/615
141488	0.618010338	1.65E-31	26	223	YdhA-like	3	0	21	0	0	0	0	0	0	3	0	0	0	2	0	0	0	0	0	0	0	0	0	0	0	0	0	0	0	0	0	0	0	0	0	0	26	1319/26
141457	0.960401554	3.64E-95	12	283	BH3618-like	3	0	10	0	1	0	0	0	0	0	0	0	0	0	0	0	0	0	0	1	0	0	0	0	0	0	0	0	0	0	0	0	0	0	0	0	12	1319/12
141452	0.509545771	0.000661627	60	319	Hcp1-like	3	0	56	0	0	0	0	0	0	0	0	0	0	0	0	0	0	0	0	2	0	0	0	0	0	0	0	0	2	0	0	0	0	0	0	0	60	1319/60
141371	-0.093039284	0.001603674	337	1875	PilZ domain-like	14	45	247	0	5	0	0	0	0	0	0	10	6	0	2	4	0	0	3	6	0	1	0	0	4	0	0	0	1	0	0	3	0	0	0	0	337	1319/337
141322	0.465714155	9.22E-16	81	746	NfeD domain-like	12	9	33	9	11	0	1	0	6	0	4	0	3	1	0	0	2	0	0	1	0	1	0	0	0	0	0	0	0	0	0	0	0	0	0	0	81	1319/81
141318	0.920510792	8.28E-06	8	49	TM0957-like	2	0	7	0	0	0	0	0	0	0	0	1	0	0	0	0	0	0	0	0	0	0	0	0	0	0	0	0	0	0	0	0	0	0	0	0	8	1319/8
141259	0.499442541	0.011384985	470	1663	CarD-like	11	93	164	0	168	0	1	0	0	1	0	22	0	14	0	2	0	0	0	3	0	0	0	0	0	0	0	0	1	0	0	1	0	0	0	0	470	1319/470
141255	1	1.41E-50	2	137	YccV-like	1	0	2	0	0	0	0	0	0	0	0	0	0	0	0	0	0	0	0	0	0	0	0	0	0	0	0	0	0	0	0	0	0	0	0	0	2	1319/2
141130	0.072177667	0.000109915	110	516	Acetamidase_Formamidase-like	11	17	42	10	26	0	0	0	0	0	0	0	3	1	0	0	3	0	0	4	0	1	0	0	0	0	1	0	1	0	0	0	0	0	0	0	109	1319/110
141099	NA	1.72E-10	1	34	Atu1913-like	1	0	0	0	1	0	0	0	0	0	0	0	0	0	0	0	0	0	0	0	0	0	0	0	0	0	0	0	0	0	0	0	0	0	0	0	1	1319/1
141086	0.999989871	2.38E-08	3	29	Agglutinin HPA-like	2	0	2	0	0	0	0	0	0	0	0	0	0	0	0	0	0	0	0	0	0	0	0	0	0	0	0	0	0	0	0	0	1	0	0	0	3	1319/3
141072	0.044784666	0.717383115	150	1297	CalX-like	11	2	65	1	15	0	0	1	0	0	34	0	23	0	0	0	2	0	0	0	0	3	0	0	0	0	0	0	3	0	0	0	0	0	1	0	150	1319/150
141066	0.243170736	6.02E-10	21	171	ICP-like	5	3	0	13	2	0	0	0	0	0	0	0	0	0	2	0	0	0	0	0	0	0	1	0	0	0	0	0	0	0	0	0	0	0	0	0	21	1319/21
141000	-0.106455417	0	12	1097	Glu-tRNAGln amidotransferase C subunit	2	9	3	0	0	0	0	0	0	0	0	0	0	0	0	0	0	0	0	0	0	0	0	0	0	0	0	0	0	0	0	0	0	0	0	0	12	1319/12
140990	-0.070182658	0.393873199	381	1867	FtsH protease domain-like	17	93	144	0	36	3	0	4	0	0	9	9	45	15	2	0	5	0	0	3	0	3	0	0	3	1	0	0	5	0	0	1	0	0	0	0	381	1319/381
140959	0.455198423	2.02E-16	48	335	Indolic compounds 2 3-dioxygenase-like	5	1	17	0	22	0	0	0	0	0	7	0	0	1	0	0	0	0	0	0	0	0	0	0	0	0	0	0	0	0	0	0	0	0	0	0	48	1319/48
140931	0.379660665	3.60E-14	479	1876	Fic-like	25	54	215	19	75	9	3	4	1	4	48	12	13	2	1	0	2	0	1	4	0	3	1	0	3	1	0	0	0	1	1	0	0	0	0	1	478	1319/479
140914	NA	2.05E-48	1	94	PriB N-terminal domain-like	1	0	0	1	0	0	0	0	0	0	0	0	0	0	0	0	0	0	0	0	0	0	0	0	0	0	0	0	0	0	0	0	0	0	0	0	1	1319/1
140869	-0.611737281	0.003622236	28	194	GUN4-like	1	0	0	0	0	0	0	0	0	0	0	0	28	0	0	0	0	0	0	0	0	0	0	0	0	0	0	0	0	0	0	0	0	0	0	0	28	1319/28
140864	0.563212416	0.367818914	10	115	TROVE domain-like	3	0	2	0	4	0	0	0	0	0	0	0	4	0	0	0	0	0	0	0	0	0	0	0	0	0	0	0	0	0	0	0	0	0	0	0	10	1319/10
140860	-0.32036618	0.44418765	4	20	Pseudo ankyrin repeat-like	1	0	4	0	0	0	0	0	0	0	0	0	0	0	0	0	0	0	0	0	0	0	0	0	0	0	0	0	0	0	0	0	0	0	0	0	4	1319/4
140804	0.803395381	1.44E-18	16	156	YidB-like	3	0	13	0	2	0	0	0	0	0	0	1	0	0	0	0	0	0	0	0	0	0	0	0	0	0	0	0	0	0	0	0	0	0	0	0	16	1319/16
140753	0.835676919	4.92E-05	11	46	PG0816-like	1	0	0	0	0	0	0	0	0	0	11	0	0	0	0	0	0	0	0	0	0	0	0	0	0	0	0	0	0	0	0	0	0	0	0	0	11	1319/11
140736	0.496499931	3.85E-27	6	126	Rv1873-like	3	1	4	0	0	0	0	0	0	0	1	0	0	0	0	0	0	0	0	0	0	0	0	0	0	0	0	0	0	0	0	0	0	0	0	0	6	1319/6
140731	0.601368143	0.000153926	12	48	PA2201 C-terminal domain-like	3	2	7	0	0	0	0	0	0	0	3	0	0	0	0	0	0	0	0	0	0	0	0	0	0	0	0	0	0	0	0	0	0	0	0	0	12	1319/12
140693	NA	0.043721486	1	12	IpaD-like	1	0	1	0	0	0	0	0	0	0	0	0	0	0	0	0	0	0	0	0	0	0	0	0	0	0	0	0	0	0	0	0	0	0	0	0	1	1319/1
140683	0.247157733	0.002786003	77	364	SP0561-like	13	45	9	0	0	0	1	0	0	5	0	3	0	1	2	2	2	0	4	1	0	0	0	0	0	0	0	0	0	0	1	0	1	0	0	0	77	1319/77
140663	0.981192381	9.74E-82	34	295	TTHA0068-like	5	12	2	18	0	0	0	0	0	0	0	0	0	0	0	1	0	0	0	0	0	0	0	0	0	0	0	0	1	0	0	0	0	0	0	0	34	1319/34
140657	0.265933003	0.062811755	8	55	Hyaluronidase post-catalytic domain-like	4	1	0	0	5	1	0	0	0	0	0	0	0	0	0	0	0	0	0	0	0	1	0	0	0	0	0	0	0	0	0	0	0	0	0	0	8	1319/8
140652	0.55407591	4.98E-21	11	117	YozE-like	2	10	1	0	0	0	0	0	0	0	0	0	0	0	0	0	0	0	0	0	0	0	0	0	0	0	0	0	0	0	0	0	0	0	0	0	11	1319/11
140591	0.38106892	0.016219433	17	59	Type III secretion system domain	2	0	15	0	0	0	0	0	0	0	0	0	0	0	0	0	0	0	0	0	0	2	0	0	0	0	0	0	0	0	0	0	0	0	0	0	17	1319/17
140581	NA		1	3	TraM-like	1	0	1	0	0	0	0	0	0	0	0	0	0	0	0	0	0	0	0	0	0	0	0	0	0	0	0	0	0	0	0	0	0	0	0	0	1	1319/1
140566	0.948001593	3.74E-99	45	470	FlgN-like	6	15	23	0	0	0	0	0	0	0	0	4	0	0	0	0	0	0	0	0	0	0	0	0	0	0	1	0	2	0	0	0	0	0	0	0	45	1319/45
140500	0.331633504	0.379398006	65	258	BAS1536-like	1	65	0	0	0	0	0	0	0	0	0	0	0	0	0	0	0	0	0	0	0	0	0	0	0	0	0	0	0	0	0	0	0	0	0	0	65	1319/65
140490	0.169131378	0.43025609	364	1353	Nqo1C-terminal domain-like	25	50	191	2	49	1	0	0	2	2	8	8	1	2	15	2	7	1	4	1	0	3	0	0	5	0	3	0	1	1	1	0	2	1	0	0	363	1319/364
140478	0.475124592	6.42E-107	169	953	LemA-like	17	16	92	3	10	8	0	0	0	0	26	1	0	1	2	0	2	1	0	0	0	2	1	0	1	1	0	0	0	0	0	0	1	0	0	1	169	1319/169
140459	-0.028564256	0.692337687	33	487	PE_PPE dimer-like	1	0	0	0	33	0	0	0	0	0	0	0	0	0	0	0	0	0	0	0	0	0	0	0	0	0	0	0	0	0	0	0	0	0	0	0	33	1319/33
140453	-0.341538489	3.11E-08	164	1025	EsxAB dimer-like	3	29	0	0	133	0	0	0	0	0	0	0	0	0	0	0	2	0	0	0	0	0	0	0	0	0	0	0	0	0	0	0	0	0	0	0	164	1319/164
140423	NA	1.11E-15	1	46	MW0975(SA0943)-like	1	1	0	0	0	0	0	0	0	0	0	0	0	0	0	0	0	0	0	0	0	0	0	0	0	0	0	0	0	0	0	0	0	0	0	0	1	1319/1
140376	0.717136312	6.07E-18	13	138	ChaB-like	2	0	0	0	3	0	0	0	0	0	0	0	10	0	0	0	0	0	0	0	0	0	0	0	0	0	0	0	0	0	0	0	0	0	0	0	13	1319/13
140371	0.880938555	0.000468283	38	103	Vng1086c-like	1	0	0	37	0	0	0	0	0	0	0	0	0	0	0	0	0	0	0	0	0	0	0	0	0	0	0	0	0	0	0	0	0	0	0	0	37	1319/38
140356	-0.116687497	9.26E-25	51	868	PPK N-terminal domain-like	7	1	12	3	0	0	0	1	0	0	29	0	4	0	0	0	1	0	0	0	0	0	0	0	0	0	0	0	0	0	0	0	0	0	0	0	51	1319/51
140129	-0.902460418	0.384560946	5	33	MxiH-like	1	0	5	0	0	0	0	0	0	0	0	0	0	0	0	0	0	0	0	0	0	0	0	0	0	0	0	0	0	0	0	0	0	0	0	0	5	1319/5
118375	1	0.023832223	2	8	Synuclein	1	0	2	0	0	0	0	0	0	0	0	0	0	0	0	0	0	0	0	0	0	0	0	0	0	0	0	0	0	0	0	0	0	0	0	0	2	1319/2
118352	0.017398621	1.07E-222	11	712	HSP33 redox switch-like	2	10	1	0	0	0	0	0	0	0	0	0	0	0	0	0	0	0	0	0	0	0	0	0	0	0	0	0	0	0	0	0	0	0	0	0	11	1319/11
118310	-0.025211777	0.219103789	10	54	AN1-like Zinc finger	3	0	1	8	0	0	0	0	0	0	0	0	0	0	0	0	0	0	0	0	0	0	0	0	0	0	0	0	0	0	0	0	0	0	1	0	10	1319/10
118215	0.432027947	6.07E-28	516	1946	Proton glutamate symport protein	18	111	222	11	86	1	9	0	1	7	42	12	2	3	0	0	0	1	0	3	0	0	0	0	0	0	2	0	2	0	0	0	0	0	1	0	516	1319/516
118196	0.363735731	6.90E-29	78	494	YaeB-like	9	5	38	21	2	0	0	0	7	0	0	0	0	0	0	0	0	0	0	0	0	2	0	0	0	1	1	0	0	0	0	0	0	0	0	1	78	1319/78
118116	0.602593582	1.84E-197	10	955	DNA mismatch repair protein MutL	5	0	1	4	2	0	0	0	0	0	0	0	0	0	0	0	2	0	0	0	0	0	0	0	0	0	0	1	0	0	0	0	0	0	0	0	10	1319/10
118010	0.98649391	2.01E-92	9	260	TM1457-like	1	9	0	0	0	0	0	0	0	0	0	0	0	0	0	0	0	0	0	0	0	0	0	0	0	0	0	0	0	0	0	0	0	0	0	0	9	1319/9
118001	0.999999191	3.17E-47	3	120	YehU-like	1	0	3	0	0	0	0	0	0	0	0	0	0	0	0	0	0	0	0	0	0	0	0	0	0	0	0	0	0	0	0	0	0	0	0	0	3	1319/3
117987	0.42262594	1.80E-06	117	286	CRISPR-associated protein	9	9	35	5	53	0	0	0	0	0	0	0	1	9	0	0	2	0	0	0	0	0	0	0	2	0	0	1	0	0	0	0	0	0	0	0	117	1319/117
117916	-0.081154067	1.22E-27	869	2959	Fe-S cluster assembly (FSCA) domain-like	29	92	353	32	178	1	0	3	7	0	94	6	45	15	0	5	5	1	0	2	0	8	1	0	1	1	0	1	6	1	1	1	2	1	3	1	867	1319/869
117892	0.26605348	1.98E-05	902	3517	Band 7_SPFH domain	26	95	436	29	120	5	0	0	17	5	70	21	41	10	14	1	4	1	3	5	1	7	0	0	5	0	1	1	6	0	1	0	2	0	0	0	901	1319/902
117856	0.117599655	5.83E-13	84	504	AF0104_ALDC_Ptd012-like	13	15	39	16	1	0	1	1	0	0	2	1	3	0	0	0	0	0	0	1	0	0	0	0	0	0	2	0	0	0	0	0	0	1	0	1	84	1319/84
117782	-0.177367618	9.31E-06	94	671	YbjQ-like	14	18	35	10	14	0	0	0	1	0	4	2	4	1	1	0	0	0	0	0	0	1	0	0	1	0	0	0	1	0	0	0	0	0	0	1	94	1319/94
117457	0.936570127	6.13E-197	67	751	FumA C-terminal domain-like	8	15	33	9	4	1	0	0	0	0	2	0	0	0	2	0	0	0	0	0	0	0	0	0	0	1	0	0	0	0	0	0	0	0	0	0	67	1319/67
117396	0.834103559	2.43E-56	164	786	TM1631-like	18	1	70	2	27	0	0	0	18	0	17	5	5	6	1	1	1	0	0	4	0	2	0	0	1	0	0	0	0	0	0	0	1	1	0	1	164	1319/164
117281	-0.231989179	0.006028796	96	559	Kelch motif	11	6	26	2	11	0	0	0	0	0	36	3	0	2	0	0	2	0	0	2	0	2	0	0	0	0	0	0	4	0	0	0	0	0	0	0	96	1319/96
117143	0.400876173	4.80E-26	563	2033	Flagellar hook protein flgE	19	135	355	0	1	0	0	0	0	0	2	19	0	0	12	7	2	1	3	6	0	2	0	0	5	0	3	0	4	0	1	3	2	0	0	0	563	1319/563
117130	0.08841802	4.20E-43	43	534	CsrA-like	4	7	29	0	1	0	0	0	0	0	0	0	0	0	0	0	0	0	0	0	0	0	0	0	0	0	0	0	6	0	0	0	0	0	0	0	43	1319/43
117125	-0.14518372	2.98E-05	4	80	Putative glucosidase YicI C-terminal domain	1	4	0	0	0	0	0	0	0	0	0	0	0	0	0	0	0	0	0	0	0	0	0	0	0	0	0	0	0	0	0	0	0	0	0	0	4	1319/4
117100	0.686108284	0.196084078	4	19	Beta-galactosidase LacA domain 3	1	0	0	0	4	0	0	0	0	0	0	0	0	0	0	0	0	0	0	0	0	0	0	0	0	0	0	0	0	0	0	0	0	0	0	0	4	1319/4
117074	-0.183892313	0.545183378	127	1127	Hypothetical protein PA1324	14	13	28	11	22	0	0	0	0	0	18	0	12	10	0	0	3	1	0	2	0	2	0	0	1	0	0	0	3	0	0	0	1	0	0	0	127	1319/127
117070	-0.003087209	0.294621955	58	275	LEA14-like	6	0	26	17	0	0	0	0	0	0	4	7	0	0	0	0	0	0	0	0	0	0	0	0	0	0	0	0	0	1	0	0	0	0	2	0	57	1319/58
117018	0.610725404	5.54E-39	11	278	ATP-dependent DNA ligase DNA-binding domain	3	0	0	7	0	0	0	0	3	0	0	0	0	0	0	0	0	0	0	0	1	0	0	0	0	0	0	0	0	0	0	0	0	0	0	0	11	1319/11
116960	NA	1.64E-24	1	49	YfbU-like	1	0	1	0	0	0	0	0	0	0	0	0	0	0	0	0	0	0	0	0	0	0	0	0	0	0	0	0	0	0	0	0	0	0	0	0	1	1319/1
116927	-0.359499649	0.417892838	5	16	EspA_CesA-like	1	0	5	0	0	0	0	0	0	0	0	0	0	0	0	0	0	0	0	0	0	0	0	0	0	0	0	0	0	0	0	0	0	0	0	0	5	1319/5
116922	1	0.000190223	2	47	YugE-like	2	1	0	0	0	0	0	0	0	1	0	0	0	0	0	0	0	0	0	0	0	0	0	0	0	0	0	0	0	0	0	0	0	0	0	0	2	1319/2
116878	NA	2.07E-280	1	640	TrmE connector domain	1	1	0	0	0	0	0	0	0	0	0	0	0	0	0	0	0	0	0	0	0	0	0	0	0	0	0	0	0	0	0	0	0	0	0	0	1	1319/1
116842	0.952991627	0	18	1091	XseB-like	6	2	5	1	8	0	0	0	0	0	0	0	1	0	0	0	0	0	0	0	0	0	0	0	0	0	0	0	1	0	0	0	0	0	0	0	18	1319/18
116820	1	3.15E-46	2	103	Rps17e-like	1	0	0	2	0	0	0	0	0	0	0	0	0	0	0	0	0	0	0	0	0	0	0	0	0	0	0	0	0	0	0	0	0	0	0	0	2	1319/2
116734	0.185761512	4.12E-08	718	3035	DNA methylase specificity domain	29	129	261	39	82	32	0	3	0	4	74	14	26	4	6	4	5	1	3	4	0	6	0	0	5	1	3	0	4	1	1	2	1	0	1	1	717	1319/718
116726	0.04718087	2.19E-06	1020	5342	TrkA C-terminal domain-like	29	191	368	72	153	1	3	0	9	6	76	19	43	14	12	5	8	0	4	2	1	7	0	0	5	1	4	1	6	0	1	3	2	0	0	1	1018	1319/1020
111384	0.571646992	1.04E-69	175	925	OmpH-like	11	12	47	0	0	0	0	0	0	0	90	0	0	10	0	2	0	0	0	3	0	1	0	0	3	0	0	0	3	0	0	0	2	0	0	1	174	1319/175
111369	-0.304690912	1.18E-22	790	11072	HlyD-like secretion proteins	29	96	437	0	23	0	4	4	0	5	92	14	44	10	0	8	3	1	4	8	0	8	2	0	5	1	4	1	6	1	1	3	2	1	0	1	789	1319/790
111364	0.784142919	5.75E-10	30	152	Tsx-like channel	1	0	30	0	0	0	0	0	0	0	0	0	0	0	0	0	0	0	0	0	0	0	0	0	0	0	0	0	0	0	0	0	0	0	0	0	30	1319/30
111352	0.289490461	7.37E-21	430	1549	Ammonium transporter	25	43	219	29	49	1	0	2	1	1	17	6	31	1	0	4	1	0	2	4	0	5	1	0	2	0	0	0	4	0	1	1	1	0	3	1	430	1319/430
111342	0.998110907	3.61E-189	4	397	CbiD-like	2	1	3	0	0	0	0	0	0	0	0	0	0	0	0	0	0	0	0	0	0	0	0	0	0	0	0	0	0	0	0	0	0	0	0	0	4	1319/4
111337	0.507575919	6.17E-203	67	1031	QueA-like	7	4	9	0	1	0	0	4	0	0	45	0	2	1	0	0	0	0	0	0	0	0	0	0	0	0	0	0	0	0	0	0	0	0	0	0	66	1319/67
111331	-0.112697815	6.68E-07	902	3211	NAD kinase_diacylglycerol kinase-like	30	195	261	43	180	4	1	4	18	4	69	14	44	11	8	0	8	1	2	6	0	7	1	0	2	1	3	1	6	0	0	1	1	1	3	1	901	1319/902
111326	0.963053822	2.88E-175	23	500	Urocanase	5	3	15	1	3	0	0	0	0	1	0	0	0	0	0	0	0	0	0	0	0	0	0	0	0	0	0	0	0	0	0	0	0	0	0	0	23	1319/23
111321	0.834045415	2.81E-68	15	207	AF1104-like	5	1	8	1	0	0	0	0	4	0	1	0	0	0	0	0	0	0	0	0	0	0	0	0	0	0	0	0	0	0	0	0	0	0	0	0	15	1319/15
111304	0.37810716	0	6	1161	Recombination protein RecR	4	1	0	1	3	0	0	0	0	0	1	0	0	0	0	0	0	0	0	0	0	0	0	0	0	0	0	0	0	0	0	0	0	0	0	0	6	1319/6
111283	0.702293516	3.00E-100	691	1789	Putative modulator of DNA gyrase PmbA_TldD	28	52	352	51	65	7	0	0	24	1	26	7	45	7	15	7	3	1	2	8	1	1	1	0	5	1	3	0	0	1	0	2	0	1	2	0	691	1319/691
111278	0.995443215	0.000466464	10	53	SSo0622-like	2	0	0	6	0	0	0	0	4	0	0	0	0	0	0	0	0	0	0	0	0	0	0	0	0	0	0	0	0	0	0	0	0	0	0	0	10	1319/10
111249	1	2.61E-40	2	104	Sulfolobus fructose-1 6-bisphosphatase-like	2	1	1	0	0	0	0	0	0	0	0	0	0	0	0	0	0	0	0	0	0	0	0	0	0	0	0	0	0	0	0	0	0	0	0	0	2	1319/2
111148	NA	5.68E-113	1	300	YggX-like	1	0	1	0	0	0	0	0	0	0	0	0	0	0	0	0	0	0	0	0	0	0	0	0	0	0	0	0	0	0	0	0	0	0	0	0	1	1319/1
111126	-0.040119414	0.849787304	138	656	Ligand-binding domain in the NO signalling and Golgi transport	12	15	56	25	0	0	0	0	6	0	2	0	25	1	0	3	2	0	0	1	1	0	0	0	0	0	0	0	1	0	0	0	0	0	0	0	138	1319/138
111069	0.863215233	5.51E-16	12	82	Hypothetical protein yfbM	5	2	5	0	1	0	0	0	0	0	1	0	3	0	0	0	0	0	0	0	0	0	0	0	0	0	0	0	0	0	0	0	0	0	0	0	12	1319/12
111064	0.879859215	3.28E-13	4	52	Hut operon positive regulatory protein HutP	1	4	0	0	0	0	0	0	0	0	0	0	0	0	0	0	0	0	0	0	0	0	0	0	0	0	0	0	0	0	0	0	0	0	0	0	4	1319/4
111057	0.998780122	2.23E-06	6	12	Hypothetical protein PF0899	1	0	0	6	0	0	0	0	0	0	0	0	0	0	0	0	0	0	0	0	0	0	0	0	0	0	0	0	0	0	0	0	0	0	0	0	6	1319/6
111038	0.747533765	7.54E-139	168	906	YjbQ-like	20	20	55	21	2	0	0	3	1	0	2	5	20	0	12	5	1	0	3	1	0	4	0	0	3	0	0	0	5	0	1	1	2	0	0	0	167	1319/168
110997	0.069344701	3.99E-05	513	1832	Sporulation related repeat	16	26	363	0	0	0	0	0	0	0	61	18	1	15	0	7	0	1	4	8	0	0	0	0	0	1	1	0	0	0	1	3	2	0	0	0	512	1319/513
110942	0.69011473	2.07E-148	3	665	HSP90 C-terminal domain	2	0	1	0	2	0	0	0	0	0	0	0	0	0	0	0	0	0	0	0	0	0	0	0	0	0	0	0	0	0	0	0	0	0	0	0	3	1319/3
110921	-0.226255012	3.60E-12	551	1643	2-isopropylmalate synthase LeuA allosteric (dimerisation) domain	24	66	193	44	116	0	0	4	0	1	23	14	33	7	3	8	6	0	4	1	1	9	1	0	5	1	0	0	6	0	1	3	1	0	0	0	551	1319/551
110857	0.39119598	1.43E-14	252	952	Gamma-glutamyl cyclotransferase-like	15	29	130	3	48	0	0	0	5	0	4	2	19	0	0	2	1	0	3	0	0	2	0	0	1	0	0	0	2	0	0	1	0	0	0	0	252	1319/252
110849	-0.143223989	5.71E-20	713	3106	ParB_Sulfiredoxin	24	166	286	16	98	2	0	0	9	3	30	20	27	14	1	2	6	1	2	7	0	7	2	0	3	0	1	1	5	0	0	3	0	0	0	0	712	1319/713
110836	-0.176016862	2.13E-15	55	338	Hypothetical protein SAV1430	3	14	6	0	0	0	0	0	0	0	35	0	0	0	0	0	0	0	0	0	0	0	0	0	0	0	0	0	0	0	0	0	0	0	0	0	55	1319/55
110814	-1	0.008079389	2	22	TmoB-like	2	0	1	0	1	0	0	0	0	0	0	0	0	0	0	0	0	0	0	0	0	0	0	0	0	0	0	0	0	0	0	0	0	0	0	0	2	1319/2
110738	0.433283082	4.08E-60	89	632	Glycerate kinase I	7	24	10	0	50	0	0	0	0	1	1	2	0	0	0	0	1	0	0	0	0	0	0	0	0	0	0	0	0	0	0	0	0	0	0	0	89	1319/89
110710	0.837193863	6.86E-39	45	301	TTHA0583_YokD-like	7	28	3	0	7	1	0	0	0	0	0	1	1	4	0	0	0	0	0	0	0	0	0	0	0	0	0	0	0	0	0	0	0	0	0	0	45	1319/45
110581	1	2.06E-114	2	221	Indigoidine synthase A-like	2	1	1	0	0	0	0	0	0	0	0	0	0	0	0	0	0	0	0	0	0	0	0	0	0	0	0	0	0	0	0	0	0	0	0	0	2	1319/2
110455	0.983711532	5.76E-42	61	327	Toprim domain	4	58	0	1	0	0	0	0	0	1	0	0	0	0	0	0	0	0	0	0	1	0	0	0	0	0	0	0	0	0	0	0	0	0	0	0	61	1319/61
110399	0.950306784	1.07340327e-316	15	809	ThiG-like	4	1	9	0	4	0	0	0	0	0	0	0	0	0	0	0	0	0	0	0	0	1	0	0	0	0	0	0	0	0	0	0	0	0	0	0	15	1319/15
110395	0.905820358	6.23E-121	19	359	CutC-like	6	6	3	0	6	2	0	0	0	0	1	1	0	0	0	0	0	0	0	0	0	0	0	0	0	0	0	0	0	0	0	0	0	0	0	0	19	1319/19
110391	0.768558039	1.66E-21	29	177	GlpP-like	1	29	0	0	0	0	0	0	0	0	0	0	0	0	0	0	0	0	0	0	0	0	0	0	0	0	0	0	0	0	0	0	0	0	0	0	29	1319/29
110324	0.146385872	8.95E-134	58	1336	Ribosomal L27 protein-like	4	0	0	34	0	0	0	0	20	0	0	0	0	0	0	0	0	0	0	0	1	0	0	0	0	0	0	0	0	0	0	0	0	0	3	0	58	1319/58
110296	0.011737012	0.058102637	282	1658	Oligoxyloglucan reducing end-specific cellobiohydrolase	19	32	75	9	53	0	0	0	0	0	53	9	12	3	0	0	7	1	0	8	0	3	0	0	5	1	0	1	5	0	0	0	2	1	0	1	281	1319/282
110221	0.066698717	0.246146386	21	104	AbfB domain	4	3	4	0	13	0	0	0	0	0	0	0	1	0	0	0	0	0	0	0	0	0	0	0	0	0	0	0	0	0	0	0	0	0	0	0	21	1319/21
110111	NA	5.16E-48	1	243	Ctag_Cox11	1	0	1	0	0	0	0	0	0	0	0	0	0	0	0	0	0	0	0	0	0	0	0	0	0	0	0	0	0	0	0	0	0	0	0	0	1	1319/1
110087	0.639564968	1.02E-48	98	564	DR1885-like metal-binding protein	4	0	67	0	29	0	0	0	0	0	0	1	0	0	0	0	0	1	0	0	0	0	0	0	0	0	0	0	0	0	0	0	0	0	0	0	98	1319/98
110083	NA	0.013043382	1	13	Peptidylarginine deiminase Pad4 middle domain	1	0	0	0	1	0	0	0	0	0	0	0	0	0	0	0	0	0	0	0	0	0	0	0	0	0	0	0	0	0	0	0	0	0	0	0	1	1319/1
109998	0.006848288	0.009925029	1004	3770	Triger factor_SurA peptide-binding domain-like	31	199	467	0	68	10	8	4	0	7	96	22	27	15	15	8	7	1	4	8	0	9	2	0	5	1	4	1	6	1	1	3	2	1	0	1	1003	1319/1004
109915	-1	0.934814268	2	19	Hypothetical protein YhaI	1	2	0	0	0	0	0	0	0	0	0	0	0	0	0	0	0	0	0	0	0	0	0	0	0	0	0	0	0	0	0	0	0	0	0	0	2	1319/2
109859	0.534104649	0.043280458	20	61	NblA-like	1	0	0	0	0	0	0	0	0	0	0	0	20	0	0	0	0	0	0	0	0	0	0	0	0	0	0	0	0	0	0	0	0	0	0	0	20	1319/20
109854	-0.380808512	9.61E-34	467	4084	DinB_YfiT-like putative metalloenzymes	13	62	146	0	131	0	0	0	0	0	66	5	20	14	0	0	5	1	0	8	0	0	0	0	0	0	0	0	6	0	0	0	2	0	0	1	467	1319/467
109797	0.431774452	0.093923081	13	52	Bacteriocin immunity protein-like	1	13	0	0	0	0	0	0	0	0	0	0	0	0	0	0	0	0	0	0	0	0	0	0	0	0	0	0	0	0	0	0	0	0	0	0	13	1319/13
109770	0.989485274	2.60E-37	3	86	Nickel-containing superoxide dismutase NiSOD	2	0	0	0	2	0	0	0	0	0	0	0	1	0	0	0	0	0	0	0	0	0	0	0	0	0	0	0	0	0	0	0	0	0	0	0	3	1319/3
109755	0.47145589	6.11E-44	602	2234	PhoU-like	26	125	238	73	43	1	0	4	22	3	18	14	0	13	15	0	2	0	3	4	1	6	1	0	0	1	4	0	0	1	1	3	2	0	3	0	601	1319/602
109709	-0.052093579	0.169800254	378	1802	KorB DNA-binding domain-like	15	112	190	2	27	0	0	0	0	1	7	2	12	8	0	0	4	1	0	6	0	3	0	0	1	0	0	0	2	0	0	0	0	0	0	0	378	1319/378
109635	0.228157811	8.78E-07	184	1017	DnaK suppressor protein DksA alpha-hairpin domain	11	18	137	0	11	0	0	0	0	0	0	1	0	0	0	6	1	1	0	1	0	0	0	0	5	0	0	0	2	0	0	1	0	0	0	0	184	1319/184
109631	0.469317437	0.384423125	3	11	Transcriptional repressor TraM	1	0	3	0	0	0	0	0	0	0	0	0	0	0	0	0	0	0	0	0	0	0	0	0	0	0	0	0	0	0	0	0	0	0	0	0	3	1319/3
109604	-0.223714652	1.42E-33	1274	14810	HD-domain_PDEase-like	35	218	459	76	189	29	4	4	24	7	96	22	45	15	15	8	8	1	4	8	1	8	2	0	5	1	4	1	6	1	1	3	2	1	3	1	1272	1319/1274
103657	NA	4.08E-09	1	23	BAR_IMD domain-like	1	0	0	0	0	0	0	0	0	0	0	0	0	0	0	0	0	0	0	0	1	0	0	0	0	0	0	0	0	0	0	0	0	0	0	0	1	1319/1
103647	-0.032330434	0.205717545	173	1189	TSP type-3 repeat	10	3	81	6	15	0	0	0	0	0	61	0	1	0	0	0	0	0	0	0	0	2	0	0	0	1	0	0	0	0	0	0	1	0	2	0	173	1319/173
103642	0.082887171	0.034249838	194	796	Sec-C motif	11	54	111	1	9	0	9	0	0	0	3	2	0	1	0	0	0	0	0	2	0	1	0	0	0	0	0	0	1	0	0	0	0	0	0	0	194	1319/194
103515	0.035749449	0.444920745	250	1478	Autotransporter	11	5	200	0	0	0	9	1	0	6	23	0	1	0	0	0	0	0	0	0	0	3	1	0	0	0	0	0	0	0	0	1	0	0	0	0	250	1319/250
103511	0.10410011	0.805917472	44	284	Chlorophyll a-b binding protein	1	0	0	0	0	0	0	0	0	0	0	0	44	0	0	0	0	0	0	0	0	0	0	0	0	0	0	0	0	0	0	0	0	0	0	0	44	1319/44
103506	0.920540257	0.000227491	5	18	Mitochondrial carrier	2	0	4	0	0	0	1	0	0	0	0	0	0	0	0	0	0	0	0	0	0	0	0	0	0	0	0	0	0	0	0	0	0	0	0	0	5	1319/5
103501	0.055131834	0.00533721	161	863	Respiratory nitrate reductase 1 gamma chain	14	40	76	7	15	0	0	2	6	0	5	0	0	1	0	0	0	0	2	1	1	0	0	0	0	0	0	0	0	0	1	3	0	0	0	1	161	1319/161
103491	0.941732754	0	32	1350	Preprotein translocase SecY subunit	4	23	5	1	3	0	0	0	0	0	0	0	0	0	0	0	0	0	0	0	0	0	0	0	0	0	0	0	0	0	0	0	0	0	0	0	32	1319/32
103486	0.89112411	4.64E-44	32	258	V-type ATP synthase subunit C	5	18	0	7	0	2	0	0	0	0	0	0	0	0	0	0	0	0	0	0	0	0	0	0	0	0	4	0	0	0	0	0	0	0	1	0	32	1319/32
103481	-0.317330234	1.23E-36	1215	20272	Multidrug resistance efflux transporter EmrE	35	210	457	68	184	1	9	3	24	7	93	20	45	15	15	3	8	1	4	8	1	7	2	0	5	1	4	1	6	1	1	3	2	1	2	1	1213	1319/1215
103473	-0.483568169	5.55E-84	1285	39310	MFS general substrate transporter	35	216	478	75	189	24	9	4	24	7	94	20	45	15	15	6	8	1	4	8	1	9	2	0	5	1	4	1	6	1	1	3	2	1	3	1	1283	1319/1285
103378	0.370137957	1.21E-12	120	693	2-methylcitrate dehydratase PrpD	9	7	80	3	24	0	0	0	0	0	0	0	0	1	0	0	1	0	0	1	0	0	0	0	0	0	2	0	0	0	0	0	0	0	0	1	120	1319/120
103370	1	6.18E-08	2	31	NinB	1	0	2	0	0	0	0	0	0	0	0	0	0	0	0	0	0	0	0	0	0	0	0	0	0	0	0	0	0	0	0	0	0	0	0	0	2	1319/2
103365	0.316199895	3.15E-40	125	708	Hypothetical protein PH1602	13	14	52	13	13	0	2	0	0	1	15	1	8	3	0	0	0	0	1	0	0	1	0	0	0	0	0	0	1	0	0	0	0	0	0	0	125	1319/125
103359	0.880032513	3.03E-12	9	70	Suppressor of Fused N-terminal domain	5	2	3	0	2	0	0	0	0	1	1	0	0	0	0	0	0	0	0	0	0	0	0	0	0	0	0	0	0	0	0	0	0	0	0	0	9	1319/9
103263	0.96446271	0	20	1210	Chorismate synthase AroC	5	12	3	0	3	0	0	0	0	1	0	0	1	0	0	0	0	0	0	0	0	0	0	0	0	0	0	0	0	0	0	0	0	0	0	0	20	1319/20
103256	0.509339332	5.54E-126	25	522	Hypothetical protein TM0160	10	0	1	3	8	0	0	0	0	0	3	2	1	0	0	2	1	0	1	0	0	0	0	0	3	0	0	0	0	0	0	0	0	0	0	0	25	1319/25
103247	0.310174458	8.66E-10	118	604	TT1751-like	12	1	59	15	16	0	0	1	0	0	10	0	1	3	0	6	0	0	0	2	0	1	0	0	0	0	0	0	0	0	0	0	1	0	0	0	116	1319/118
103196	0.295420898	0.005854079	160	876	Roadblock_LC7 domain	14	0	45	14	55	0	0	0	7	0	2	0	6	14	0	7	3	1	3	1	0	1	0	0	0	0	0	0	0	0	0	0	0	1	0	0	160	1319/160
103190	-0.09374261	2.07E-07	569	3522	Sensory domain-like	22	139	277	12	62	0	0	1	0	1	1	17	23	3	12	0	1	0	4	1	0	2	0	0	3	1	3	0	0	0	1	3	0	0	1	0	568	1319/569
103088	0.018605394	0.205272765	713	5587	OmpA-like	23	46	442	0	38	0	0	4	0	6	92	19	19	0	1	8	0	1	3	8	0	5	2	0	5	1	0	0	5	1	1	3	2	0	0	0	712	1319/713
103084	0.647081649	1.57E-37	31	245	Holliday junction resolvase RusA	6	17	8	0	3	0	0	0	0	0	0	0	1	1	0	0	0	0	0	0	0	1	0	0	0	0	0	0	0	0	0	0	0	0	0	0	31	1319/31
103063	1	0.165285485	2	7	Hypothetical protein YoaG	1	0	2	0	0	0	0	0	0	0	0	0	0	0	0	0	0	0	0	0	0	0	0	0	0	0	0	0	0	0	0	0	0	0	0	0	2	1319/2
103054	0.995788955	9.19E-49	3	128	General secretion pathway protein M EpsM	2	0	3	0	0	0	0	0	0	0	0	0	0	0	0	0	0	0	0	0	0	0	0	0	0	0	0	0	0	0	0	0	0	0	0	0	3	1319/3
103039	0.171142135	0.008490605	408	1621	CheC-like	19	134	163	37	17	0	0	0	0	0	0	19	2	0	12	0	1	1	3	3	0	2	0	0	1	0	3	0	4	0	1	3	0	0	1	0	407	1319/408
103032	0.057429787	0.000903378	35	188	Hypothetical protein YwqG	6	7	8	0	11	0	0	0	0	3	5	0	1	0	0	0	0	0	0	0	0	0	0	0	0	0	0	0	0	0	0	0	0	0	0	0	35	1319/35
103025	-0.052902147	2.18E-18	623	2483	Folate-binding domain	18	9	346	17	151	0	0	0	0	0	2	5	42	13	0	3	5	1	0	8	0	6	0	0	5	0	0	0	6	0	0	0	2	0	0	1	622	1319/623
103007	NA	3.48E-183	1	314	Hypothetical protein TT1725	1	0	0	0	1	0	0	0	0	0	0	0	0	0	0	0	0	0	0	0	0	0	0	0	0	0	0	0	0	0	0	0	0	0	0	0	1	1319/1
102891	NA	2.58E-32	1	76	Hypothetical protein Ta1206	1	1	0	0	0	0	0	0	0	0	0	0	0	0	0	0	0	0	0	0	0	0	0	0	0	0	0	0	0	0	0	0	0	0	0	0	1	1319/1
102886	0.990958738	6.12E-196	9	487	Coproporphyrinogen III oxidase	3	0	2	0	0	0	0	0	0	0	1	0	6	0	0	0	0	0	0	0	0	0	0	0	0	0	0	0	0	0	0	0	0	0	0	0	9	1319/9
102875	-0.76717535	0.834915477	4	38	Chromosomal protein MC1	1	0	0	4	0	0	0	0	0	0	0	0	0	0	0	0	0	0	0	0	0	0	0	0	0	0	0	0	0	0	0	0	0	0	0	0	4	1319/4
102829	0.994404182	3.35E-289	12	755	Cell division protein ZapA-like	2	1	11	0	0	0	0	0	0	0	0	0	0	0	0	0	0	0	0	0	0	0	0	0	0	0	0	0	0	0	0	0	0	0	0	0	12	1319/12
102816	NA	1.34E-21	1	45	Putative dsDNA mimic	1	0	1	0	0	0	0	0	0	0	0	0	0	0	0	0	0	0	0	0	0	0	0	0	0	0	0	0	0	0	0	0	0	0	0	0	1	1319/1
102735	0.459404	0	6	1182	Trigger factor ribosome-binding domain	3	3	0	0	2	0	0	0	0	0	0	0	1	0	0	0	0	0	0	0	0	0	0	0	0	0	0	0	0	0	0	0	0	0	0	0	6	1319/6
102712	0.091254033	0.040826542	281	1208	JAB1_MPN domain	19	43	149	28	13	0	0	3	1	0	9	2	12	0	0	2	4	0	0	2	0	0	0	0	2	1	0	1	4	0	0	0	1	0	3	0	280	1319/281
102705	0.663545554	8.13E-199	166	1156	NIF3 (NGG1p interacting factor 3)-like	16	53	59	6	13	1	0	0	0	4	4	8	1	7	2	1	2	0	0	2	0	0	0	0	0	0	0	0	0	0	1	0	0	0	0	1	165	1319/166
102645	0.992920192	0	3	1203	CoaB-like	2	2	0	0	0	0	0	0	0	0	1	0	0	0	0	0	0	0	0	0	0	0	0	0	0	0	0	0	0	0	0	0	0	0	0	0	3	1319/3
102588	-0.116471908	3.96E-06	395	1624	LmbE-like	22	59	55	6	148	2	1	1	2	0	67	1	3	15	3	0	7	1	0	8	0	5	0	0	1	0	0	1	6	0	0	0	2	0	0	1	395	1319/395
102546	0.871259658	9.73E-48	58	378	RbsD-like	7	10	31	0	9	0	0	0	0	0	0	4	0	0	3	0	0	0	1	0	0	0	0	0	0	0	0	0	0	0	0	0	0	0	0	0	58	1319/58
102522	-0.099255481	0.003268702	28	385	Bacterial fluorinating enzyme N-terminal domain	9	1	1	3	7	0	0	0	0	0	2	2	10	0	0	0	0	0	0	1	0	0	0	0	1	0	0	0	0	0	0	0	0	0	0	0	28	1319/28
102462	0.917690202	9.94E-69	39	343	Peptidyl-tRNA hydrolase II	3	0	11	3	25	0	0	0	0	0	0	0	0	0	0	0	0	0	0	0	0	0	0	0	0	0	0	0	0	0	0	0	0	0	0	0	39	1319/39
102414	NA	0.000300421	1	11	Alpha-2 3_8-sialyltransferase CstII	1	0	1	0	0	0	0	0	0	0	0	0	0	0	0	0	0	0	0	0	0	0	0	0	0	0	0	0	0	0	0	0	0	0	0	0	1	1319/1
102405	0.074713099	0.511895042	1002	3131	MCP_YpsA-like	31	160	419	9	174	0	4	4	1	2	89	11	43	9	15	8	8	1	4	8	0	8	2	0	5	1	1	1	6	0	1	3	2	1	0	1	1001	1319/1002
102400	NA	1.04E-162	1	379	DNA polymerase III chi subunit	1	0	1	0	0	0	0	0	0	0	0	0	0	0	0	0	0	0	0	0	0	0	0	0	0	0	0	0	0	0	0	0	0	0	0	0	1	1319/1
102324	NA	1.31E-16	1	42	F420-dependent methylenetetrahydromethanopterin dehydrogenase (MTD)	1	0	0	1	0	0	0	0	0	0	0	0	0	0	0	0	0	0	0	0	0	0	0	0	0	0	0	0	0	0	0	0	0	0	0	0	1	1319/1
102215	0.574093977	1.67E-33	160	685	Creatininase	17	11	44	20	27	0	0	0	9	1	6	3	26	1	2	0	1	1	0	0	1	3	0	0	0	0	0	0	2	0	0	0	0	0	0	1	159	1319/160
102198	0.461871889	3.61E-20	222	988	Putative cyclase	16	43	74	10	55	1	0	1	1	0	15	2	3	4	3	0	5	0	0	1	0	0	0	0	2	0	0	1	0	0	0	0	0	0	0	0	221	1319/222
102114	-0.151859824	1.90E-11	1255	22321	Radical SAM enzymes	35	192	476	76	189	14	9	4	24	7	97	20	45	15	15	8	8	1	4	8	1	9	2	0	5	1	4	1	6	1	1	3	2	1	3	1	1253	1319/1255
102110	0.929186467	2.39E-35	7	120	(2r)-phospho-3-sulfolactate synthase ComA	4	1	2	0	2	0	0	0	0	0	2	0	0	0	0	0	0	0	0	0	0	0	0	0	0	0	0	0	0	0	0	0	0	0	0	0	7	1319/7
101999	0.16333988	0.858106223	7	26	Trimeric adhesin	1	0	7	0	0	0	0	0	0	0	0	0	0	0	0	0	0	0	0	0	0	0	0	0	0	0	0	0	0	0	0	0	0	0	0	0	7	1319/7
101967	0.158208649	0.010748325	111	1507	Adhesin YadA collagen-binding domain	9	17	70	0	8	0	0	0	0	2	6	0	4	1	0	0	0	0	0	1	0	1	0	0	0	0	0	0	0	0	0	0	0	0	0	0	110	1319/111
101960	0.906979379	1.25E-226	873	1942	Stabilizer of iron transporter SufD	23	148	255	31	182	15	9	0	22	5	90	14	45	15	11	0	5	1	0	2	0	8	0	0	0	1	0	1	5	0	0	0	2	0	3	1	871	1319/873
101908	0.508193951	0.361893856	20	139	Putative isomerase YbhE	5	0	6	0	6	0	0	0	0	0	6	0	1	0	1	0	0	0	0	0	0	0	0	0	0	0	0	0	0	0	0	0	0	0	0	0	20	1319/20
101904	0.483256284	8.25E-64	723	2008	GyrA_ParC C-terminal domain-like	12	162	365	1	102	35	0	0	0	0	5	0	43	0	0	0	2	0	1	0	0	0	0	0	0	1	0	0	6	0	0	0	0	0	0	0	723	1319/723
101898	-0.207421374	2.90E-12	371	1823	NHL repeat	25	23	102	13	79	5	0	2	0	0	67	12	16	7	4	4	5	1	1	8	0	4	0	0	4	0	0	1	5	1	0	1	1	0	2	1	369	1319/371
101874	-0.08641966	0.025981793	411	1465	YceI-like	14	4	210	1	102	0	0	0	0	0	67	3	0	5	0	0	4	1	0	6	0	2	0	0	0	0	0	1	2	0	0	0	2	0	0	0	410	1319/411
101852	0.67398672	3.33E-27	21	382	Bacterial fluorinating enzyme C-terminal domain	10	1	1	2	5	0	0	0	0	0	2	4	3	0	1	0	0	0	0	1	0	0	0	0	0	0	0	0	1	0	0	0	0	0	0	0	21	1319/21
101821	0.722681398	3.18E-98	284	1276	Aminopeptidase_glucanase lid domain	20	147	24	18	12	10	0	0	8	6	10	9	0	11	15	0	3	0	0	3	1	1	0	0	0	0	1	0	0	1	0	1	0	1	0	1	283	1319/284
101801	0.10046352	0.049163025	577	1445	Surface presentation of antigens (SPOA)	19	134	353	0	21	0	0	0	0	0	2	19	0	0	10	7	2	1	3	6	0	2	0	0	4	0	3	0	4	0	1	3	2	0	0	0	577	1319/577
101790	-0.111515373	7.47E-09	332	1691	Aminomethyltransferase beta-barrel domain	16	6	200	17	80	0	0	0	0	0	1	0	5	2	0	0	4	1	0	3	0	2	0	0	5	0	0	0	3	0	0	0	1	0	0	1	331	1319/332
101756	0.152096031	5.55E-11	25	143	Hypothetical protein YgiW	2	0	19	0	0	0	0	0	0	0	0	0	5	0	0	0	0	0	0	0	0	0	0	0	0	0	0	0	0	0	0	0	0	0	0	0	24	1319/25
101744	NA	1.68E-100	1	189	Rof_RNase P subunit-like	1	0	1	0	0	0	0	0	0	0	0	0	0	0	0	0	0	0	0	0	0	0	0	0	0	0	0	0	0	0	0	0	0	0	0	0	1	1319/1
101738	NA	2.84E-165	1	391	SspB-like	1	0	1	0	0	0	0	0	0	0	0	0	0	0	0	0	0	0	0	0	0	0	0	0	0	0	0	0	0	0	0	0	0	0	0	0	1	1319/1
101596	NA	0.029687808	1	4	Dextranase N-terminal domain	1	0	0	0	0	0	0	0	0	0	1	0	0	0	0	0	0	0	0	0	0	0	0	0	0	0	0	0	0	0	0	0	0	0	0	0	1	1319/1
101498	0.669466458	3.47E-113	33	497	Anti-sigma factor FlgM	3	0	32	0	0	0	0	0	0	0	0	0	0	0	0	0	0	0	0	1	0	0	0	0	0	0	0	0	0	0	0	0	0	0	0	0	33	1319/33
101478	0.131634455	0.143443719	197	936	ADP-ribosylglycohydrolase	16	27	53	12	56	0	0	1	0	1	14	4	13	0	2	0	3	0	1	0	0	3	0	0	0	0	0	1	4	0	0	0	0	0	0	1	196	1319/197
101473	0.106980139	0.000664579	246	942	DhaL-like	10	87	37	0	97	9	0	0	0	5	0	3	0	1	1	0	5	0	0	0	0	1	0	0	0	0	0	0	0	0	0	0	0	0	0	0	246	1319/246
101447	-0.547228559	0.191000022	7	64	Formin homology 2 domain (FH2 domain)	1	0	7	0	0	0	0	0	0	0	0	0	0	0	0	0	0	0	0	0	0	0	0	0	0	0	0	0	0	0	0	0	0	0	0	0	7	1319/7
101424	1	0.002096126	2	7	Hypothetical protein ST1625	1	0	0	0	0	0	0	0	2	0	0	0	0	0	0	0	0	0	0	0	0	0	0	0	0	0	0	0	0	0	0	0	0	0	0	0	2	1319/2
101386	0.092431459	0.002055429	1050	3688	all-alpha NTP pyrophosphatases	33	180	394	41	162	5	2	4	10	3	94	18	44	15	14	8	8	1	4	8	0	8	1	0	5	1	4	1	5	1	1	3	2	1	0	1	1049	1319/1050
101353	0.11118617	3.24E-142	19	1329	Putative anticodon-binding domain of alanyl-tRNA synthetase (AlaRS)	5	4	1	0	12	0	1	0	0	0	0	0	0	0	0	0	0	0	0	1	0	0	0	0	0	0	0	0	0	0	0	0	0	0	0	0	19	1319/19
101344	NA		1	2	Superantigen MAM	1	0	0	0	0	1	0	0	0	0	0	0	0	0	0	0	0	0	0	0	0	0	0	0	0	0	0	0	0	0	0	0	0	0	0	0	1	1319/1
101327	-0.062409683	0.870612161	97	346	YgfB-like	2	0	96	0	0	0	0	1	0	0	0	0	0	0	0	0	0	0	0	0	0	0	0	0	0	0	0	0	0	0	0	0	0	0	0	0	97	1319/97
101307	0.944924013	4.56E-163	49	618	YutG-like	4	36	7	2	0	4	0	0	0	0	0	0	0	0	0	0	0	0	0	0	0	0	0	0	0	0	0	0	0	0	0	0	0	0	0	0	49	1319/49
101262	0.068857375	9.06E-24	30	248	Methenyltetrahydrofolate cyclohydrolase-like	7	19	3	0	3	0	0	0	0	1	0	0	0	0	2	0	1	0	0	0	0	0	0	0	0	0	1	0	0	0	0	0	0	0	0	0	30	1319/30
101173	-0.013535586	0.36767479	19	79	Docking domain B of the erythromycin polyketide synthase (DEBS)	1	0	0	0	19	0	0	0	0	0	0	0	0	0	0	0	0	0	0	0	0	0	0	0	0	0	0	0	0	0	0	0	0	0	0	0	19	1319/19
101116	0.873373733	5.28E-117	57	561	Flagellar export chaperone FliS	4	24	32	0	0	0	0	0	0	0	0	0	0	0	0	0	0	0	0	1	0	0	0	0	0	0	0	0	0	0	0	0	0	0	0	0	57	1319/57
101112	0.905961221	0.118402434	36	83	Oxygen-evolving enhancer protein 3	1	0	0	0	0	0	0	0	0	0	0	0	36	0	0	0	0	0	0	0	0	0	0	0	0	0	0	0	0	0	0	0	0	0	0	0	36	1319/36
101094	-0.333947943	0.666052057	4	12	Staphylocoagulase	1	4	0	0	0	0	0	0	0	0	0	0	0	0	0	0	0	0	0	0	0	0	0	0	0	0	0	0	0	0	0	0	0	0	0	0	4	1319/4
101082	0.782328899	4.77E-10	36	164	Typo IV secretion system protein TraC	1	0	36	0	0	0	0	0	0	0	0	0	0	0	0	0	0	0	0	0	0	0	0	0	0	0	0	0	0	0	0	0	0	0	0	0	36	1319/36
100985	0.749215831	0.001044169	10	50	Sporulation inhibitor Sda	1	10	0	0	0	0	0	0	0	0	0	0	0	0	0	0	0	0	0	0	0	0	0	0	0	0	0	0	0	0	0	0	0	0	0	0	10	1319/10
100966	0.994413421	0.210778585	11	115	Translation initiation factor 2 beta aIF2beta N-terminal domain	1	0	0	11	0	0	0	0	0	0	0	0	0	0	0	0	0	0	0	0	0	0	0	0	0	0	0	0	0	0	0	0	0	0	0	0	11	1319/11
100950	-0.246091854	5.77E-34	1250	11888	NagB_RpiA_CoA transferase-like	34	214	451	76	189	19	9	4	24	7	93	22	45	15	15	8	5	1	4	8	1	9	0	0	5	1	4	1	6	1	1	3	2	1	3	1	1248	1319/1250
100939	0.470354795	3.06E-20	61	423	SPOC domain-like	5	5	35	0	18	0	0	0	0	0	2	0	0	0	0	0	0	0	0	1	0	0	0	0	0	0	0	0	0	0	0	0	0	0	0	0	61	1319/61
100934	0.236853913	2.97E-16	216	1330	Heat shock protein 70kD (HSP70) C-terminal subdomain	11	3	181	0	7	0	0	0	0	0	5	0	6	0	0	0	0	0	0	6	0	1	0	0	5	0	1	0	1	0	0	0	0	0	0	0	216	1319/216
100920	0.009618168	0.003093677	430	1924	Heat shock protein 70kD (HSP70) peptide-binding domain	20	37	233	13	43	0	2	0	0	1	14	14	43	0	1	0	2	0	2	7	0	2	0	0	5	1	4	0	5	0	1	0	0	0	0	0	430	1319/430
100895	-0.094736038	0.193329715	12	65	Kazal-type serine protease inhibitors	2	0	10	0	0	0	0	0	0	0	0	0	0	0	0	0	0	0	0	0	0	0	0	0	0	0	0	0	0	0	0	0	0	0	2	0	12	1319/12
100879	0.515174131	7.05E-78	350	1452	Lesion bypass DNA polymerase (Y-family) little finger domain	14	123	75	7	77	4	0	0	0	0	50	0	2	0	0	0	0	0	0	0	0	3	0	0	3	0	0	0	1	1	1	0	0	0	0	1	348	1319/350
90257	0.104368017	6.25E-06	20	188	Myosin rod fragments	10	5	5	1	1	0	0	0	2	0	0	0	1	1	2	0	0	0	0	1	0	0	0	0	1	0	0	0	0	0	0	0	0	0	0	0	20	1319/20
90188	NA	0.338735361	1	11	Somatomedin B domain	1	0	1	0	0	0	0	0	0	0	0	0	0	0	0	0	0	0	0	0	0	0	0	0	0	0	0	0	0	0	0	0	0	0	0	0	1	1319/1
90123	-0.19465877	1.60E-18	1188	11203	ABC transporter transmembrane region	31	214	461	36	188	35	4	4	4	7	94	18	45	15	15	2	5	1	1	8	0	8	2	0	5	1	0	1	6	1	1	0	2	1	0	1	1186	1319/1188
90112	1	0.001945442	2	30	Neurotransmitter-gated ion-channel transmembrane pore	2	0	1	0	0	0	0	0	0	0	0	0	0	0	0	0	0	0	0	0	0	0	0	0	0	0	0	0	0	0	0	0	0	0	1	0	2	1319/2
90002	-0.201125827	6.25E-05	242	946	Hypothetical protein YjiA C-terminal domain	12	18	111	10	46	0	0	0	0	0	1	1	44	6	0	1	0	0	0	1	0	2	0	0	1	0	0	0	0	0	0	0	0	0	0	0	242	1319/242
89963	0.959359864	1.39E-306	556	1114	YajQ-like	17	63	273	0	138	0	0	0	0	0	12	4	36	0	0	0	6	1	2	8	0	0	2	0	5	0	0	0	2	0	1	0	2	0	0	1	556	1319/556
89957	0.957960023	1.68E-104	87	604	MTH1187_YkoF-like	9	44	3	7	27	0	0	0	0	0	0	0	1	0	1	0	1	0	0	0	0	0	0	0	1	0	0	0	0	0	0	0	0	1	0	0	86	1319/87
89946	0.95938562	8.80E-35	23	165	Hypothetical protein VC0424	2	0	21	0	0	0	0	0	0	0	2	0	0	0	0	0	0	0	0	0	0	0	0	0	0	0	0	0	0	0	0	0	0	0	0	0	23	1319/23
89919	0.975300706	0	11	1202	Ribosome-binding factor A RbfA	3	0	9	0	0	0	0	0	0	0	0	0	0	0	0	0	0	0	0	0	0	1	0	0	0	0	0	0	1	0	0	0	0	0	0	0	11	1319/11
89915	0.824883374	2.35E-13	5	57	DNA-binding protein Tfx	1	0	0	5	0	0	0	0	0	0	0	0	0	0	0	0	0	0	0	0	0	0	0	0	0	0	0	0	0	0	0	0	0	0	0	0	5	1319/5
89872	1	2.96E-08	2	33	Inhibitor of vertebrate lysozyme Ivy	1	0	2	0	0	0	0	0	0	0	0	0	0	0	0	0	0	0	0	0	0	0	0	0	0	0	0	0	0	0	0	0	0	0	0	0	2	1319/2
89807	0.936243827	1.93E-76	27	310	Dodecin-like	5	0	13	5	4	0	0	0	0	0	4	0	0	1	0	0	0	0	0	0	0	0	0	0	0	0	0	0	0	0	0	0	0	0	0	0	27	1319/27
89796	-0.363852311	1.40E-14	398	3022	CoA-transferase family III (CaiB_BaiF)	13	33	198	16	118	0	0	0	8	0	9	0	0	4	0	0	5	1	1	2	0	1	0	0	0	0	1	0	0	0	0	0	0	0	0	0	397	1319/398
89733	0.450847225	9.64E-22	113	513	L-sulfolactate dehydrogenase-like	11	22	57	0	11	0	0	0	1	0	10	4	0	1	2	0	1	0	0	0	0	0	0	0	0	0	1	0	3	0	0	0	0	0	0	0	113	1319/113
89623	0.655356281	9.76E-102	185	1045	Ribose_Galactose isomerase RpiB_AlsB	13	73	28	0	51	5	0	0	0	2	9	5	1	0	1	0	2	0	0	2	0	3	0	0	0	0	0	0	3	0	0	0	0	0	0	0	185	1319/185
89562	0.050470307	0.318192317	229	1044	RraA-like	13	18	136	1	52	0	0	0	0	1	10	1	0	2	0	0	1	0	0	3	0	3	0	0	0	0	0	0	1	0	0	0	0	0	0	0	229	1319/229
89550	-0.185270842	2.01E-21	1097	4643	PHP domain-like	33	203	381	73	172	14	4	4	20	6	63	18	43	15	15	8	8	1	4	8	0	9	2	0	3	1	4	1	6	1	1	3	2	1	0	1	1095	1319/1097
89447	0.271289963	6.70E-15	622	3016	AbrB_MazE_MraZ-like	23	172	222	49	47	0	0	4	23	1	16	15	26	10	1	0	7	0	3	7	1	4	0	0	4	0	2	0	2	0	0	2	0	0	2	1	621	1319/622
89442	1	3.64E-18	2	56	Hypothetical protein YojF	1	2	0	0	0	0	0	0	0	0	0	0	0	0	0	0	0	0	0	0	0	0	0	0	0	0	0	0	0	0	0	0	0	0	0	0	2	1319/2
89392	0.518740182	2.98E-43	452	1553	Prokaryotic lipoproteins and lipoprotein localization factors	19	16	304	15	45	0	0	0	0	0	37	10	4	2	0	1	3	0	0	7	0	1	1	0	1	1	0	0	1	0	0	0	2	0	0	1	452	1319/452
89372	-0.454064874	1.42E-07	73	368	Fucose-specific lectin	9	13	16	3	29	0	0	0	0	0	4	0	4	1	0	0	1	0	0	2	0	0	0	0	0	0	0	0	0	0	0	0	0	0	0	0	73	1319/73
89360	0.316307803	4.03E-18	644	2008	HesB-like domain	14	93	419	3	39	0	0	0	0	0	29	0	39	2	0	0	1	0	0	6	0	6	0	0	5	0	0	0	1	0	0	0	0	0	0	1	644	1319/644
89260	-0.08202556	0.899869941	96	512	Collagen-binding domain	13	29	28	1	1	0	0	1	0	0	4	3	14	9	0	0	2	0	0	1	0	1	0	0	0	0	0	0	2	0	0	0	0	0	0	0	96	1319/96
89232	0.998878939	2.97E-09	5	39	Hypothetical protein TM1070	4	0	1	2	1	0	0	0	0	0	1	0	0	0	0	0	0	0	0	0	0	0	0	0	0	0	0	0	0	0	0	0	0	0	0	0	5	1319/5
89155	0.461264163	7.92E-27	163	757	TorD-like	11	16	104	11	21	0	0	0	2	0	0	1	0	2	0	0	1	0	4	0	0	0	0	0	0	0	0	0	0	0	1	0	0	0	0	0	163	1319/163
89095	0.480926741	0.000187859	818	2107	GatB_YqeY motif	28	165	321	66	120	0	2	4	10	0	30	8	10	15	15	4	8	1	4	8	0	6	1	0	5	1	3	1	2	0	1	0	2	1	3	0	817	1319/818
89082	0.329251822	2.50E-10	43	348	Antibiotic binding domain of TipA-like multidrug resistance regulators	4	20	2	0	20	0	1	0	0	0	0	0	0	0	0	0	0	0	0	0	0	0	0	0	0	0	0	0	0	0	0	0	0	0	0	0	43	1319/43
89028	0.273925993	8.87E-68	79	783	Cobalamin adenosyltransferase-like	10	31	11	3	4	1	0	0	11	2	13	1	0	0	0	0	0	0	0	0	0	0	0	0	0	0	2	0	0	0	0	0	0	0	0	0	79	1319/79
89009	NA	0	1	3	GAT-like domain	1	0	0	1	0	0	0	0	0	0	0	0	0	0	0	0	0	0	0	0	0	0	0	0	0	0	0	0	0	0	0	0	0	0	0	0	1	1319/1
89000	-0.071026866	2.41E-13	373	1490	post-HMGL domain-like	11	72	149	0	123	0	0	4	0	1	7	5	0	0	0	4	1	0	0	1	0	6	0	0	0	0	0	0	0	0	0	0	0	0	0	0	373	1319/373
88946	-0.585116314	1.62E-105	1155	16024	Sigma2 domain of RNA polymerase sigma factors	31	210	472	0	184	21	5	4	0	7	92	22	45	13	15	8	7	1	4	8	0	8	2	0	5	1	4	1	6	1	1	3	2	1	0	1	1154	1319/1155
88874	0.284852809	5.41E-06	118	520	Receptor-binding domain of short tail fibre protein gp12	11	13	75	0	5	0	0	0	0	0	13	4	2	2	0	0	0	0	0	2	0	1	1	0	0	0	0	0	0	0	0	0	0	0	0	0	118	1319/118
88802	-0.402984703	3.59E-05	84	233	Pre-PUA domain	3	0	0	63	0	0	0	0	17	0	0	0	0	0	0	0	0	0	0	0	0	0	0	0	0	0	0	0	0	0	0	0	0	0	3	0	83	1319/84
88723	-0.186982808	1.48E-45	1071	6799	PIN domain-like	34	186	385	76	165	9	8	4	24	3	53	17	45	15	15	7	6	1	4	8	1	7	2	0	5	1	4	1	6	1	1	3	2	0	3	1	1069	1319/1071
88713	-0.212968509	1.77E-31	1041	6492	Glycoside hydrolase_deacetylase	32	187	402	44	145	3	0	0	19	6	82	20	42	15	15	5	5	1	3	8	0	8	2	0	5	1	4	1	6	1	1	2	2	1	2	1	1039	1319/1041
88697	-0.293689803	9.23E-53	1220	6507	PUA domain-like	35	199	465	75	178	8	4	4	24	7	93	21	45	15	15	8	5	1	4	8	1	8	2	0	5	1	3	1	6	1	1	3	2	1	3	1	1218	1319/1220
88688	0.050994683	0.025359461	174	636	Families 57_38 glycoside transferase middle domain	24	32	11	6	33	2	0	0	5	2	1	7	39	2	14	2	2	0	2	3	0	2	1	0	2	0	0	1	2	0	1	1	0	0	0	1	174	1319/174
88659	-0.523716391	2.02E-78	1248	20632	Sigma3 and sigma4 domains of RNA polymerase sigma factors	33	218	480	28	188	43	9	4	9	7	97	22	45	15	15	8	8	1	4	8	0	9	2	0	5	1	4	1	6	1	1	3	2	1	0	1	1246	1319/1248
82919	NA	0.032579406	1	7	Zn-finger domain of Sec23_24	1	1	0	0	0	0	0	0	0	0	0	0	0	0	0	0	0	0	0	0	0	0	0	0	0	0	0	0	0	0	0	0	0	0	0	0	1	1319/1
82895	1	0.627570283	2	15	TSP-1 type 1 repeat	1	0	2	0	0	0	0	0	0	0	0	0	0	0	0	0	0	0	0	0	0	0	0	0	0	0	0	0	0	0	0	0	0	0	0	0	2	1319/2
82866	-0.432469755	9.57E-65	1211	17967	Multidrug efflux transporter AcrB transmembrane domain	33	183	467	72	175	19	9	4	16	5	96	22	45	15	15	8	8	1	4	8	0	9	2	0	5	1	4	1	6	1	1	3	2	1	0	1	1209	1319/1211
82861	-0.168348333	4.35E-08	609	2537	Mechanosensitive channel protein MscS (YggB) transmembrane region	25	50	315	48	41	1	2	0	7	1	69	5	39	6	0	3	1	1	3	2	0	3	0	0	3	0	1	0	3	0	0	1	1	0	1	0	607	1319/609
82784	0.114765173	0.403715269	653	2583	OsmC-like	23	77	290	21	128	3	0	2	2	0	68	7	4	14	7	4	5	1	0	6	0	4	1	0	4	0	0	1	1	0	0	0	1	0	0	1	652	1319/653
82771	0.207676537	6.47E-06	747	2587	GIY-YIG endonuclease	28	185	292	20	99	9	3	2	0	3	71	3	23	4	3	0	4	1	1	3	0	4	1	0	4	1	0	1	2	0	0	1	2	1	2	0	745	1319/747
82714	-0.205541923	8.41E-07	837	10932	Multidrug efflux transporter AcrB TolC docking domain	DN and DC subdomains	27	119	445	0	42	0	4	4	0	5	92	16	41	10	0	8	2	1	4	8	0	9	2	0	5	1	4	0	6	1	1	3	2	0	0	862	1
82708	0.973808064	2.21E-08	47	555	R3H domain	6	2	2	0	0	0	0	0	0	0	0	0	33	0	0	0	8	0	0	0	0	0	0	0	0	0	0	1	0	0	0	0	0	0	0	1	47	1319/47
82704	0.828597599	2.95E-07	30	109	AlbA-like	3	0	0	8	0	0	0	0	19	0	0	0	0	0	0	0	0	0	0	0	0	0	0	0	0	0	0	0	0	0	0	0	0	0	3	0	30	1319/30
82697	-0.405599956	0	16	1023	PurS-like	6	2	6	0	0	0	0	0	0	0	1	0	0	0	0	0	3	0	0	0	0	0	2	0	0	0	0	0	0	0	0	2	0	0	0	0	16	1319/16
82693	-0.168617021	1.61E-07	866	15798	Multidrug efflux transporter AcrB pore domain	PN1 PN2 PC1 and PC2 subdomains	29	121	448	0	54	2	4	4	0	5	92	16	42	10	6	8	5	1	4	8	0	9	2	0	5	1	4	0	6	1	1	3	2	0	0	893	1
82689	-0.174666993	8.88E-09	615	2633	Mechanosensitive channel protein MscS (YggB) C-terminal domain	25	45	331	48	31	1	2	0	3	2	71	6	41	6	0	3	1	0	3	4	0	3	0	0	3	0	1	0	4	0	1	1	1	0	1	0	613	1319/615
82679	-0.157209386	1.46E-14	251	1586	N-utilization substance G protein NusG N-terminal domain	17	26	123	0	4	0	0	4	0	0	41	14	1	0	15	4	0	0	2	2	0	7	0	0	3	0	0	0	2	1	0	0	1	0	0	0	250	1319/251
82657	0.803093341	4.06E-96	382	878	BolA-like	4	0	375	0	0	0	0	0	0	0	0	3	4	0	0	0	0	0	0	0	0	0	0	0	0	0	0	0	0	0	0	0	0	0	0	0	382	1319/382
82649	0.416676028	1.84E-21	707	2205	SufE_NifU	26	174	296	14	61	31	9	0	0	6	32	17	21	9	5	3	5	1	0	2	1	7	2	0	0	1	2	1	3	1	0	0	0	1	0	0	705	1319/707
82607	0.027215635	2.24E-112	73	1337	YbaB-like	4	13	5	0	53	0	0	0	0	0	0	2	0	0	0	0	0	0	0	0	0	0	0	0	0	0	0	0	0	0	0	0	0	0	0	0	73	1319/73
82602	-0.317576399	0.668012049	5	24	Nuclease A inhibitor (NuiA)	2	0	0	0	0	0	0	0	0	0	1	0	4	0	0	0	0	0	0	0	0	0	0	0	0	0	0	0	0	0	0	0	0	0	0	0	5	1319/5
82549	0.181363477	1.10E-11	403	1636	DAK1_DegV-like	11	187	40	0	101	31	0	0	0	5	0	3	0	13	14	0	7	0	0	0	0	1	0	0	0	0	0	0	0	0	0	0	0	1	0	0	403	1319/403
82544	0.743378566	8.69E-69	32	362	GckA_TtuD-like	4	1	27	0	0	0	0	0	0	0	0	0	0	3	0	0	0	1	0	0	0	0	0	0	0	0	0	0	0	0	0	0	0	0	0	0	32	1319/32
82317	0.993140223	0.450865738	5	46	Swiveling domain of dehydratase reactivase alpha subunit	4	1	1	0	2	0	0	0	0	1	0	0	0	0	0	0	0	0	0	0	0	0	0	0	0	0	0	0	0	0	0	0	0	0	0	0	5	1319/5
82282	0.078483966	0.009686869	266	1218	Homocysteine S-methyltransferase	16	77	111	0	44	0	0	0	0	0	4	2	6	0	1	0	2	1	1	8	0	1	0	0	0	0	0	1	4	0	0	0	2	0	0	1	266	1319/266
82199	0.33119709	2.14E-09	49	266	SET domain	9	3	33	0	1	0	1	0	0	0	3	2	3	0	0	0	0	1	0	0	0	2	0	0	0	0	0	0	0	0	0	0	0	0	0	0	49	1319/49
82185	0.15474653	0.028987147	205	1318	Histone H3 K4-specific methyltransferase SET7_9 N-terminal domain	15	15	80	1	1	0	9	0	0	6	71	4	11	0	0	0	0	0	0	0	0	1	1	0	0	1	0	0	1	0	0	0	2	0	0	0	204	1319/205
82171	-0.20270546	1.53E-12	576	4220	DPP6 N-terminal domain-like	26	76	151	29	103	0	4	0	5	2	92	12	38	13	10	0	5	1	0	8	1	5	0	0	5	1	0	1	6	1	1	1	2	0	0	1	574	1319/576
82153	0.329326292	5.97E-07	171	855	FAS1 domain	14	0	42	8	21	0	1	0	0	0	55	1	27	8	1	0	1	1	0	1	0	1	0	0	0	0	0	0	3	0	0	0	0	0	0	0	171	1319/171
82114	-0.255562281	2.88E-101	23	1277	Riboflavin kinase-like	5	6	6	2	7	0	0	0	0	0	0	0	2	0	0	0	0	0	0	0	0	0	0	0	0	0	0	0	0	0	0	0	0	0	0	0	23	1319/23
82093	0.972632942	4.35E-168	14	458	Heme chaperone CcmE	3	0	6	0	7	0	0	0	0	0	0	0	0	0	0	0	0	0	0	0	0	0	0	0	0	0	0	0	0	0	0	0	1	0	0	0	14	1319/14
82057	0.654409224	8.72E-18	73	743	Prokaryotic SH3-related domain	5	29	25	0	2	0	0	0	0	0	16	0	1	0	0	0	0	0	0	0	0	0	0	0	0	0	0	0	0	0	0	0	0	0	0	0	73	1319/73
82051	NA	0	1	1184	Obg GTP-binding protein N-terminal domain	1	0	0	0	0	0	0	0	0	0	0	0	1	0	0	0	0	0	0	0	0	0	0	0	0	0	0	0	0	0	0	0	0	0	0	0	1	1319/1
82026	1	0.185820996	2	13	Calcium-mediated lectin	1	0	2	0	0	0	0	0	0	0	0	0	0	0	0	0	0	0	0	0	0	0	0	0	0	0	0	0	0	0	0	0	0	0	0	0	2	1319/2
81995	0.24505426	0.00013083	20	128	beta-sandwich domain of Sec23_24	1	0	0	0	20	0	0	0	0	0	0	0	0	0	0	0	0	0	0	0	0	0	0	0	0	0	0	0	0	0	0	0	0	0	0	0	20	1319/20
81986	NA		1	2	Tp47 lipoprotein middle and C-terminal domains	1	0	0	0	0	0	0	0	0	0	0	1	0	0	0	0	0	0	0	0	0	0	0	0	0	0	0	0	0	0	0	0	0	0	0	0	1	1319/1
81982	0.309177571	0.879471662	9	34	Antigen MPT63_MPB63 (immunoprotective extracellular protein)	1	0	0	0	9	0	0	0	0	0	0	0	0	0	0	0	0	0	0	0	0	0	0	0	0	0	0	0	0	0	0	0	0	0	0	0	9	1319/9
81935	-0.496485756	7.48E-30	8	306	N-terminal domain of bifunctional PutA protein	1	0	8	0	0	0	0	0	0	0	0	0	0	0	0	0	0	0	0	0	0	0	0	0	0	0	0	0	0	0	0	0	0	0	0	0	8	1319/8
81930	-0.008435936	9.47E-05	19	86	Orange carotenoid protein N-terminal domain	1	0	0	0	0	0	0	0	0	0	0	0	19	0	0	0	0	0	0	0	0	0	0	0	0	0	0	0	0	0	0	0	0	0	0	0	19	1319/19
81923	-0.275760592	4.80E-21	956	2821	Double Clp-N motif	26	123	412	0	173	0	8	4	0	0	85	17	45	15	15	8	8	1	4	8	0	9	0	0	5	1	3	1	6	0	1	0	1	1	0	1	955	1319/956
81901	0.013284271	0.060879136	637	3961	HCP-like	26	56	367	8	43	3	5	4	0	6	72	15	15	3	3	5	1	0	2	5	0	7	2	0	5	0	0	0	4	1	1	0	2	0	0	1	636	1319/637
81891	0.075380817	0.077726611	590	1851	Poly A polymerase C-terminal region-like	21	45	400	0	16	0	9	0	0	1	0	18	44	14	0	6	6	0	4	7	0	7	2	0	2	1	3	0	0	0	1	3	0	1	0	0	590	1319/590
81886	0.191089895	4.39E-20	137	1346	Helical scaffold and wing domains of SecA	5	46	9	0	74	0	0	0	0	0	0	2	0	0	0	0	0	0	0	0	0	0	0	0	0	0	0	0	6	0	0	0	0	0	0	0	137	1319/137
81853	0.103618802	0.217358226	21	104	Family 10 polysaccharide lyase	8	1	6	0	1	0	0	0	0	0	6	0	0	0	0	0	0	0	0	2	0	2	0	0	0	0	0	0	2	0	0	0	1	0	0	0	21	1319/21
81799	0.965053769	0	21	1222	Putative methyltransferase TM0872 insert domain	4	14	0	0	0	4	0	0	0	0	0	0	0	0	0	0	0	0	0	0	0	1	0	0	0	0	0	0	2	0	0	0	0	0	0	0	21	1319/21
81767	-0.026560307	5.84E-16	141	1351	Pre-protein crosslinking domain of SecA	8	46	12	0	73	0	0	1	0	0	0	1	0	0	0	0	0	0	0	0	0	3	0	0	1	0	0	0	4	0	0	0	0	0	0	0	141	1319/141
81761	1	1.38E-10	2	45	X-Prolyl dipeptidyl aminopeptidase PepX N-terminal domain	1	2	0	0	0	0	0	0	0	0	0	0	0	0	0	0	0	0	0	0	0	0	0	0	0	0	0	0	0	0	0	0	0	0	0	0	2	1319/2
81665	-0.153870967	1.66E-21	1139	5830	Calcium ATPase transmembrane domain M	33	218	393	70	184	28	4	4	13	7	82	17	36	14	9	6	7	1	4	6	1	8	2	0	5	0	4	1	5	1	1	3	2	1	0	1	1138	1319/1139
81660	-0.030557222	0.085636622	436	1618	Metal cation-transporting ATPase ATP-binding domain N	21	122	134	35	59	16	2	1	3	3	13	3	31	1	1	1	3	0	0	1	0	0	1	0	3	0	0	0	1	0	0	2	0	0	0	0	436	1319/436
81653	-0.160746569	1.04E-20	1150	5962	Calcium ATPase transduction domain A	33	218	396	71	186	29	4	4	14	7	80	19	37	14	10	6	7	1	4	6	1	8	2	0	5	0	4	1	6	1	1	3	2	1	0	1	1149	1319/1150
81648	0.088178924	6.10E-18	72	641	a domain_subunit of cytochrome bc1 complex (Ubiquinol-cytochrome c reductase)	10	1	48	6	1	0	0	0	6	0	0	0	1	1	0	0	0	0	0	2	0	0	0	0	4	0	0	0	2	0	0	0	0	0	0	0	72	1319/72
81631	0.127636772	1.47E-11	11	226	PAP_OAS1 substrate-binding domain	3	8	1	0	0	0	0	0	0	0	2	0	0	0	0	0	0	0	0	0	0	0	0	0	0	0	0	0	0	0	0	0	0	0	0	0	11	1319/11
81624	-0.014692567	0.005739487	261	1437	N-terminal domain of MutM-like DNA repair proteins	13	31	51	1	155	0	1	0	0	0	5	0	3	0	0	0	2	1	0	7	0	1	0	0	0	0	0	0	2	0	0	0	0	0	0	1	261	1319/261
81606	-0.355133762	8.25E-50	667	3932	PP2C-like	27	152	217	11	136	0	9	1	0	4	27	17	35	7	8	1	5	1	3	8	0	7	1	0	3	1	1	1	6	1	0	0	2	0	0	1	666	1319/667
81597	1	8.61E-10	2	27	Iron-sulfur subunit of formate dehydrogenase N transmembrane anchor	1	0	2	0	0	0	0	0	0	0	0	0	0	0	0	0	0	0	0	0	0	0	0	0	0	0	0	0	0	0	0	0	0	0	0	0	2	1319/2
81593	0.029425407	0.749124382	681	2395	Nucleotidyltransferase substrate binding subunit_domain	26	38	379	16	170	0	0	2	16	1	10	7	3	3	1	7	4	0	4	3	1	2	0	0	4	0	1	0	3	0	1	2	2	0	0	1	681	1319/681
81585	0.287767098	0.33312054	46	257	PsbU_PolX domain-like	11	2	7	2	1	0	0	0	0	0	0	0	26	0	1	2	0	0	0	1	0	0	0	0	2	0	0	0	1	0	0	0	0	0	0	1	46	1319/46
81573	0.540777028	4.55E-108	58	945	F1F0 ATP synthase subunit B membrane domain	7	10	6	5	22	0	0	0	0	0	2	0	12	0	0	0	0	0	0	0	0	0	0	0	0	0	0	0	0	0	0	0	1	0	0	0	58	1319/58
81568	-0.006070355	0.59581128	12	61	Photosystem I reaction center subunit XI PsaL	1	0	0	0	0	0	0	0	0	0	0	0	12	0	0	0	0	0	0	0	0	0	0	0	0	0	0	0	0	0	0	0	0	0	0	0	12	1319/12
81563	0.860071861	0.000826622	23	70	Photosystem I reaction center subunit X PsaK	1	0	0	0	0	0	0	0	0	0	0	0	23	0	0	0	0	0	0	0	0	0	0	0	0	0	0	0	0	0	0	0	0	0	0	0	23	1319/23
81558	0.788471932	2.22E-06	45	110	Photosystem I subunits PsaA_PsaB	1	0	0	0	0	0	0	0	0	0	0	0	45	0	0	0	0	0	0	0	0	0	0	0	0	0	0	0	0	0	0	0	0	0	0	0	45	1319/45
81544	NA	1.04E-15	1	35	Subunit IX of photosystem I reaction centre PsaJ	1	0	0	0	0	0	0	0	0	0	0	0	1	0	0	0	0	0	0	0	0	0	0	0	0	0	0	0	0	0	0	0	0	0	0	0	1	1319/1
81536	0.999550465	1.03E-16	3	48	Subunit III of photosystem I reaction centre PsaF	1	0	0	0	0	0	0	0	0	0	0	0	3	0	0	0	0	0	0	0	0	0	0	0	0	0	0	0	0	0	0	0	0	0	0	0	3	1319/3
81490	NA	4.37E-13	1	33	Photosystem II reaction centre subunit H transmembrane region	1	0	1	0	0	0	0	0	0	0	0	0	0	0	0	0	0	0	0	0	0	0	0	0	0	0	0	0	0	0	0	0	0	0	0	0	1	1319/1
81483	0.476805814	6.14E-05	76	234	Bacterial photosystem II reaction centre L and M subunits	3	0	30	0	0	0	0	0	0	0	0	0	44	0	0	0	2	0	0	0	0	0	0	0	0	0	0	0	0	0	0	0	0	0	0	0	76	1319/76
81469	NA	1.64E-33	1	71	Bacterial aa3 type cytochrome c oxidase subunit IV	1	0	1	0	0	0	0	0	0	0	0	0	0	0	0	0	0	0	0	0	0	0	0	0	0	0	0	0	0	0	0	0	0	0	0	0	1	1319/1
81464	0.092100353	0.045181353	226	1061	Cytochrome c oxidase subunit II-like transmembrane region	10	39	142	1	3	0	0	0	0	0	0	0	24	6	0	3	0	0	0	4	0	1	0	0	0	0	0	0	3	0	0	0	0	0	0	0	226	1319/226
81452	0.241462297	7.71E-06	383	1485	Cytochrome c oxidase subunit III-like	13	40	201	11	21	0	0	0	0	0	60	1	24	3	0	3	1	0	0	7	0	5	0	0	0	0	0	0	5	0	0	0	0	0	0	0	382	1319/383
81442	0.178253401	0.039759969	617	2328	Cytochrome c oxidase subunit I-like	20	55	317	18	82	0	3	0	7	0	60	2	26	11	0	6	5	1	1	6	0	6	0	0	2	0	0	1	5	0	0	0	2	0	0	0	616	1319/617
81383	-0.144054252	0.533607421	9	76	F-box domain	2	0	6	0	0	0	3	0	0	0	0	0	0	0	0	0	0	0	0	0	0	0	0	0	0	0	0	0	0	0	0	0	0	0	0	0	9	1319/9
81345	-0.050605899	0.009973417	997	5974	ABC transporter involved in vitamin B12 uptake BtuC	30	192	340	62	168	12	9	4	13	6	55	18	43	15	15	6	7	1	4	1	0	6	0	0	3	1	4	1	5	1	1	2	0	1	0	0	996	1319/997
81343	0.164038264	1.44E-11	578	1712	Fumarate reductase respiratory complex transmembrane subunits	15	9	392	26	97	0	0	0	13	0	13	1	0	14	0	0	2	0	4	0	1	0	0	0	0	0	0	1	1	0	0	0	0	0	3	0	577	1319/578
81342	0.03699244	0.776039921	614	2627	Transmembrane di-heme cytochromes	23	37	394	15	82	0	0	3	9	0	5	1	32	1	0	7	1	0	3	7	1	2	0	0	4	0	0	0	2	0	1	2	2	0	0	1	612	1319/614
81340	-0.026387923	0.107616201	313	1274	Clc chloride channel	19	43	134	1	33	1	0	0	1	1	42	4	31	2	0	1	0	0	2	7	0	5	0	0	0	1	0	0	1	0	0	1	0	0	0	1	312	1319/313
81338	0.601174598	3.82E-51	259	1055	Aquaporin-like	17	53	67	2	82	9	1	0	0	1	23	1	6	4	0	0	0	1	0	3	0	2	0	0	0	0	0	0	1	0	0	0	0	0	3	0	259	1319/259
81336	0.888665068	0	83	1230	F1F0 ATP synthase subunit A	11	8	57	0	5	0	0	1	0	0	2	0	5	0	0	1	0	0	0	1	0	1	0	0	1	0	0	0	1	0	0	0	0	0	0	0	83	1319/83
81333	0.358592736	1.14E-66	275	1747	F1F0 ATP synthase subunit C	23	73	78	31	9	9	9	1	5	6	16	12	7	0	4	1	0	0	1	1	0	1	0	0	1	1	4	0	2	1	0	0	0	1	0	0	274	1319/275
81330	0.926357324	3.06E-256	51	859	Gated mechanosensitive channel	7	11	5	1	14	0	0	0	0	0	18	0	1	0	1	0	0	0	0	0	0	0	0	0	0	0	0	0	0	0	0	0	0	0	0	0	51	1319/51
81324	-0.026766643	2.65E-07	578	2203	Voltage-gated potassium channels	21	53	240	56	81	0	0	2	3	0	59	6	44	8	2	4	0	0	2	3	0	3	0	0	3	0	0	0	4	0	0	1	0	0	1	1	576	1319/578
81321	0.705699993	1.21E-10	24	124	Family A G protein-coupled receptor-like	6	0	1	12	0	0	0	0	0	0	4	0	4	2	0	0	0	0	0	0	0	0	0	0	0	0	0	0	1	0	0	0	0	0	0	0	24	1319/24
81301	-0.387839963	1.15E-54	1262	10435	Nucleotidyltransferase	35	218	470	70	189	8	9	4	24	7	96	22	45	15	15	8	8	1	4	8	1	9	2	0	5	1	4	1	6	1	1	3	2	1	1	1	1260	1319/1262
81296	-0.363742039	9.25E-45	926	6773	E set domains	28	142	346	19	176	4	9	0	5	7	80	18	44	15	14	5	6	1	1	8	0	6	1	0	4	1	2	1	6	0	0	0	2	0	0	1	924	1319/926
81273	-0.06396613	0.643960154	115	430	H-NS histone-like proteins	3	0	114	0	0	0	0	1	0	0	0	0	0	0	0	0	0	0	0	0	0	0	0	0	0	0	0	0	0	0	0	0	0	0	0	0	115	1319/115
81271	-0.052948209	2.27E-10	1243	3715	TGS-like	35	218	464	70	188	19	4	4	23	7	93	16	44	15	15	8	8	1	4	8	1	1	2	0	5	1	3	1	6	1	1	3	2	1	3	1	1241	1319/1243
75712	0.170044865	1.15E-07	33	233	Rad50 coiled-coil Zn hook	9	3	0	10	0	0	0	0	10	0	1	0	3	0	1	2	1	0	0	0	1	0	0	0	0	0	0	0	0	0	0	0	0	0	0	0	32	1319/33
75708	0.449405458	1.64E-21	53	341	Chemotaxis phosphatase CheZ	4	0	50	0	0	0	0	0	0	0	0	0	0	0	0	0	0	0	1	0	0	0	0	0	1	0	0	0	0	0	1	0	0	0	0	0	53	1319/53
75704	NA	3.35E-09	1	24	Mitotic arrest deficient-like 1 Mad1	1	0	0	1	0	0	0	0	0	0	0	0	0	0	0	0	0	0	0	0	0	0	0	0	0	0	0	0	0	0	0	0	0	0	0	0	1	1319/1
75689	0.993985876	0.897075109	12	121	Zinc-binding domain of translation initiation factor 2 beta	1	0	0	12	0	0	0	0	0	0	0	0	0	0	0	0	0	0	0	0	0	0	0	0	0	0	0	0	0	0	0	0	0	0	0	0	12	1319/12
75625	0.089024926	6.79E-14	176	1363	YebC-like	11	15	138	0	0	0	0	4	0	1	4	3	0	0	0	0	0	0	0	0	0	3	0	0	3	0	0	0	1	0	0	0	2	0	0	1	175	1319/176
75620	0.636344255	5.27E-132	1146	2801	Release factor	30	212	468	0	187	8	9	4	0	7	96	21	44	14	14	7	7	1	4	8	0	9	2	0	5	1	4	1	6	1	1	0	2	1	0	1	1145	1319/1146
75615	-0.125151073	6.67E-16	47	667	Siroheme synthase middle domains-like	5	4	40	0	0	0	0	0	0	0	0	0	0	0	0	1	1	0	0	0	0	0	0	0	0	0	0	0	0	0	0	0	0	0	0	1	47	1319/47
75553	0.436352353	6.39E-187	14	863	Smc hinge domain	3	3	7	0	4	0	0	0	0	0	0	0	0	0	0	0	0	0	0	0	0	0	0	0	0	0	0	0	0	0	0	0	0	0	0	0	14	1319/14
75516	0.062987926	0.533286129	84	379	Pheromone-binding domain of LuxR-like quorum-sensing transcription factors	2	0	83	0	0	0	0	0	0	0	0	0	0	0	0	0	0	0	0	0	0	0	0	0	1	0	0	0	0	0	0	0	0	0	0	0	84	1319/84
75500	-0.004943908	5.61E-11	7	164	Putative transcriptional regulator TM1602 C-terminal domain	2	1	0	6	0	0	0	0	0	0	0	0	0	0	0	0	0	0	0	0	0	0	0	0	0	0	0	0	0	0	0	0	0	0	0	0	7	1319/7
75445	0.718299075	2.64E-211	39	746	D-ribose-5-phosphate isomerase (RpiA) lid domain	4	20	17	1	0	0	0	0	0	0	1	0	0	0	0	0	0	0	0	0	0	0	0	0	0	0	0	0	0	0	0	0	0	0	0	0	39	1319/39
75420	NA	0	1	1084	YhbC-like N-terminal domain	1	0	1	0	0	0	0	0	0	0	0	0	0	0	0	0	0	0	0	0	0	0	0	0	0	0	0	0	0	0	0	0	0	0	0	0	1	1319/1
75304	-0.012553848	0.026335861	634	3290	Amidase signature (AS) enzymes	18	88	270	14	150	0	0	0	8	2	21	3	33	15	5	0	5	1	0	8	0	6	0	0	0	0	0	1	2	0	0	0	0	0	0	1	633	1319/634
75217	-0.100046558	3.29E-06	1309	8293	alpha_beta knot	35	218	476	76	189	43	9	4	24	7	97	22	45	15	15	8	5	1	4	8	1	9	2	0	5	1	4	1	6	1	1	3	2	1	3	1	1307	1319/1309
75181	1	2.11E-07	2	29	Hypothetical protein MTH777 (MT0777)	1	0	0	2	0	0	0	0	0	0	0	0	0	0	0	0	0	0	0	0	0	0	0	0	0	0	0	0	0	0	0	0	0	0	0	0	2	1319/2
75169	0.385088267	3.49E-27	460	2015	DsrEFH-like	24	76	240	40	18	1	0	4	12	4	14	6	3	2	8	8	5	0	4	0	0	1	0	0	5	0	1	0	2	0	0	3	1	1	0	0	459	1319/460
75138	-0.152690073	6.56E-11	261	1177	HprK N-terminal domain-like	18	156	38	3	1	1	4	0	0	3	5	11	5	0	13	0	0	0	4	0	0	8	0	0	0	0	4	0	0	1	1	1	0	1	0	0	260	1319/261
75098	0.875779576	0.003472013	15	57	Monomethylamine methyltransferase MtmB	2	3	0	12	0	0	0	0	0	0	0	0	0	0	0	0	0	0	0	0	0	0	0	0	0	0	0	0	0	0	0	0	0	0	0	0	15	1319/15
75011	-0.007146945	0.003695512	143	666	3-carboxy-cis cis-mucoante lactonizing enzyme	16	4	38	3	42	0	0	0	1	0	25	1	9	1	1	0	1	0	0	8	0	3	0	0	1	0	0	0	4	0	0	0	0	0	0	1	143	1319/143
75005	-0.133320229	0.000120185	438	3328	Arabinanase_levansucrase_invertase	22	112	83	14	97	4	0	0	2	2	61	11	2	9	11	1	4	0	0	7	0	7	0	0	2	1	0	1	4	0	0	0	2	0	0	1	438	1319/438
74982	0.983383278	0	8	1220	Small protein B (SmpB)	2	0	2	0	6	0	0	0	0	0	0	0	0	0	0	0	0	0	0	0	0	0	0	0	0	0	0	0	0	0	0	0	0	0	0	0	8	1319/8
74942	-0.911856442	1.29E-301	4	874	YhbC-like C-terminal domain	2	3	0	0	0	0	0	0	0	0	0	0	1	0	0	0	0	0	0	0	0	0	0	0	0	0	0	0	0	0	0	0	0	0	0	0	4	1319/4
74914	0.269277048	0.800450885	10	30	V-region of surface antigen I_II (SA I_II PAC)	2	9	0	0	1	0	0	0	0	0	0	0	0	0	0	0	0	0	0	0	0	0	0	0	0	0	0	0	0	0	0	0	0	0	0	0	10	1319/10
74863	0.078969739	0.000170955	66	345	Thiol:disulfide interchange protein DsbD N-terminal domain (DsbD-alpha)	2	0	65	0	0	0	0	1	0	0	0	0	0	0	0	0	0	0	0	0	0	0	0	0	0	0	0	0	0	0	0	0	0	0	0	0	66	1319/66
74853	-0.027334143	0.013227339	113	575	Lamin A_C globular tail domain	14	12	22	11	23	0	0	0	0	0	27	2	3	1	1	0	3	0	0	2	0	2	0	0	0	1	0	0	0	0	0	0	2	0	0	0	112	1319/113
74778	0.169539435	2.69E-23	8	335	Aconitase B N-terminal domain	2	0	7	0	0	0	0	0	0	0	0	0	1	0	0	0	0	0	0	0	0	0	0	0	0	0	0	0	0	0	0	0	0	0	0	0	8	1319/8
74748	-1	0.070281711	2	103	Variable surface antigen VlsE	1	0	0	0	0	0	0	0	0	0	0	2	0	0	0	0	0	0	0	0	0	0	0	0	0	0	0	0	0	0	0	0	0	0	0	0	2	1319/2
74731	1	0	2	1215	Ribosomal protein L20	2	0	1	0	1	0	0	0	0	0	0	0	0	0	0	0	0	0	0	0	0	0	0	0	0	0	0	0	0	0	0	0	0	0	0	0	2	1319/2
74653	-0.161301834	0.001016829	558	3007	TolA_TonB C-terminal domain	18	9	392	0	0	0	0	4	0	1	89	7	14	0	0	8	0	1	4	8	0	8	0	0	5	1	0	0	0	0	1	3	2	0	0	0	557	1319/558
74650	-0.131412693	7.20E-15	808	4499	Galactose mutarotase-like	27	155	263	13	148	12	2	3	14	5	74	19	38	11	15	0	4	1	0	7	0	8	1	0	2	1	1	1	6	0	0	0	2	0	0	1	807	1319/808
69917	0.18547529	0.000392147	8	78	OMPT-like	2	0	7	0	0	0	0	0	0	0	0	1	0	0	0	0	0	0	0	0	0	0	0	0	0	0	0	0	0	0	0	0	0	0	0	0	8	1319/8
69864	0.044693031	7.81E-186	24	1152	Argininosuccinate synthetase C-terminal domain	5	2	8	0	12	0	0	0	0	0	0	0	0	0	0	0	1	0	0	0	0	0	0	0	0	0	0	1	0	0	0	0	0	0	0	0	24	1319/24
69848	0.557499424	0.049222192	12	32	LCCL domain	4	0	8	0	0	0	0	0	0	0	0	1	2	0	0	0	0	0	0	0	0	0	0	0	1	0	0	0	0	0	0	0	0	0	0	0	12	1319/12
69819	0.999440393	2.70E-99	3	206	MTH1598-like	3	1	1	0	1	0	0	0	0	0	0	0	0	0	0	0	0	0	0	0	0	0	0	0	0	0	0	0	0	0	0	0	0	0	0	0	3	1319/3
69796	0.934059047	1.24E-128	82	569	Thymidylate synthase-complementing protein Thy1	15	14	12	3	9	0	9	0	1	0	0	3	8	0	0	3	4	0	0	8	1	0	0	0	3	0	0	0	0	1	0	0	0	0	3	0	82	1319/82
69786	0.934355909	6.21E-204	14	481	YggU-like	2	0	13	0	0	0	0	0	0	0	0	0	0	0	0	0	0	0	0	0	0	0	1	0	0	0	0	0	0	0	0	0	0	0	0	0	14	1319/14
69754	0.207299852	1.33E-15	262	1479	Ribosome binding protein Y (YfiA homologue)	15	6	170	5	22	0	0	1	0	1	33	0	9	0	0	0	1	0	0	2	0	3	0	0	3	0	0	0	5	0	0	1	0	0	0	0	262	1319/262
69742	0.458817045	2.01E-165	23	954	Glutamyl tRNA-reductase catalytic N-terminal domain	6	2	7	0	4	0	0	0	0	0	6	0	0	0	0	0	0	0	0	2	0	0	0	0	0	0	0	0	0	0	0	0	0	0	2	0	23	1319/23
69737	0.607837278	1.88E-13	10	295	Urease metallochaperone UreE C-terminal domain	2	0	7	0	0	0	0	0	0	0	3	0	0	0	0	0	0	0	0	0	0	0	0	0	0	0	0	0	0	0	0	0	0	0	0	0	10	1319/10
69721	0.499315019	3.22E-27	35	323	DsrC the gamma subunit of dissimilatory sulfite reductase	4	4	27	0	2	0	0	0	2	0	0	0	0	0	0	0	0	0	0	0	0	0	0	0	0	0	0	0	0	0	0	0	0	0	0	0	35	1319/35
69705	0.0236587	0	3	1187	Transcription factor NusA N-terminal domain	2	0	2	0	0	0	0	0	0	0	0	0	1	0	0	0	0	0	0	0	0	0	0	0	0	0	0	0	0	0	0	0	0	0	0	0	3	1319/3
69635	0.284318277	7.83E-07	88	426	Type III secretory system chaperone-like	6	0	31	0	18	0	9	0	0	0	9	0	19	0	0	0	0	0	0	0	0	2	0	0	0	0	0	0	0	0	0	0	0	0	0	0	88	1319/88
69618	-0.296663132	4.48E-08	248	1375	HemD-like	14	41	23	5	100	0	0	3	1	0	52	0	4	6	0	3	1	0	0	4	0	0	0	0	2	0	0	0	3	0	0	0	0	0	0	0	248	1319/248
69593	-0.087349615	2.44E-12	952	4356	Glycerol-3-phosphate (1)-acyltransferase	28	95	428	0	177	5	9	2	0	6	96	21	45	13	4	7	5	1	2	8	0	7	2	0	5	1	1	0	6	1	1	0	2	0	0	1	951	1319/952
69572	0.007039458	0.074349426	738	2424	Activating enzymes of the ubiquitin-like proteins	24	127	342	31	115	0	0	0	2	3	52	4	25	3	0	0	1	0	2	8	1	5	0	0	5	1	0	0	4	1	1	1	0	1	1	0	736	1319/738
69500	0.996362873	0	3	880	DTD-like	2	1	0	0	2	0	0	0	0	0	0	0	0	0	0	0	0	0	0	0	0	0	0	0	0	0	0	0	0	0	0	0	0	0	0	0	3	1319/3
69369	-0.4998556	0.81218406	6	24	Cloacin translocation domain	1	0	6	0	0	0	0	0	0	0	0	0	0	0	0	0	0	0	0	0	0	0	0	0	0	0	0	0	0	0	0	0	0	0	0	0	6	1319/6
69360	0.223714794	8.56E-05	106	1165	Cell wall binding repeat	7	61	5	0	9	0	0	0	0	0	21	2	7	0	0	0	0	0	0	0	0	0	0	0	0	0	0	0	0	0	0	0	0	1	0	0	106	1319/106
69349	-0.251795942	0.243536497	125	696	Phage fibre proteins	9	2	101	3	3	0	0	0	0	0	12	1	0	0	0	0	0	1	0	1	0	0	0	0	1	0	0	0	0	0	0	0	0	0	0	0	125	1319/125
69336	0.178454591	6.30E-06	225	1267	Alpha subunit of glutamate synthase C-terminal domain	11	12	108	41	36	0	0	0	0	0	0	0	13	0	0	2	0	0	3	0	0	2	0	0	0	0	0	0	5	0	1	1	0	0	0	0	224	1319/225
69322	-0.200503155	0.00111238	89	446	Tricorn protease domain 2	14	10	24	2	17	0	0	0	1	0	19	4	3	0	1	0	0	1	0	1	0	3	0	0	0	0	0	0	2	0	0	0	0	0	0	1	89	1319/89
69318	-0.264958959	2.56E-17	356	2810	Integrin alpha N-terminal domain	20	42	114	11	57	0	0	3	2	0	58	7	26	2	3	0	5	0	0	8	0	5	0	0	1	1	0	0	6	1	0	0	2	0	0	1	355	1319/356
69304	-0.166563546	7.12E-07	324	1570	Tricorn protease N-terminal domain	24	38	125	14	46	1	0	1	5	1	50	2	7	0	8	0	3	1	0	6	0	4	0	0	1	1	0	1	3	1	0	1	2	0	0	1	323	1319/324
69298	-1	0.157775061	2	21	Quinohemoprotein amine dehydrogenase A chain domain 3	1	0	2	0	0	0	0	0	0	0	0	0	0	0	0	0	0	0	0	0	0	0	0	0	0	0	0	0	0	0	0	0	0	0	0	0	2	1319/2
69287	0.460091536	1.10E-07	12	313	Urease metallochaperone UreE N-terminal domain	3	0	9	0	0	1	0	0	0	0	2	0	0	0	0	0	0	0	0	0	0	0	0	0	0	0	0	0	0	0	0	0	0	0	0	0	12	1319/12
69279	-0.153392474	0.102666785	287	1862	Phage tail proteins	14	49	193	2	7	0	0	0	0	3	16	2	4	1	0	0	0	1	0	4	0	0	0	0	2	0	0	0	3	0	0	0	0	0	0	0	287	1319/287
69255	-0.143866285	0.770567909	156	839	gp5 N-terminal domain-like	9	1	124	0	7	0	0	0	0	0	15	1	4	0	0	0	0	1	0	2	0	0	0	0	1	0	0	0	0	0	0	0	0	0	0	0	156	1319/156
69189	0.815899471	2.84E-81	148	762	Penicillin-binding protein associated domain	2	115	33	0	0	0	0	0	0	0	0	0	0	0	0	0	0	0	0	0	0	0	0	0	0	0	0	0	0	0	0	0	0	0	0	0	148	1319/148
69131	1	4.98E-05	2	20	Quinohemoprotein amine dehydrogenase C chain	1	0	2	0	0	0	0	0	0	0	0	0	0	0	0	0	0	0	0	0	0	0	0	0	0	0	0	0	0	0	0	0	0	0	0	0	2	1319/2
69118	-0.263022119	5.92E-30	680	3647	AhpD-like	19	74	305	43	137	0	1	0	0	1	62	5	11	14	4	0	4	1	0	6	0	2	0	0	3	0	0	0	4	0	0	0	2	0	0	1	680	1319/680
69075	0.268984445	5.53E-133	22	855	Glutamyl tRNA-reductase dimerization domain	6	2	4	4	5	0	0	0	0	0	5	0	0	0	0	0	0	0	0	2	0	0	0	0	0	0	0	0	0	0	0	0	0	0	0	0	22	1319/22
69065	0.314171936	5.85E-26	280	1505	RNase III domain-like	12	204	1	2	2	6	0	0	0	2	1	1	43	0	13	0	0	0	0	0	0	3	0	0	2	0	0	0	0	0	0	0	0	0	0	0	280	1319/280
69055	0.998972712	0	3	986	1-deoxy-D-xylulose-5-phosphate reductoisomerase C-terminal domain	2	2	0	0	1	0	0	0	0	0	0	0	0	0	0	0	0	0	0	0	0	0	0	0	0	0	0	0	0	0	0	0	0	0	0	0	3	1319/3
69047	0.361567959	7.30E-13	215	899	Hypothetical protein YjbJ	9	18	109	0	51	0	2	0	0	0	10	0	21	0	0	0	1	0	0	2	0	0	0	0	0	0	0	0	1	0	0	0	0	0	0	0	215	1319/215
69025	0.933109632	5.10E-06	9	55	Hypothetical protein MTH865	1	0	0	9	0	0	0	0	0	0	0	0	0	0	0	0	0	0	0	0	0	0	0	0	0	0	0	0	0	0	0	0	0	0	0	0	9	1319/9
68989	0.647628558	5.23E-06	7	33	Hemolysin expression modulating protein HHA	1	0	7	0	0	0	0	0	0	0	0	0	0	0	0	0	0	0	0	0	0	0	0	0	0	0	0	0	0	0	0	0	0	0	0	0	7	1319/7
68923	0.944842003	1.37E-268	48	881	PEP carboxykinase N-terminal domain	10	3	18	1	9	0	0	0	0	0	11	1	0	0	0	0	1	0	0	1	0	0	0	0	0	0	0	0	1	0	0	0	2	0	0	0	48	1319/48
68918	NA	0	1	3	Recombination endonuclease VII C-terminal and dimerization domains	1	1	0	0	0	0	0	0	0	0	0	0	0	0	0	0	0	0	0	0	0	0	0	0	0	0	0	0	0	0	0	0	0	0	0	0	1	1319/1
68912	-0.125609171	1.49E-35	64	1008	Rho N-terminal domain-like	9	9	16	0	16	1	0	0	0	0	18	0	0	0	0	1	0	0	1	0	0	0	0	0	0	0	0	0	1	0	0	0	0	1	0	0	64	1319/64
68906	0.259400107	0.567911266	4	31	SAP domain	3	1	0	1	2	0	0	0	0	0	0	0	0	0	0	0	0	0	0	0	0	0	0	0	0	0	0	0	0	0	0	0	0	0	0	0	4	1319/4
64518	0.038281993	0.175023628	582	2824	Phase 1 flagellin	19	136	351	0	23	0	0	0	0	0	2	19	0	0	12	7	2	1	3	6	0	2	0	0	5	0	3	0	4	0	1	3	2	0	0	0	582	1319/582
64496	0.999257071	3.47E-05	3	22	DNA-binding domain of intron-encoded endonucleases	2	0	0	0	2	0	0	0	0	0	0	0	0	0	0	0	0	0	0	1	0	0	0	0	0	0	0	0	0	0	0	0	0	0	0	0	3	1319/3
64484	0.634441104	1.63E-145	1290	2839	beta and beta-prime subunits of DNA dependent RNA-polymerase	35	212	474	76	185	42	9	4	24	7	96	21	45	14	15	8	6	1	4	7	1	7	2	0	4	1	4	1	6	1	1	3	2	1	3	1	1288	1319/1290
64438	0.420116897	2.19E-77	373	1457	CNF1_YfiH-like putative cysteine hydrolases	17	119	212	5	2	0	1	1	0	0	1	12	0	0	5	0	0	1	3	2	0	1	0	0	2	0	2	0	0	0	1	2	0	0	0	0	372	1319/373
64397	0.660507754	2.99E-234	11	709	Hsp33 domain	1	11	0	0	0	0	0	0	0	0	0	0	0	0	0	0	0	0	0	0	0	0	0	0	0	0	0	0	0	0	0	0	0	0	0	0	11	1319/11
64383	NA	2.64E-114	1	250	Cell-division protein ZipA C-terminal domain	1	0	1	0	0	0	0	0	0	0	0	0	0	0	0	0	0	0	0	0	0	0	0	0	0	0	0	0	0	0	0	0	0	0	0	0	1	1319/1
64376	NA	4.94E-246	1	568	YlxR-like	1	0	0	0	0	0	0	0	0	0	0	0	1	0	0	0	0	0	0	0	0	0	0	0	0	0	0	0	0	0	0	0	0	0	0	0	1	1319/1
64307	0.316500697	3.24E-23	405	1467	SirA-like	19	92	209	32	10	0	0	0	10	3	5	11	0	0	8	6	2	0	1	0	1	0	0	0	5	1	4	0	0	0	0	3	1	0	0	0	404	1319/405
64288	-0.15101068	7.32E-10	560	2796	Chorismate lyase-like	14	151	248	0	123	2	0	0	0	4	3	5	3	7	9	0	1	0	0	2	0	0	0	0	0	0	0	1	1	0	0	0	0	0	0	0	560	1319/560
64263	1	0	2	1199	Prokaryotic ribosomal protein L17	2	1	0	0	0	0	0	0	0	0	1	0	0	0	0	0	0	0	0	0	0	0	0	0	0	0	0	0	0	0	0	0	0	0	0	0	2	1319/2
64210	NA	8.29E-07	1	21	Head-to-tail joining protein W gpW	1	0	1	0	0	0	0	0	0	0	0	0	0	0	0	0	0	0	0	0	0	0	0	0	0	0	0	0	0	0	0	0	0	0	0	0	1	1319/1
64182	0.284920805	2.41E-30	823	3283	DHH phosphoesterases	35	218	197	74	19	38	2	4	20	7	92	21	36	15	15	8	5	1	4	8	1	7	1	0	4	1	4	1	6	1	1	3	2	1	3	1	821	1319/823
64167	0.444949728	3.84E-104	96	946	SurE-like	12	0	31	9	5	0	1	0	6	0	9	0	27	2	1	0	1	0	0	0	0	0	0	0	0	0	0	0	3	0	0	0	0	1	0	0	96	1319/96
64158	0.750525345	1.79E-171	11	700	2 3-Bisphosphoglycerate-independent phosphoglycerate mutase substrate-binding domain	5	2	4	1	0	3	0	0	0	0	1	0	0	0	0	0	0	0	0	0	0	0	0	0	0	0	0	0	0	0	0	0	0	0	0	0	11	1319/11
64153	0.480294129	2.11E-115	29	1063	YjeF N-terminal domain-like	9	5	8	1	7	0	0	0	0	0	1	0	0	2	0	0	2	0	0	0	0	0	0	0	0	0	0	0	1	0	0	0	1	0	0	0	28	1319/29
64076	0.977588312	2.32E-104	5	268	MTH938-like	3	0	3	1	0	0	0	0	1	0	0	0	0	0	0	0	0	0	0	0	0	0	0	0	0	0	0	0	0	0	0	0	0	0	0	0	5	1319/5
64005	0.701860947	2.38E-179	273	1571	Undecaprenyl diphosphate synthase	10	43	13	44	158	0	0	0	0	0	0	1	7	0	0	0	1	1	0	3	0	0	0	0	0	0	0	0	0	0	0	0	0	0	0	1	272	1319/273
63999	0.296005966	7.22E-29	33	612	Thiamin pyrophosphokinase catalytic domain	3	30	1	0	2	0	0	0	0	0	0	0	0	0	0	0	0	0	0	0	0	0	0	0	0	0	0	0	0	0	0	0	0	0	0	0	33	1319/33
63992	0.946582593	9.32E-43	25	190	Dipeptide transport protein	8	6	1	0	9	0	0	0	1	0	0	0	0	0	5	0	1	1	0	0	0	0	0	0	0	0	0	0	0	0	0	0	0	0	0	1	25	1319/25
63965	-0.153325776	1.99E-20	37	583	Precorrin-8X methylmutase CbiC_CobH	5	2	2	1	4	0	0	0	0	0	0	0	28	0	0	0	0	0	0	0	0	0	0	0	0	0	0	0	0	0	0	0	0	0	0	0	37	1319/37
63892	0.984287104	4.08E-240	8	626	Pyridoxine 5-phosphate synthase	2	0	6	0	0	0	0	0	0	0	0	0	2	0	0	0	0	0	0	0	0	0	0	0	0	0	0	0	0	0	0	0	0	0	0	0	8	1319/8
63882	0.372353343	3.15E-16	484	1624	MoeA N-terminal region -like	17	47	189	66	127	0	0	0	22	2	5	2	0	0	6	1	3	0	2	0	1	0	0	0	0	0	4	0	2	0	0	3	0	1	0	0	483	1319/484
63867	0.431120697	3.97E-20	439	1500	MoeA C-terminal domain-like	16	47	178	65	102	0	0	0	18	2	3	0	0	0	6	1	3	0	2	0	1	0	0	0	0	0	4	0	2	0	0	3	0	1	0	0	438	1319/439
63862	NA	1.57E-68	1	266	Thiamin pyrophosphokinase substrate-binding domain	1	1	0	0	0	0	0	0	0	0	0	0	0	0	0	0	0	0	0	0	0	0	0	0	0	0	0	0	0	0	0	0	0	0	0	0	1	1319/1
63848	0.660799618	1.45E-124	45	568	Cell-division inhibitor MinC C-terminal domain	3	23	21	0	0	0	0	0	0	0	0	0	0	0	1	0	0	0	0	0	0	0	0	0	0	0	0	0	0	0	0	0	0	0	0	0	45	1319/45
63840	NA	0.000273772	1	20	Ribonuclease domain of colicin E3	1	0	1	0	0	0	0	0	0	0	0	0	0	0	0	0	0	0	0	0	0	0	0	0	0	0	0	0	0	0	0	0	0	0	0	0	1	1319/1
63829	-0.126533178	4.87E-19	606	4887	Calcium-dependent phosphotriesterase	23	41	258	12	116	2	1	0	6	0	82	11	27	11	3	0	6	1	0	8	0	4	0	0	4	0	0	1	6	1	0	0	2	0	1	1	605	1319/606
63825	-0.122767012	5.55E-06	189	929	YWTD domain	17	10	47	3	39	0	0	0	1	0	45	4	19	1	4	0	1	0	0	6	0	2	0	0	3	0	0	0	1	0	0	0	1	0	0	1	188	1319/189
63817	0.204008504	0.00031718	229	1045	Sortase	5	89	0	5	128	0	0	0	0	0	0	0	0	0	0	0	5	0	0	2	0	0	0	0	0	0	0	0	0	0	0	0	0	0	0	0	229	1319/229
63737	0.030777618	0.464643478	304	1404	Leukotriene A4 hydrolase N-terminal domain	12	2	87	3	126	0	0	0	7	0	63	1	3	0	0	0	0	0	0	8	0	0	0	0	0	0	0	0	2	0	0	0	1	0	0	1	304	1319/304
63712	0.994907899	0.005434732	4	36	Nicotinic receptor ligand binding domain-like	4	0	1	1	0	0	0	0	0	0	1	0	1	0	0	0	0	0	0	0	0	0	0	0	0	0	0	0	0	0	0	0	0	0	0	0	4	1319/4
63592	0.375894085	0.000815135	19	113	Flagellar transcriptional activator FlhD	1	0	19	0	0	0	0	0	0	0	0	0	0	0	0	0	0	0	0	0	0	0	0	0	0	0	0	0	0	0	0	0	0	0	0	0	19	1319/19
63562	0.997270877	0	7	1146	RPB6_omega subunit-like	4	0	2	0	0	0	0	0	0	0	0	0	2	0	0	0	0	0	0	2	0	1	0	0	0	0	0	0	0	0	0	0	0	0	0	0	7	1319/7
63520	-0.206323237	0.038896454	211	1815	PTS-regulatory domain PRD	8	145	19	0	34	2	0	0	0	5	0	3	0	0	0	0	0	0	0	0	0	0	0	0	0	0	2	0	0	0	0	0	0	1	0	0	211	1319/211
63515	NA	0	1	16	Outer surface protein C (OspC)	1	0	0	0	0	0	0	0	0	0	0	1	0	0	0	0	0	0	0	0	0	0	0	0	0	0	0	0	0	0	0	0	0	0	0	0	1	1319/1
63446	0.095629838	0.747442409	58	683	Type I dockerin domain	9	18	10	20	0	0	0	0	0	0	1	0	3	0	0	0	0	0	0	1	0	0	0	0	0	0	0	0	3	0	0	0	1	1	0	0	58	1319/58
63433	0.678187641	9.48E-48	15	236	Fumarylacetoacetate hydrolase FAH N-terminal domain	2	0	12	0	3	0	0	0	0	0	0	0	0	0	0	0	0	0	0	0	0	0	0	0	0	0	0	0	0	0	0	0	0	0	0	0	15	1319/15
63418	0.397479649	4.44E-40	1075	2380	MurE_MurF N-terminal domain	28	207	425	0	181	0	9	4	0	7	94	18	45	15	13	7	5	1	4	7	0	9	2	0	5	1	4	0	3	0	1	3	2	1	0	1	1074	1319/1075
63411	0.139010273	0.00116386	1075	7871	LuxS_MPP-like metallohydrolase	33	215	437	5	133	5	9	4	6	6	96	22	45	15	14	8	8	1	4	8	0	9	1	0	5	1	1	1	6	1	1	3	2	1	0	1	1074	1319/1075
63393	0.963309636	4.60E-27	89	208	RNA polymerase subunits	5	0	0	64	0	0	0	0	19	0	0	0	0	0	0	0	0	0	0	0	1	0	0	0	0	0	1	0	0	0	0	0	0	0	3	0	88	1319/89
63380	-0.410258238	7.10E-70	1144	7771	Riboflavin synthase domain-like	34	179	470	45	171	1	9	4	3	5	95	19	45	13	15	8	8	1	4	8	1	9	2	0	5	1	4	1	6	1	1	3	1	0	3	1	1142	1319/1144
58113	0.2724948	9.20E-05	183	858	Apolipoprotein A-I	15	17	73	3	34	1	0	0	5	1	14	5	24	2	0	0	0	0	0	1	1	0	0	0	0	0	0	0	1	0	1	0	0	0	0	0	183	1319/183
58104	-0.087684753	1.71E-11	747	11579	Methyl-accepting chemotaxis protein (MCP) signaling domain	29	144	342	44	79	1	2	0	11	1	8	19	34	7	13	5	3	1	4	3	1	3	0	0	5	1	3	0	4	0	1	3	2	0	2	0	746	1319/747
58100	0.572208953	2.18E-11	31	219	Bacterial hemolysins	8	8	8	0	1	1	0	0	2	0	4	0	6	0	1	0	0	0	0	0	0	0	0	0	0	0	0	0	0	0	0	0	0	0	0	0	31	1319/31
58091	-0.806074345	0.538562066	3	10	Clostridium neurotoxins coiled-coil domain	1	3	0	0	0	0	0	0	0	0	0	0	0	0	0	0	0	0	0	0	0	0	0	0	0	0	0	0	0	0	0	0	0	0	0	0	3	1319/3
58042	1	6.61E-27	2	58	Outer membrane lipoprotein	2	0	1	0	0	0	0	0	0	0	0	0	1	0	0	0	0	0	0	0	0	0	0	0	0	0	0	0	0	0	0	0	0	0	0	0	2	1319/2
58014	0.635496135	8.42E-116	55	1318	Coiled-coil domain of nucleotide exchange factor GrpE	7	3	19	3	26	0	0	0	0	0	0	0	2	0	0	0	1	0	0	1	0	0	0	0	0	0	0	0	0	0	0	0	0	0	0	0	55	1319/55
57997	0.013270216	0.492494294	292	1199	Tropomyosin	24	79	71	32	20	2	1	0	10	0	13	4	25	0	12	3	1	1	3	1	1	5	0	0	0	1	1	1	0	0	1	1	1	0	0	0	290	1319/292
57938	0.328575065	0.104579144	289	1625	DnaJ_Hsp40 cysteine-rich domain	19	18	54	35	126	1	0	0	0	1	10	0	12	1	0	6	5	1	4	7	0	1	0	0	1	0	0	1	0	0	0	3	0	0	1	0	288	1319/289
57903	-0.103415521	0.286810039	4	46	FYVE_PHD zinc finger	2	0	2	2	0	0	0	0	0	0	0	0	0	0	0	0	0	0	0	0	0	0	0	0	0	0	0	0	0	0	0	0	0	0	0	0	4	1319/4
57884	-0.099937112	1.41E-05	113	630	Ada DNA repair protein N-terminal domain (N-Ada 10)	11	20	51	3	26	0	0	0	0	0	4	1	1	0	1	0	0	0	0	4	0	0	0	0	1	0	0	0	0	0	0	0	0	0	0	1	113	1319/113
57868	NA	5.28E-08	1	17	Metallothionein	1	0	0	0	0	0	0	0	0	0	0	0	1	0	0	0	0	0	0	0	0	0	0	0	0	0	0	0	0	0	0	0	0	0	0	0	1	1319/1
57863	-0.787246411	6.4848631e-316	5	1039	ArfGap_RecO-like zinc finger	4	2	0	0	0	0	0	0	0	0	0	1	0	1	0	0	0	0	0	0	0	0	0	0	1	0	0	0	0	0	0	0	0	0	0	0	5	1319/5
57850	0.330659152	0.000578247	47	210	RING_U-box	5	0	8	0	34	0	3	0	0	0	0	0	0	0	0	0	0	0	0	1	0	0	0	0	0	0	0	0	1	0	0	0	0	0	0	0	47	1319/47
57840	0.968539297	2.15E-238	63	856	Ribosomal protein L36	2	0	27	0	36	0	0	0	0	0	0	0	0	0	0	0	0	0	0	0	0	0	0	0	0	0	0	0	0	0	0	0	0	0	0	0	63	1319/63
57829	0.418871131	4.11E-59	1098	3014	Zn-binding ribosomal proteins	29	174	435	76	167	39	4	2	24	7	70	13	14	14	9	8	5	0	4	5	1	7	2	0	2	1	4	0	4	0	0	2	0	1	3	0	1097	1319/1098
57825	0.999873308	6.60E-124	3	271	Aspartate carbamoyltransferase Regulatory-chain C-terminal domain	1	0	3	0	0	0	0	0	0	0	0	0	0	0	0	0	0	0	0	0	0	0	0	0	0	0	0	0	0	0	0	0	0	0	0	0	3	1319/3
57802	0.450517091	2.79E-26	412	1881	Rubredoxin-like	24	93	113	55	44	0	0	4	3	2	17	13	27	0	15	1	4	0	4	0	1	2	2	0	0	1	4	0	0	1	1	3	0	1	0	0	411	1319/412
57783	0.099425998	0.000283474	976	4276	Zinc beta-ribbon	33	206	431	75	40	27	9	4	24	7	59	13	17	6	6	3	4	1	4	8	1	4	1	0	5	1	4	1	6	1	1	1	1	0	3	0	974	1319/976
57770	0.96996141	6.06E-93	6	681	Methionyl-tRNA synthetase (MetRS) Zn-domain	3	0	4	1	1	0	0	0	0	0	0	0	0	0	0	0	0	0	0	0	0	0	0	0	0	0	0	0	0	0	0	0	0	0	0	0	6	1319/6
57716	-0.194600316	1.17E-20	1252	6120	Glucocorticoid receptor-like (DNA-binding domain)	33	217	480	41	187	39	9	4	9	7	94	22	45	15	15	8	8	1	4	8	0	9	2	0	5	1	4	1	6	1	1	3	2	1	0	1	1250	1319/1252
57667	0.915063878	4.26E-05	4	32	beta-beta-alpha zinc fingers	3	0	1	0	0	0	0	0	1	0	0	0	0	0	0	0	0	0	0	0	0	0	0	0	0	0	0	0	0	0	0	0	0	0	2	0	4	1319/4
57662	-0.138225951	5.59E-06	19	141	Ferredoxin thioredoxin reductase (FTR) catalytic beta chain	3	0	2	16	0	0	0	0	0	0	0	0	1	0	0	0	0	0	0	0	0	0	0	0	0	0	0	0	0	0	0	0	0	0	0	0	19	1319/19
57652	0.913501036	2.37E-13	13	96	HIPIP (high potential iron protein)	2	0	12	0	0	0	0	0	0	0	1	0	0	0	0	0	0	0	0	0	0	0	0	0	0	0	0	0	0	0	0	0	0	0	0	0	13	1319/13
57625	NA	0.440462938	1	7	Invertebrate chitin-binding proteins	1	0	1	0	0	0	0	0	0	0	0	0	0	0	0	0	0	0	0	0	0	0	0	0	0	0	0	0	0	0	0	0	0	0	0	0	1	1319/1
57615	-0.137539049	0.376864422	3	41	Type X cellulose binding domain CBDX	1	0	3	0	0	0	0	0	0	0	0	0	0	0	0	0	0	0	0	0	0	0	0	0	0	0	0	0	0	0	0	0	0	0	0	0	3	1319/3
57603	1	0	2	9	FnI-like domain	1	0	2	0	0	0	0	0	0	0	0	0	0	0	0	0	0	0	0	0	0	0	0	0	0	0	0	0	0	0	0	0	0	0	0	0	2	1319/2
57586	NA	0	1	3	TNF receptor-like	1	0	1	0	0	0	0	0	0	0	0	0	0	0	0	0	0	0	0	0	0	0	0	0	0	0	0	0	0	0	0	0	0	0	0	0	1	1319/1
57561	0.897484726	2.45E-07	6	44	Methylamine dehydrogenase L chain	1	0	6	0	0	0	0	0	0	0	0	0	0	0	0	0	0	0	0	0	0	0	0	0	0	0	0	0	0	0	0	0	0	0	0	0	6	1319/6
57552	-0.050722489	0.986408438	7	36	Blood coagulation inhibitor (disintegrin)	1	0	7	0	0	0	0	0	0	0	0	0	0	0	0	0	0	0	0	0	0	0	0	0	0	0	0	0	0	0	0	0	0	0	0	0	7	1319/7
57440	NA	0	1	3	Kringle-like	1	0	1	0	0	0	0	0	0	0	0	0	0	0	0	0	0	0	0	0	0	0	0	0	0	0	0	0	0	0	0	0	0	0	0	0	1	1319/1
57424	NA		1	4	LDL receptor-like module	1	0	1	0	0	0	0	0	0	0	0	0	0	0	0	0	0	0	0	0	0	0	0	0	0	0	0	0	0	0	0	0	0	0	0	0	1	1319/1
57414	-0.803375956	0.306077657	4	36	Hairpin loop containing domain-like	1	0	4	0	0	0	0	0	0	0	0	0	0	0	0	0	0	0	0	0	0	0	0	0	0	0	0	0	0	0	0	0	0	0	0	0	4	1319/4
57262	NA		1	3	Leech antihemostatic proteins	1	0	1	0	0	0	0	0	0	0	0	0	0	0	0	0	0	0	0	0	0	0	0	0	0	0	0	0	0	0	0	0	0	0	0	0	1	1319/1
57196	0.438894447	0.104128531	4	38	EGF_Laminin	1	0	4	0	0	0	0	0	0	0	0	0	0	0	0	0	0	0	0	0	0	0	0	0	0	0	0	0	0	0	0	0	0	0	0	0	4	1319/4
57184	-0.008433267	0.091299438	9	53	Growth factor receptor domain	2	0	8	0	1	0	0	0	0	0	0	0	0	0	0	0	0	0	0	0	0	0	0	0	0	0	0	0	0	0	0	0	0	0	0	0	9	1319/9
56988	0.015220402	0.196945541	112	477	Anthrax protective antigen	12	7	25	0	20	0	0	0	0	0	37	0	3	0	0	0	3	0	0	4	0	5	0	0	0	0	0	1	5	0	0	0	1	0	0	1	112	1319/112
56978	-0.584157783	0.166227191	9	55	Perfringolysin	2	1	0	0	0	0	0	0	0	0	8	0	0	0	0	0	0	0	0	0	0	0	0	0	0	0	0	0	0	0	0	0	0	0	0	0	9	1319/9
56973	0.256876955	0.000409779	7	42	Aerolisin_ETX pore-forming domain	5	2	1	0	2	1	0	0	0	0	1	0	0	0	0	0	0	0	0	0	0	0	0	0	0	0	0	0	0	0	0	0	0	0	0	0	7	1319/7
56959	0.059769504	0.807194034	25	123	Leukocidin-like	3	4	1	0	20	0	0	0	0	0	0	0	0	0	0	0	0	0	0	0	0	0	0	0	0	0	0	0	0	0	0	0	0	0	0	0	25	1319/25
56954	-0.094740908	0.001582293	695	5826	Outer membrane efflux proteins (OEP)	26	55	418	0	0	0	4	4	0	5	92	15	25	12	9	8	0	1	4	8	0	8	2	0	5	1	4	0	6	1	1	3	2	0	0	1	694	1319/695
56935	-0.15551967	2.63E-12	652	20110	Porins	25	14	438	0	0	0	2	4	0	5	92	10	31	1	0	8	0	1	4	8	0	8	2	0	5	1	4	0	5	1	1	3	2	0	0	1	651	1319/652
56931	0.544160417	1.74E-21	11	201	Outer membrane phospholipase A (OMPLA)	1	0	11	0	0	0	0	0	0	0	0	0	0	0	0	0	0	0	0	0	0	0	0	0	0	0	0	0	0	0	0	0	0	0	0	0	11	1319/11
56925	0.114763761	0.856461366	558	3965	OMPA-like	22	4	378	0	0	0	3	4	0	3	92	7	32	3	0	1	0	1	2	7	0	7	2	0	5	1	0	0	1	0	1	0	2	0	0	1	557	1319/558
56918	0.556838379	0.006771079	31	172	Light-harvesting complex subunits	2	0	30	0	0	0	0	0	0	0	0	0	0	0	0	0	1	0	0	0	0	0	0	0	0	0	0	0	0	0	0	0	0	0	0	0	31	1319/31
56849	-0.999843922	0.059172257	3	19	delta-Endotoxin (insectocide) N-terminal domain	3	1	0	1	0	0	0	0	0	0	1	0	0	0	0	0	0	0	0	0	0	0	0	0	0	0	0	0	0	0	0	0	0	0	0	0	3	1319/3
56837	NA	0.712709545	1	10	Colicin	1	0	1	0	0	0	0	0	0	0	0	0	0	0	0	0	0	0	0	0	0	0	0	0	0	0	0	0	0	0	0	0	0	0	0	0	1	1319/1
56821	0.376701333	1.41E-10	157	753	Prismane protein-like	12	68	40	37	0	0	0	1	0	1	0	2	1	0	1	1	1	0	0	0	0	0	0	0	0	0	0	0	0	0	1	3	0	0	0	0	157	1319/157
56808	1	0	2	1320	Ribosomal protein L1	2	0	1	0	1	0	0	0	0	0	0	0	0	0	0	0	0	0	0	0	0	0	0	0	0	0	0	0	0	0	0	0	0	0	0	0	2	1319/2
56801	-0.547745004	1.80E-109	1107	18746	Acetyl-CoA synthetase-like	30	161	425	64	186	0	4	4	16	6	94	22	45	15	0	7	8	1	4	8	0	8	2	0	5	1	4	1	6	0	1	3	2	0	1	1	1105	1319/1107
56796	0.17995499	0.179311172	933	4185	Dehydroquinate synthase-like	29	196	326	38	135	7	1	4	23	4	69	19	45	7	15	0	8	0	3	6	0	6	1	0	0	1	3	0	6	1	1	2	1	1	3	0	932	1319/933
56784	-0.416096509	9.25E-60	1302	23797	HAD-like	35	218	467	76	189	43	9	4	24	7	96	22	45	15	15	8	8	1	4	8	1	9	2	0	5	1	4	1	6	1	1	3	2	1	3	1	1300	1319/1302
56770	0.40540011	2.59E-31	452	1976	HydA_Nqo6-like	26	34	172	53	70	0	0	4	17	0	18	2	27	1	2	8	8	1	4	5	1	5	0	0	5	1	3	0	4	0	1	3	2	0	0	0	451	1319/452
56762	0.290849751	4.99E-14	472	2060	HydB_Nqo4-like	26	34	173	60	79	0	0	4	17	0	18	2	29	2	2	8	8	1	4	5	1	5	0	0	5	1	3	0	4	0	1	3	2	0	0	0	471	1319/472
56752	0.207633973	0.000193862	957	2741	D-aminoacid aminotransferase-like PLP-dependent enzymes	29	142	420	21	160	0	1	4	0	2	86	12	35	13	3	7	5	1	3	6	0	8	0	0	5	1	3	1	6	0	1	3	2	0	3	1	955	1319/957
56747	0.52523695	6.39E-14	75	396	Prim-pol domain	9	3	10	19	25	0	0	0	12	0	1	0	0	2	0	0	0	0	0	0	1	0	0	0	0	0	0	0	1	0	0	0	0	0	0	0	74	1319/75
56731	0.169695623	1.85E-10	233	1669	DNA primase core	20	56	75	2	18	6	3	1	0	2	42	1	9	3	1	0	3	0	0	1	0	1	0	0	2	1	0	0	3	0	0	0	0	0	0	1	231	1319/233
56726	-0.089875449	1.55E-24	5	178	DNA topoisomerase IV alpha subunit	3	1	0	3	0	0	0	0	0	0	0	0	1	0	0	0	0	0	0	0	0	0	0	0	0	0	0	0	0	0	0	0	0	0	0	0	5	1319/5
56719	0.287253917	1.68E-11	1256	4240	Type II DNA topoisomerase	32	218	477	52	185	43	9	4	0	7	97	22	45	15	15	8	7	1	4	8	0	9	2	0	5	1	4	1	6	1	1	3	2	1	0	1	1254	1319/1256
56712	0.218509995	4.10E-09	482	2023	Prokaryotic type I DNA topoisomerase	23	160	159	24	6	1	1	0	23	5	58	5	11	3	6	8	0	0	1	1	1	2	0	0	1	1	0	0	1	0	0	3	0	1	0	0	482	1319/482
56672	-0.30772621	8.23E-61	1161	5216	DNA_RNA polymerases	32	216	425	59	187	16	3	4	24	7	91	17	39	9	8	2	7	1	4	7	1	8	0	0	5	1	3	0	6	1	1	0	2	1	3	1	1159	1319/1161
56655	0.356899877	4.47E-09	922	3808	Carbohydrate phosphatase	29	75	451	40	163	0	2	4	0	1	55	8	44	15	12	5	5	1	4	7	0	6	0	0	5	1	1	1	6	0	1	0	2	1	3	1	920	1319/922
56645	-0.36141056	2.33E-42	753	10796	Acyl-CoA dehydrogenase NM domain-like	22	97	326	24	151	0	2	0	13	3	73	5	17	15	0	0	5	1	3	6	0	0	0	0	1	0	0	1	4	0	1	0	2	0	0	1	751	1319/753
56634	-0.004683458	3.67E-08	280	1132	Heme-dependent catalase-like	10	38	125	3	78	0	0	0	0	0	22	1	5	4	0	0	0	0	0	3	0	0	0	0	1	0	0	0	0	0	0	0	0	0	0	0	280	1319/280
56601	-0.195243475	1.57E-17	1174	13913	beta-lactamase_transpeptidase-like	33	218	471	16	189	2	9	4	1	7	96	21	45	15	15	8	5	1	4	8	0	9	2	0	5	1	4	1	6	1	1	3	2	1	0	1	1172	1319/1174
56596	0.996194324	0.009070211	4	36	Replication terminator protein (Tus)	1	0	4	0	0	0	0	0	0	0	0	0	0	0	0	0	0	0	0	0	0	0	0	0	0	0	0	0	0	0	0	0	0	0	0	0	4	1319/4
56574	0.505263306	2.90E-16	35	247	Serpins	8	11	3	4	11	0	1	0	0	0	1	0	3	0	0	0	0	0	1	0	0	0	0	0	0	0	0	0	0	0	0	0	0	0	0	0	35	1319/35
56563	0.308225477	3.03E-21	147	647	Major capsid protein gp5	8	57	49	1	34	0	0	0	0	0	0	3	0	1	0	0	1	0	0	0	0	0	0	0	0	0	0	0	1	0	0	0	0	0	0	0	147	1319/147
56553	0.708614662	0	8	1322	Insert subdomain of RNA polymerase alpha subunit	5	2	2	0	2	0	0	0	1	0	0	0	0	0	0	0	1	0	0	0	0	0	0	0	0	0	0	0	0	0	0	0	0	0	0	0	8	1319/8
56542	0.128407846	4.35E-33	20	359	Substrate-binding domain of HMG-CoA reductase	8	1	8	4	2	0	0	0	1	0	2	0	0	0	0	0	1	0	0	1	0	0	0	0	0	0	0	0	0	0	0	0	0	0	0	0	20	1319/20
56534	0.979997859	1.01E-77	8	228	Aromatic aminoacid monoxygenases catalytic and oligomerization domains	4	1	4	0	1	0	0	0	0	0	2	0	0	0	0	0	0	0	0	0	0	0	0	0	0	0	0	0	0	0	0	0	0	0	0	0	8	1319/8
56529	-0.230958674	1.51E-33	619	3399	FAH	19	69	270	21	138	0	0	0	7	1	65	1	7	12	0	0	5	1	0	8	0	4	0	0	0	0	1	1	5	0	0	0	1	0	0	1	618	1319/619
56524	-0.058397256	1.29E-08	387	1492	Oxidoreductase molybdopterin-binding domain	20	17	178	22	87	0	0	0	6	0	8	0	26	14	0	3	4	1	1	7	0	2	0	0	3	0	0	0	4	1	0	0	0	1	0	1	386	1319/387
56519	0.239912951	4.16E-16	959	2490	Penicillin binding protein dimerisation domain	29	211	394	0	107	0	9	2	0	7	94	18	44	5	12	6	5	1	4	6	0	9	2	0	5	0	4	1	3	1	1	3	2	1	0	1	958	1319/959
56512	0.696754105	6.74E-07	5	87	Nitric oxide (NO) synthase oxygenase domain	2	0	0	0	4	0	0	0	0	0	0	0	1	0	0	0	0	0	0	0	0	0	0	0	0	0	0	0	0	0	0	0	0	0	0	0	5	1319/5
56507	0.534578609	5.95E-38	39	784	Methionine synthase activation domain-like	10	16	4	0	8	0	0	0	0	1	3	1	2	0	0	0	0	0	0	1	0	1	0	0	0	0	0	0	0	0	0	0	2	0	0	0	39	1319/39
56496	-0.20963519	0.67034464	8	47	Fibrinogen C-terminal domain-like	3	0	6	0	1	0	0	0	0	0	1	0	0	0	0	0	0	0	0	0	0	0	0	0	0	0	0	0	0	0	0	0	0	0	0	0	8	1319/8
56436	-0.188433909	3.91E-11	436	2206	C-type lectin-like	20	7	197	5	69	0	4	3	0	1	75	13	31	0	1	0	3	0	1	7	0	6	0	0	3	1	0	0	6	1	0	0	0	0	0	1	435	1319/436
56425	-0.185160662	2.07E-47	844	3251	Succinate dehydrogenase_fumarate reductase flavoprotein catalytic domain	27	122	382	25	141	0	2	4	11	2	55	7	39	6	0	8	4	1	4	6	0	6	0	0	5	1	0	1	4	0	1	3	2	0	0	1	843	1319/844
56420	0.438038822	1.18E-62	567	1907	Peptide deformylase	18	109	233	1	146	1	1	0	0	0	24	1	31	1	1	3	0	0	4	3	0	1	1	0	3	0	0	0	2	0	0	0	0	0	0	0	566	1319/567
56399	-0.15634246	0.323769243	121	634	ADP-ribosylation	12	11	35	7	40	0	2	0	0	0	10	1	9	3	0	0	1	0	0	0	0	1	0	0	0	0	0	0	1	0	0	0	0	0	0	0	121	1319/121
56371	0.22209989	0.556889448	5	17	Ribosome inactivating proteins (RIP)	2	0	0	0	3	2	0	0	0	0	0	0	0	0	0	0	0	0	0	0	0	0	0	0	0	0	0	0	0	0	0	0	0	0	0	0	5	1319/5
56349	-0.380189983	8.05E-56	1200	11302	DNA breaking-rejoining enzymes	33	216	454	68	188	11	9	4	8	7	94	21	37	15	5	3	8	1	4	8	0	8	2	0	5	1	4	1	6	1	1	3	2	0	2	1	1198	1319/1200
56327	0.384928495	1.02E-23	460	2036	LDH C-terminal domain-like	22	147	92	14	121	6	1	0	1	2	11	8	12	12	11	1	3	0	0	4	0	4	0	0	0	0	0	1	4	0	0	0	1	0	2	1	459	1319/460
56322	-0.107817638	5.05E-09	894	2646	ADC synthase	27	114	388	21	164	0	4	4	1	1	85	6	44	11	0	8	5	1	3	5	0	8	0	0	5	1	0	1	5	0	1	3	2	0	0	1	892	1319/894
56317	-0.170136177	9.63E-32	1018	4486	Carbon-nitrogen hydrolase	31	114	427	34	164	0	4	4	21	1	87	22	45	15	15	8	8	0	4	8	0	9	1	0	5	1	4	1	6	1	1	2	2	0	2	1	1017	1319/1018
56300	-0.367594404	1.64E-57	1258	13064	Metallo-dependent phosphatases	35	218	459	76	182	18	9	4	24	7	93	22	45	15	15	8	8	1	4	8	1	8	2	0	5	1	4	1	6	1	1	3	2	1	3	1	1256	1319/1258
56281	-0.29598818	1.77E-33	1287	15728	Metallo-hydrolase_oxidoreductase	35	218	466	76	179	40	9	4	24	7	95	22	45	15	15	8	8	1	4	8	1	9	2	0	5	1	4	1	6	1	1	3	2	1	3	1	1285	1319/1287
56276	0.32174754	2.03E-48	83	573	S-adenosylmethionine decarboxylase	12	36	7	5	2	0	0	0	16	0	0	1	1	5	0	4	0	0	0	0	1	0	0	0	0	0	2	0	0	0	0	3	0	0	0	0	83	1319/83
56271	0.454671151	8.70E-26	15	172	Pyruvoyl-dependent histidine and arginine decarboxylases	5	4	2	6	0	0	0	2	0	0	0	0	0	0	0	0	0	0	0	0	0	0	0	0	0	0	0	0	0	0	0	0	1	0	0	0	15	1319/15
56266	0.505196441	1.70E-37	326	1367	DmpA_ArgJ-like	13	57	122	0	106	0	0	0	0	0	4	3	3	14	6	0	4	1	0	2	0	0	0	0	3	0	0	0	1	0	0	0	0	0	0	0	326	1319/326
56235	-0.459305139	1.50E-57	1243	10121	N-terminal nucleophile aminohydrolases (Ntn hydrolases)	35	215	471	76	186	3	4	4	24	5	90	19	45	15	15	8	8	1	4	8	1	8	2	0	5	1	4	1	6	1	1	3	2	1	3	1	1241	1319/1243
56228	-0.11295995	0.087796978	128	567	Aldehyde ferredoxin oxidoreductase N-terminal domain	14	24	32	33	2	0	0	0	19	1	0	1	0	2	4	0	1	0	0	0	1	0	0	0	0	0	4	0	0	0	0	2	0	1	0	0	127	1319/128
56219	-0.198645513	1.32E-20	911	4411	DNase I-like	27	99	414	11	180	8	3	3	1	7	93	18	29	10	1	0	2	1	1	6	0	8	0	0	2	0	2	0	6	1	1	0	2	0	0	1	910	1319/911
56214	-0.24922598	5.43E-28	600	2495	4-phosphopantetheinyl transferase	18	80	236	6	127	0	2	2	0	0	79	5	40	0	0	0	2	1	0	6	0	4	1	0	3	1	0	0	3	0	0	0	1	0	0	0	599	1319/600
56209	-0.006568815	0.181137244	38	201	Nitrile hydratase alpha chain	8	2	18	1	10	0	0	1	0	0	1	0	4	0	0	0	1	0	0	0	0	0	0	0	0	0	0	0	0	0	0	0	0	0	0	0	38	1319/38
56199	0.999481367	2.87E-54	3	116	Methenyltetrahydromethanopterin cyclohydrolase	1	0	0	3	0	0	0	0	0	0	0	0	0	0	0	0	0	0	0	0	0	0	0	0	0	0	0	0	0	0	0	0	0	0	0	0	3	1319/3
56194	0.35062195	7.42E-164	36	1184	Uridine diphospho-N-Acetylenolpyruvylglucosamine reductase MurB C-terminal domain	7	13	8	0	10	0	0	0	0	0	0	1	2	0	0	1	0	0	0	0	0	1	0	0	0	0	0	0	0	0	0	0	0	0	0	0	36	1319/36
56176	-0.472306546	6.13E-70	1213	9295	FAD-binding_transporter-associated domain-like	35	215	473	43	188	4	9	4	13	7	94	22	44	15	15	8	5	1	4	8	1	9	2	0	5	1	4	1	6	1	1	3	2	1	1	1	1211	1319/1213
56112	-0.438363119	1.36E-76	1206	17033	Protein kinase-like (PK-like)	33	206	433	76	189	34	9	4	24	5	85	16	45	15	3	8	5	1	4	8	1	8	1	0	5	1	0	1	6	1	1	3	2	0	3	1	1204	1319/1206
56104	0.960833165	0	66	1261	SAICAR synthase-like	9	15	28	6	10	0	0	0	0	0	3	1	0	0	0	0	0	0	0	1	0	0	1	0	0	0	0	0	0	0	0	0	1	0	0	0	66	1319/66
56091	-0.385877891	1.91E-76	660	2676	DNA ligase_mRNA capping enzyme catalytic domain	25	88	294	53	112	0	2	1	9	1	40	4	16	6	0	5	2	1	0	7	1	5	1	0	1	0	0	0	4	0	1	3	0	1	0	1	659	1319/660
56059	-0.46214717	4.47E-50	1275	18325	Glutathione synthetase ATP-binding domain-like	35	218	481	76	189	5	9	4	24	6	96	20	45	15	15	8	8	1	4	8	1	9	2	0	5	1	4	1	6	1	1	3	2	1	3	1	1273	1319/1275
56053	0.907105574	0	1315	2634	Ribosomal protein L6	35	218	480	76	189	43	9	4	24	7	97	22	45	15	15	8	8	1	4	7	1	9	2	0	5	1	4	1	6	1	1	3	2	1	3	1	1313	1319/1315
56042	0.052098387	0.408129019	1210	5668	PurM C-terminal domain-like	33	205	454	76	184	1	0	4	24	6	95	19	45	15	12	8	8	1	4	8	1	8	2	0	5	1	4	1	6	1	1	3	2	0	3	1	1208	1319/1210
56037	0.358443118	0.000326777	683	2035	PheT_TilS domain	27	196	271	2	39	9	0	0	2	7	94	3	0	12	9	4	7	1	4	3	0	3	0	0	0	0	4	1	2	1	1	3	2	1	0	1	682	1319/683
56029	0.648781126	3.28E-06	19	92	Monooxygenase (hydroxylase) regulatory protein	3	1	12	0	6	0	0	0	0	0	0	0	0	0	0	0	0	0	0	0	0	0	0	0	0	0	0	0	0	0	0	0	0	0	0	0	19	1319/19
56024	-0.286040693	7.56E-31	1168	6532	Phospholipase D_nuclease	32	197	445	58	181	24	9	4	8	6	90	17	45	14	15	4	4	1	4	7	1	8	2	0	5	1	4	0	6	1	1	0	2	1	0	1	1166	1319/1168
56014	-0.147432646	1.97E-47	874	3815	Nitrite and sulphite reductase 4Fe-4S domain-like	26	119	390	42	146	0	0	4	8	5	52	7	44	13	0	6	3	0	1	7	0	5	0	0	5	1	0	1	6	0	1	3	1	0	3	1	874	1319/874
56003	-0.256517253	3.64E-14	464	2601	Molybdenum cofactor-binding domain	23	50	238	6	75	0	0	0	9	2	31	7	3	8	7	3	5	1	0	7	0	1	0	0	0	0	2	1	1	1	0	0	2	1	0	1	462	1319/464
55979	0.260429141	5.91E-21	1296	4230	DNA clamp	35	218	478	61	188	41	9	4	24	7	97	22	45	15	15	8	8	1	4	8	1	9	2	0	5	1	4	1	6	1	1	3	2	1	3	1	1294	1319/1296
55973	0.734864043	3.07E-203	1194	3980	S-adenosylmethionine synthetase	33	216	470	6	187	41	3	4	0	7	95	22	45	15	15	6	8	1	4	8	0	9	2	0	5	1	4	1	6	1	1	3	2	1	3	1	1193	1319/1194
55961	-0.419276746	1.15E-66	810	8377	Bet v1-like	25	65	348	30	158	2	0	4	9	0	88	7	45	14	4	0	5	1	1	7	0	3	0	0	4	0	0	1	6	0	1	0	1	0	3	1	808	1319/810
55957	-0.019177975	6.00E-05	1193	3435	Phosphoglucomutase C-terminal domain	33	208	455	63	189	5	8	4	9	7	92	15	45	15	15	4	6	1	4	8	0	8	2	0	5	1	4	0	6	1	1	3	2	1	3	1	1191	1319/1193
55945	-0.327845338	3.70E-08	129	676	TATA-box binding protein-like	9	2	2	76	20	0	0	0	22	0	0	0	0	0	0	0	0	0	0	0	1	1	0	0	1	0	0	0	0	0	0	0	0	0	3	0	128	1319/129
55931	-0.145092874	2.65E-33	1213	5224	Glutamine synthetase_guanido kinase	34	216	455	76	189	2	9	4	24	6	69	18	45	15	14	8	8	1	4	8	1	9	2	0	5	1	4	1	6	0	1	3	2	1	3	1	1211	1319/1213
55920	0.050262008	0.001132252	1286	4811	Creatinase_aminopeptidase	35	218	460	76	188	38	9	4	24	7	93	22	45	15	15	8	8	1	4	8	1	9	2	0	5	1	4	1	6	1	1	3	2	1	3	1	1284	1319/1286
55909	0.229439919	1.36E-07	417	1584	Pentein	20	44	146	16	88	8	1	0	8	0	65	2	18	1	0	0	3	0	0	4	1	2	0	0	0	0	1	1	5	1	0	0	0	0	0	0	415	1319/417
55904	0.025630204	1.08E-06	117	535	Ornithine decarboxylase C-terminal domain	4	83	27	0	7	0	0	0	0	0	0	0	0	0	0	0	0	0	0	0	0	0	0	0	0	0	0	0	0	0	0	0	0	0	0	0	117	1319/117
55895	0.997639994	9.04E-54	7	156	Ribonuclease Rh-like	2	0	6	0	0	0	0	0	0	0	0	0	0	0	0	0	0	0	0	1	0	0	0	0	0	0	0	0	0	0	0	0	0	0	0	0	7	1319/7
55890	-0.045329102	0.489512057	100	423	Sporulation response regulatory protein Spo0B	6	62	8	0	27	1	0	0	0	1	0	0	0	0	0	0	0	0	1	0	0	0	0	0	0	0	0	0	0	0	0	0	0	0	0	0	100	1319/100
55874	-0.496149089	3.81E-69	1273	50342	ATPase domain of HSP90 chaperone_DNA topoisomerase II_histidine kinase	34	218	476	69	189	34	9	4	3	7	97	22	45	15	15	8	8	1	4	8	0	9	2	0	5	1	4	1	6	1	1	3	2	1	2	1	1271	1319/1273
55869	0.994610703	1.75E-106	4	218	DNA topoisomerase I domain	2	0	2	0	2	0	0	0	0	0	0	0	0	0	0	0	0	0	0	0	0	0	0	0	0	0	0	0	0	0	0	0	0	0	0	0	4	1319/4
55856	0.869652026	3.10E-27	14	125	Cytochrome b5-like heme_steroid binding domain	5	4	2	1	1	0	0	0	0	0	0	0	0	0	6	0	0	0	0	0	0	0	0	0	0	0	0	0	0	0	0	0	0	0	0	0	14	1319/14
55846	-0.141593523	1.53E-06	316	1376	N-acetylmuramoyl-L-alanine amidase-like	15	62	132	0	72	2	0	0	0	1	24	3	7	1	0	0	5	1	0	0	0	2	0	0	0	0	0	1	2	0	0	0	0	0	0	1	316	1319/316
55831	0.307169372	2.43E-234	49	931	Thymidylate synthase_dCMP hydroxymethylase	7	10	11	14	4	1	0	0	0	0	8	0	1	0	0	0	0	0	0	0	0	0	0	0	0	0	0	0	0	0	0	0	0	0	0	0	49	1319/49
55826	0.267544207	0.030892374	681	2309	YbaK_ProRS associated domain	20	167	295	0	167	0	1	0	0	7	6	12	1	0	1	0	4	0	3	7	0	1	1	0	0	1	3	0	1	0	1	0	2	0	0	0	681	1319/681
55821	-0.106772972	5.20E-21	1156	3593	YrdC_RibB	34	171	463	75	164	2	8	4	23	5	93	14	45	12	9	8	7	1	4	8	1	7	2	0	5	1	4	1	6	1	1	3	2	0	3	1	1154	1319/1156
55816	0.019804124	0.68119749	375	1416	5-nucleotidase (syn. UDP-sugar hydrolase) C-terminal domain	17	114	131	8	43	1	0	0	0	4	27	12	7	12	9	0	0	1	0	1	0	0	1	0	0	0	0	0	0	1	0	0	0	1	0	0	373	1319/375
55811	-0.404505327	7.98E-71	1208	11668	Nudix	33	214	454	55	188	6	9	4	23	7	94	18	42	15	15	4	6	1	4	8	1	9	2	0	5	1	4	1	6	0	1	3	2	0	3	1	1206	1319/1208
55804	0.181568349	1.28E-08	395	2311	Phoshotransferase_anion transport protein	20	136	132	1	49	16	8	1	0	7	2	19	0	2	0	0	0	1	2	0	0	7	0	0	0	1	1	0	6	1	0	0	2	1	0	0	395	1319/395
55797	-0.004900329	0.315292066	300	1134	PR-1-like	13	102	68	7	63	0	0	0	0	0	9	3	25	13	0	0	5	0	0	1	0	0	0	0	0	0	0	1	2	0	0	0	0	0	1	0	300	1319/300
55785	-0.374039013	1.14E-55	1044	39650	PYP-like sensor domain (PAS domain)	32	195	426	52	128	5	3	4	0	2	78	14	41	15	15	8	8	1	4	8	0	8	1	0	5	1	4	1	6	0	1	3	2	1	1	1	1042	1319/1044
55781	-0.490340591	8.87E-102	1083	19207	GAF domain-like	32	204	402	48	185	6	1	4	0	5	71	20	43	15	15	5	8	1	4	8	0	8	2	0	5	1	4	1	6	1	1	3	2	1	0	1	1081	1319/1083
55729	-0.456353703	1.03E-86	1250	34844	Acyl-CoA N-acyltransferases (Nat)	35	218	450	76	189	17	4	4	24	7	93	22	45	15	15	8	8	1	4	8	1	8	2	0	5	1	4	1	6	1	1	3	2	1	3	1	1248	1319/1250
55724	0.254446427	0.000414242	20	155	Mog1p_PsbP-like	5	0	10	1	0	0	0	0	0	0	0	0	7	1	0	0	0	0	0	1	0	0	0	0	0	0	0	0	0	0	0	0	0	0	0	0	20	1319/20
55718	-0.48035471	1.98E-26	342	1513	SCP-like	16	31	165	8	113	0	0	0	3	1	1	1	5	1	3	4	3	0	0	1	0	0	0	0	0	0	0	0	1	0	0	0	0	0	0	1	342	1319/342
55681	0.35510568	1.75E-40	1319	18247	Class II aaRS and biotin synthetases	35	218	483	76	189	43	9	4	24	7	97	22	45	15	15	8	8	1	4	8	1	9	2	0	5	1	4	1	6	1	1	3	2	1	3	1	1317	1319/1319
55666	-0.197398027	8.41E-11	1187	3190	Ribonuclease PH domain 2-like	34	179	471	41	189	11	9	4	24	7	91	22	45	14	15	6	8	1	4	7	1	8	2	0	5	1	4	1	5	1	1	3	2	1	3	0	1186	1319/1187
55658	0.744813576	7.17E-34	153	1360	L9 N-domain-like	11	83	18	0	0	4	0	0	0	3	35	0	2	2	3	0	1	0	0	0	0	0	0	0	0	1	0	0	1	0	0	0	0	0	0	0	153	1319/153
55653	NA	0	1	1199	Ribosomal protein L9 C-domain	1	1	0	0	0	0	0	0	0	0	0	0	0	0	0	0	0	0	0	0	0	0	0	0	0	0	0	0	0	0	0	0	0	0	0	0	1	1319/1
55648	NA	0.774213431	1	10	beta-lactamase-inhibitor protein BLIP	1	0	0	0	1	0	0	0	0	0	0	0	0	0	0	0	0	0	0	0	0	0	0	0	0	0	0	0	0	0	0	0	0	0	0	0	1	1319/1
55620	-0.129550515	6.76E-10	1051	4214	Tetrahydrobiopterin biosynthesis enzymes-like	30	162	439	21	177	0	3	4	14	4	95	7	45	14	4	8	8	1	0	8	0	8	2	0	5	1	2	0	6	1	1	3	2	0	3	1	1049	1319/1051
55608	0.093734413	0.364829715	108	741	Homing endonucleases	10	27	5	27	25	1	0	0	0	0	3	0	13	4	0	1	0	0	0	0	0	0	0	0	0	0	0	0	0	0	0	0	1	0	0	0	107	1319/108
55604	0.320104866	4.04E-12	266	1555	Glucose permease domain IIB	10	124	66	0	39	24	0	0	0	6	0	4	0	1	0	0	0	0	0	0	0	1	1	0	0	0	0	0	0	0	0	0	0	0	0	0	266	1319/266
55594	-0.060660765	0.407431478	336	1492	HPr-like	13	102	136	2	59	5	4	0	0	7	0	10	0	4	0	0	3	0	0	0	0	3	1	0	0	0	0	0	0	0	0	0	0	0	0	0	336	1319/336
55545	0.091285019	0.041489595	195	956	beta-N-acetylhexosaminidase-like domain	15	13	42	2	49	3	0	0	0	0	60	5	0	0	4	0	1	0	0	7	0	6	0	0	0	0	0	0	1	0	0	0	1	0	0	1	195	1319/195
55486	-0.357947858	1.26E-48	1235	10244	Metalloproteases (zincins) catalytic domain	35	204	458	52	186	38	9	2	22	7	94	22	45	15	15	4	8	1	3	8	1	9	2	0	5	1	4	1	6	1	1	2	2	1	3	1	1233	1319/1235
55481	0.764014877	0.000260115	8	115	N-terminal domain of eukaryotic peptide chain release factor subunit 1 ERF1	1	0	0	8	0	0	0	0	0	0	0	0	0	0	0	0	0	0	0	0	0	0	0	0	0	0	0	0	0	0	0	0	0	0	0	0	8	1319/8
55469	-0.312938515	1.31E-31	1004	5037	FMN-dependent nitroreductase-like	33	197	379	45	141	5	0	4	14	6	81	16	32	15	12	3	8	1	4	5	1	7	2	0	5	1	4	1	4	1	1	3	1	1	3	0	1003	1319/1004
55464	0.148309327	0.131218404	59	275	Origin of replication-binding domain RBD-like	7	0	22	0	26	0	0	0	0	0	1	0	4	0	0	0	0	0	0	3	0	2	0	0	1	0	0	0	0	0	0	0	0	0	0	0	59	1319/59
55447	0.090196102	0.049353635	277	1186	CO dehydrogenase flavoprotein C-terminal domain-like	17	36	126	2	64	0	0	0	8	1	8	3	3	6	7	0	3	0	0	4	0	0	0	0	0	0	2	0	1	1	0	0	0	1	0	0	276	1319/277
55424	-0.119346581	5.71E-18	1130	5478	FAD_NAD-linked reductases dimerisation (C-terminal) domain	29	187	430	53	173	30	4	4	20	7	83	15	45	15	10	4	7	1	4	8	0	7	0	0	5	0	4	1	6	0	1	1	2	0	0	1	1128	1319/1130
55399	0.754123745	0.002194399	26	93	Subtilisin inhibitor	1	0	0	0	26	0	0	0	0	0	0	0	0	0	0	0	0	0	0	0	0	0	0	0	0	0	0	0	0	0	0	0	0	0	0	0	26	1319/26
55387	NA	5.02E-46	1	193	Frataxin_Nqo15-like	1	0	1	0	0	0	0	0	0	0	0	0	0	0	0	0	0	0	0	0	0	0	0	0	0	0	0	0	0	0	0	0	0	0	0	0	1	1319/1
55383	-0.126972015	0.073981381	71	1302	Copper amine oxidase domain N	4	68	0	0	0	0	0	0	0	0	0	0	0	1	0	0	0	0	0	0	0	0	0	0	0	0	0	0	0	0	0	0	0	1	0	1	71	1319/71
55347	-0.334679206	1.72E-47	1288	15873	Glyceraldehyde-3-phosphate dehydrogenase-like C-terminal domain	35	217	481	76	189	16	9	4	24	7	96	22	45	15	15	8	8	1	4	8	1	9	2	0	5	1	4	1	6	1	1	3	2	1	3	1	1286	1319/1288
55331	0.177441286	3.51E-05	298	1266	Tautomerase_MIF	14	55	171	8	38	0	0	0	0	1	4	1	10	1	0	0	2	0	2	3	0	0	0	0	0	0	0	0	1	0	1	0	0	0	0	0	298	1319/298
55326	0.043985337	0.236168238	1210	5686	PurM N-terminal domain-like	33	205	454	76	184	1	0	4	24	6	95	19	45	15	12	8	8	1	4	8	1	8	2	0	5	1	4	1	6	1	1	3	2	0	3	1	1208	1319/1210
55315	0.300344797	4.37E-17	1049	3280	L30e-like	32	218	288	76	184	28	4	4	24	7	94	8	39	15	11	8	5	1	0	8	1	4	1	0	2	1	4	1	3	1	1	1	2	0	3	0	1047	1319/1049
55307	0.360531693	5.44E-117	121	1388	Tubulin C-terminal domain-like	13	12	27	60	3	0	0	1	0	3	4	0	1	0	0	2	4	0	0	0	1	0	0	0	0	0	1	0	0	0	0	0	0	0	0	1	120	1319/121
55298	-0.118267072	1.46E-17	766	3791	YjgF-like	20	132	322	15	123	0	1	0	0	3	65	12	44	14	4	0	5	1	0	8	0	6	0	0	3	0	1	0	5	0	0	0	0	0	0	1	765	1319/766
55282	0.296082783	4.34E-259	96	1503	RL5-like	5	0	0	65	2	0	0	0	24	0	0	0	0	0	0	0	0	0	0	0	1	0	0	0	0	0	0	0	0	0	0	0	0	0	3	0	95	1319/96
55277	1	0.003858439	2	15	GYF domain	2	0	1	0	0	0	0	0	0	0	0	0	0	0	0	0	0	0	0	0	0	0	0	0	0	0	0	0	1	0	0	0	0	0	0	0	2	1319/2
55271	0.20025846	1.04E-67	35	1009	DNA repair protein MutS domain I	6	4	2	18	0	0	0	0	0	0	7	0	0	0	0	0	2	0	0	0	0	0	0	0	0	0	0	1	0	0	0	0	0	0	0	0	34	1319/35
55267	0.647074948	0.00052712	58	160	tRNA-intron endonuclease N-terminal domain-like	4	0	0	47	0	0	0	0	6	0	0	0	0	0	0	0	0	0	0	0	1	0	0	0	0	0	0	0	0	0	0	0	0	0	3	0	57	1319/58
55261	0.562699765	8.57E-137	46	1340	GAD domain-like	7	12	4	10	0	0	0	0	13	0	3	0	0	0	0	0	0	0	0	0	1	0	0	0	0	0	0	0	0	0	0	0	0	0	2	0	45	1319/46
55257	0.738026672	7.43E-99	110	1425	RBP11-like subunits of RNA polymerase	8	2	2	74	2	0	0	0	24	0	0	0	0	0	0	0	1	0	0	0	1	0	0	0	0	0	0	0	0	0	0	0	0	0	3	0	109	1319/110
55252	0.391537505	1.14E-47	66	603	C-terminal domain of arginine repressor	4	53	9	0	3	0	0	0	0	0	0	0	0	0	0	0	0	0	0	1	0	0	0	0	0	0	0	0	0	0	0	0	0	0	0	0	66	1319/66
55248	-0.150091731	3.41E-14	87	738	PCD-like	5	0	34	5	29	0	0	0	0	0	0	0	18	0	0	0	0	0	0	0	0	0	0	0	0	0	0	0	1	0	0	0	0	0	0	0	87	1319/87
55239	-0.364331403	0.149530542	48	276	RuBisCO small subunit	2	0	14	0	0	0	0	0	0	0	0	0	34	0	0	0	0	0	0	0	0	0	0	0	0	0	0	0	0	0	0	0	0	0	0	0	48	1319/48
55234	0.992312629	1.49E-52	10	171	Cyanase C-terminal domain	2	0	8	0	2	0	0	0	0	0	0	0	0	0	0	0	0	0	0	0	0	0	0	0	0	0	0	0	0	0	0	0	0	0	0	0	10	1319/10
55229	0.987366432	5.32E-157	5	425	Cell division protein MinE topological specificity domain	2	2	3	0	0	0	0	0	0	0	0	0	0	0	0	0	0	0	0	0	0	0	0	0	0	0	0	0	0	0	0	0	0	0	0	0	5	1319/5
55205	0.05999074	0.414315829	1167	2914	EPT_RTPC-like	32	202	460	52	185	0	9	4	14	5	93	19	43	15	6	8	5	1	4	8	1	8	1	0	5	1	3	1	4	0	1	3	2	0	2	1	1166	1319/1167
55200	0.211635127	1.18E-181	28	1233	Translation initiation factor IF3 C-terminal domain	3	15	6	0	0	0	0	0	0	0	0	0	7	0	0	0	0	0	0	0	0	0	0	0	0	0	0	0	0	0	0	0	0	0	0	0	28	1319/28
55194	0.588320508	0	6	1214	Ribosome recycling factor RRF	3	4	1	0	0	0	0	0	0	0	0	0	0	0	0	0	0	0	0	0	0	0	0	0	0	0	0	0	1	0	0	0	0	0	0	0	6	1319/6
55190	0.043968175	2.69E-60	74	1370	Arginyl-tRNA synthetase (ArgRS) N-terminal additional domain	5	30	6	0	36	0	0	0	0	1	0	0	1	0	0	0	0	0	0	0	0	0	0	0	0	0	0	0	0	0	0	0	0	0	0	0	74	1319/74
55186	0.156893873	0.301267555	1257	3153	ThrRS_AlaRS common domain	33	217	471	42	188	38	9	4	23	7	95	22	45	15	15	8	7	1	4	8	1	9	2	0	4	1	4	1	6	1	0	3	2	1	0	1	1255	1319/1257
55174	-0.087010887	4.86E-05	1303	8652	Alpha-L RNA-binding motif	35	218	482	66	189	39	9	4	24	7	97	22	45	15	15	8	8	1	4	8	1	9	2	0	5	1	4	1	6	1	1	3	2	1	2	1	1301	1319/1303
55166	-0.180144116	2.95E-08	540	2001	Hedgehog_DD-peptidase	21	89	244	0	82	0	1	0	0	1	44	15	44	1	2	0	1	1	0	6	0	2	1	0	0	1	2	0	1	0	0	0	1	0	0	1	540	1319/540
55159	0.981180185	1.06E-159	15	415	eIF1-like	2	0	2	13	0	0	0	0	0	0	0	0	0	0	0	0	0	0	0	0	0	0	0	0	0	0	0	0	0	0	0	0	0	0	0	0	15	1319/15
55154	0.499585902	1.12E-45	163	1047	CYTH-like phosphatases	10	18	71	10	51	0	0	0	1	0	6	0	1	0	0	0	3	0	0	1	0	1	0	0	0	0	0	0	0	0	0	0	0	0	0	0	163	1319/163
55144	0.042994763	1.05E-06	317	1310	LigT-like	16	62	77	27	84	0	2	0	5	0	11	0	18	14	8	0	1	0	0	2	0	0	0	0	0	0	0	1	1	0	0	0	0	0	2	1	316	1319/317
55136	-0.006204486	0.000442573	367	1695	Probable bacterial effector-binding domain	15	108	106	14	79	3	0	1	0	4	37	8	0	1	2	0	0	0	0	0	0	1	0	0	0	0	0	0	1	0	0	0	0	0	0	1	366	1319/367
55124	-0.247588869	1.04E-18	836	2939	Nitrite_Sulfite reductase N-terminal domain-like	25	98	383	41	140	0	0	4	8	5	52	5	44	13	0	6	3	0	1	7	0	5	0	0	5	0	0	1	6	0	1	3	1	0	3	1	836	1319/836
55120	0.007102235	0.924881432	1316	8887	Pseudouridine synthase	35	217	483	76	189	43	9	4	23	7	97	22	45	15	15	8	8	1	4	8	1	9	2	0	5	1	4	1	6	1	1	3	2	1	2	1	1314	1319/1316
55116	0.626940133	1.16E-12	106	231	Formiminotransferase domain of formiminotransferase-cyclodeaminase.	20	31	6	4	3	1	0	0	0	1	21	2	1	0	14	0	1	1	0	8	0	0	1	0	0	0	4	1	0	1	0	0	2	1	0	1	105	1319/106
55112	0.872318757	3.80E-28	87	210	Formylmethanofuran:tetrahydromethanopterin formyltransferase	5	1	38	42	0	0	0	0	0	0	0	0	0	0	0	0	0	0	0	0	0	0	0	0	0	0	1	0	5	0	0	0	0	0	0	0	87	1319/87
55103	-0.121133849	3.35E-23	731	3262	FAD-linked oxidases C-terminal domain	26	69	368	32	129	1	1	4	10	1	20	4	43	14	3	0	5	1	3	4	1	5	0	0	1	0	0	1	6	0	1	2	0	0	0	1	730	1319/731
55088	0.122502004	0.451422398	40	155	Methyl-coenzyme M reductase subunits	1	0	0	40	0	0	0	0	0	0	0	0	0	0	0	0	0	0	0	0	0	0	0	0	0	0	0	0	0	0	0	0	0	0	0	0	40	1319/40
55083	0.439093409	4.16E-215	149	1218	6-hydroxymethyl-7 8-dihydropterin pyrophosphokinase HPPK	7	1	118	0	7	0	0	0	0	0	17	0	5	0	0	0	0	0	0	0	0	0	0	0	0	0	1	0	0	0	0	0	0	0	0	0	149	1319/149
55073	-0.220699005	9.88E-32	847	18023	Nucleotide cyclase	33	154	398	1	110	5	1	2	0	1	24	19	38	15	15	8	6	1	4	8	0	6	2	0	5	1	4	1	6	1	1	3	2	1	2	1	846	1319/847
55068	0.261416268	2.74E-13	401	1632	Peptide methionine sulfoxide reductase	17	74	203	12	11	1	1	0	0	4	49	4	28	0	0	0	0	0	1	6	0	1	0	0	3	0	0	0	1	0	0	0	0	0	1	1	401	1319/401
55060	0.23895405	2.69E-16	913	3152	GHMP Kinase C-terminal domain	30	203	187	61	184	4	2	4	22	6	92	22	45	15	14	5	5	1	0	8	1	9	2	0	4	0	4	1	4	0	0	1	1	0	3	1	911	1319/913
55052	-0.535595398	0.000442741	50	326	CheY-binding domain of CheA	4	33	3	12	0	0	0	0	0	0	0	2	0	0	0	0	0	0	0	0	0	0	0	0	0	0	0	0	0	0	0	0	0	0	0	0	50	1319/50
55048	-0.353414345	4.00E-72	354	3081	Probable ACP-binding domain of malonyl-CoA ACP transacylase	12	33	174	0	91	0	0	0	0	0	16	0	22	0	0	0	4	0	0	5	0	2	0	0	1	0	0	1	4	0	0	0	1	0	0	0	354	1319/354
55040	0.926856358	0	14	961	Molybdenum cofactor biosynthesis protein C MoaC	4	5	3	0	2	0	0	0	4	0	0	0	0	0	0	0	0	0	0	0	0	0	0	0	0	0	0	0	0	0	0	0	0	0	0	0	14	1319/14
55035	0.244389163	2.90E-64	18	357	NAD-binding domain of HMG-CoA reductase	7	1	8	4	1	0	0	0	0	0	2	0	0	0	0	0	1	0	0	1	0	0	0	0	0	0	0	0	0	0	0	0	0	0	0	0	18	1319/18
55031	0.074031335	0.389748521	1070	6567	Bacterial exopeptidase dimerisation domain	32	203	391	42	183	10	2	1	18	7	85	19	33	15	15	2	5	1	3	8	1	4	1	0	0	0	4	1	6	1	1	2	2	1	0	1	1068	1319/1070
55021	-0.35800769	2.18E-37	1248	16595	ACT-like	35	216	469	76	189	5	1	4	24	7	93	17	45	15	15	8	8	1	4	8	1	9	2	0	5	1	4	1	6	1	1	3	2	1	3	1	1246	1319/1248
55008	-0.042978873	8.07E-07	1044	4854	HMA heavy metal-associated domain	31	183	374	65	169	7	2	4	15	7	86	19	35	13	15	4	8	1	4	4	0	6	0	0	5	0	4	1	3	1	1	2	2	0	1	1	1042	1319/1044
54999	0.918645011	0	24	1340	Ribosomal protein S10	4	0	1	20	1	0	0	0	0	0	1	0	0	0	0	0	0	0	0	0	0	0	0	0	0	0	0	0	0	0	0	0	0	0	0	0	23	1319/24
54995	NA	0	1	1200	Ribosomal protein S6	1	1	0	0	0	0	0	0	0	0	0	0	0	0	0	0	0	0	0	0	0	0	0	0	0	0	0	0	0	0	0	0	0	0	0	0	1	1319/1
54991	0.974431783	5.62E-82	19	1192	Anticodon-binding domain of PheRS	4	1	6	0	11	0	0	0	0	0	1	0	0	0	0	0	0	0	0	0	0	0	0	0	0	0	0	0	0	0	0	0	0	0	0	0	19	1319/19
54980	-0.229551957	3.12E-17	1319	10557	EF-G C-terminal domain-like	35	218	483	76	189	43	9	4	24	7	97	22	45	15	15	8	8	1	4	8	1	9	2	0	5	1	4	1	6	1	1	3	2	1	3	1	1317	1319/1319
54975	0.172981686	0.331474667	378	1467	Acylphosphatase_BLUF domain-like	22	30	183	35	47	0	0	2	12	0	9	1	20	0	3	5	5	0	4	5	1	3	0	0	4	0	3	0	1	0	1	3	0	0	0	0	377	1319/378
54966	0.568833679	1.10E-27	69	378	RuBisCO large subunit small (N-terminal) domain	7	4	49	2	0	0	0	0	1	0	0	0	10	1	0	0	0	0	0	0	0	0	0	0	2	0	0	0	0	0	0	0	0	0	0	0	69	1319/69
54928	0.155885889	0.014659785	165	697	RNA-binding domain RBD	16	1	64	1	0	0	0	3	0	0	22	11	45	0	0	0	1	0	1	1	0	4	0	0	3	0	0	0	4	0	1	0	1	0	0	1	164	1319/165
54919	0.419934763	1.33E-203	41	1181	Nucleoside diphosphate kinase NDK	6	7	8	0	15	0	3	0	0	0	0	6	0	0	0	0	0	0	0	0	0	2	0	0	0	0	0	0	0	0	0	0	0	0	0	0	41	1319/41
54913	0.127214546	0.369148867	947	3881	GlnB-like	32	116	392	66	145	2	3	4	11	2	60	17	42	15	8	8	8	1	4	8	0	8	1	0	5	1	2	1	6	0	1	3	2	0	3	1	946	1319/947
54909	-0.380469267	1.73E-69	1038	13109	Dimeric alpha+beta barrel	27	154	404	63	171	2	2	2	24	5	88	14	43	15	0	4	8	1	0	8	1	8	0	0	5	0	1	1	6	0	0	0	2	0	3	1	1036	1319/1038
54897	-0.097823679	0.010210748	113	553	Protease propeptides_inhibitors	10	10	29	5	43	0	0	0	6	0	3	0	1	8	0	0	0	0	0	7	0	0	0	0	0	0	0	0	0	0	0	0	0	0	0	1	113	1319/113
54893	0.999873308	1.11E-116	3	257	Aspartate carbamoyltransferase Regulatory-chain N-terminal domain	1	0	3	0	0	0	0	0	0	0	0	0	0	0	0	0	0	0	0	0	0	0	0	0	0	0	0	0	0	0	0	0	0	0	0	0	3	1319/3
54862	-0.100250017	1.14E-13	1187	17963	4Fe-4S ferredoxins	35	169	476	76	167	2	3	4	24	5	96	19	45	15	15	8	8	1	4	8	1	8	2	0	5	1	4	1	6	1	1	3	2	1	3	1	1185	1319/1187
54857	0.191966442	0.889684985	7	32	DNA damage-inducible protein DinI	1	0	7	0	0	0	0	0	0	0	0	0	0	0	0	0	0	0	0	0	0	0	0	0	0	0	0	0	0	0	0	0	0	0	0	0	7	1319/7
54849	0.273024177	3.70E-19	350	1706	GroEL-intermediate domain like	15	8	95	66	122	2	7	0	24	0	3	0	7	0	0	0	2	0	0	0	1	2	0	0	0	0	0	0	6	0	0	0	0	0	3	1	349	1319/350
54843	NA	0	1	1312	Ribosomal protein L22	1	0	0	0	1	0	0	0	0	0	0	0	0	0	0	0	0	0	0	0	0	0	0	0	0	0	0	0	0	0	0	0	0	0	0	0	1	1319/1
54826	0.154653127	0.096900979	845	3971	Enolase N-terminal domain-like	27	137	303	43	125	3	3	4	18	3	89	7	44	15	15	0	5	1	0	8	1	6	0	0	2	0	1	1	6	0	0	0	2	1	0	1	844	1319/845
54814	0.177335479	1.43E-06	1315	5768	Prokaryotic type KH domain (KH-domain type II)	35	218	480	76	189	43	9	4	24	7	97	22	45	15	15	8	8	1	4	8	1	9	2	0	5	1	4	1	5	1	1	3	2	1	3	1	1313	1319/1315
54810	0.004678882	2.39E-163	20	1183	GMP synthetase C-terminal dimerisation domain	8	5	5	1	0	0	0	0	1	0	0	4	0	0	0	0	0	0	0	2	0	1	0	0	0	1	0	0	0	0	0	0	0	0	0	0	20	1319/20
54806	0.834746857	0.078093373	7	30	Alpha-lytic protease prodomain	2	0	4	0	3	0	0	0	0	0	0	0	0	0	0	0	0	0	0	0	0	0	0	0	0	0	0	0	0	0	0	0	0	0	0	0	7	1319/7
54791	0.126932657	3.27E-23	668	2061	Eukaryotic type KH-domain (KH-domain type I)	29	186	96	75	70	11	3	4	24	7	88	19	5	14	15	6	8	1	4	0	0	4	1	0	5	0	4	1	5	1	1	3	2	0	3	0	666	1319/668
54786	0.443526543	4.66E-16	113	623	YcfA_nrd intein domain	12	23	32	19	2	0	0	0	0	0	0	4	24	1	0	0	1	0	0	2	0	0	0	0	3	0	1	0	0	0	0	1	0	0	0	0	113	1319/113
54782	0.965878717	0	19	1074	Porphobilinogen deaminase (hydroxymethylbilane synthase) C-terminal domain	4	2	2	0	12	0	0	0	0	0	0	0	0	3	0	0	0	0	0	0	0	0	0	0	0	0	0	0	0	0	0	0	0	0	0	0	19	1319/19
54768	0.724130803	0.193703554	1171	2557	dsRNA-binding domain-like	31	216	466	11	174	37	9	4	0	7	95	22	43	11	13	8	8	0	4	8	0	9	2	0	5	1	3	1	4	1	1	3	2	1	0	1	1170	1319/1171
54752	0.402209741	0	27	1211	RecA protein C-terminal domain	6	9	11	0	2	0	0	0	0	0	0	0	2	2	0	0	1	0	0	0	0	0	0	0	0	0	0	0	0	0	0	0	0	0	0	0	27	1319/27
54747	0.992915635	2.59E-181	9	1324	Ribosomal L11_L12e N-terminal domain	2	1	0	0	8	0	0	0	0	0	0	0	0	0	0	0	0	0	0	0	0	0	0	0	0	0	0	0	0	0	0	0	0	0	0	0	9	1319/9
54736	0.714530317	1.32E-36	769	2110	ClpS-like	22	24	408	0	161	0	1	4	0	1	75	13	45	11	0	1	3	0	0	3	0	5	0	0	3	1	0	1	4	0	1	0	2	0	0	1	768	1319/769
54719	0.102088471	4.72E-48	245	1300	Fe Mn superoxide dismutase (SOD) C-terminal domain	13	48	108	11	12	0	2	0	0	0	32	0	21	1	0	0	0	1	0	1	0	4	0	0	0	0	0	0	2	0	0	0	0	0	1	0	244	1319/245
54713	0.843254276	3.22E-230	741	1975	Elongation factor Ts (EF-Ts) dimerisation domain	21	150	391	0	54	35	5	4	0	7	50	14	6	7	0	4	0	1	2	0	0	2	1	0	0	1	0	0	4	0	1	0	2	0	0	0	741	1319/741
54695	NA	0	1	3	POZ domain	1	0	0	0	0	0	1	0	0	0	0	0	0	0	0	0	0	0	0	0	0	0	0	0	0	0	0	0	0	0	0	0	0	0	0	0	1	1319/1
54690	0.337173534	1.04E-139	27	878	Molybdopterin synthase subunit MoaE	6	4	10	3	6	0	0	0	1	0	3	0	0	0	0	0	0	0	0	0	0	0	0	0	0	0	0	0	0	0	0	0	0	0	0	0	27	1319/27
54686	NA	0	1	1319	Ribosomal protein L16p_L10e	1	0	0	0	0	0	0	0	0	0	0	0	0	0	0	0	0	0	0	0	0	0	0	0	0	0	0	0	1	0	0	0	0	0	0	0	1	1319/1
54680	0.529966348	5.81E-92	33	702	Pyrimidine nucleoside phosphorylase C-terminal domain	6	2	20	4	1	3	0	0	0	0	0	0	0	0	0	0	0	0	0	0	0	3	0	0	0	0	0	0	0	0	0	0	0	0	0	0	33	1319/33
54675	0.510327912	2.41E-58	713	2106	Nicotinate_Quinolinate PRTase N-terminal domain-like	27	131	238	45	142	3	3	4	13	3	43	4	27	6	7	8	7	0	4	7	0	4	0	0	4	0	1	1	3	0	1	2	0	0	0	1	712	1319/713
54665	-0.080332732	2.99E-06	355	1619	CO dehydrogenase molybdoprotein N-domain-like	19	48	159	6	73	0	0	0	9	2	14	6	3	8	7	0	5	0	0	6	0	1	0	0	0	0	2	1	1	1	0	0	0	1	0	0	353	1319/355
54637	-0.386277563	7.11E-58	1209	15490	Thioesterase_thiol ester dehydrase-isomerase	35	215	466	47	186	5	9	4	14	5	95	19	45	15	15	8	8	1	4	8	1	8	2	0	3	1	4	1	6	1	1	3	2	1	3	1	1207	1319/1209
54631	-0.411347444	1.65E-63	1283	12925	CBS-domain pair	35	217	472	76	188	22	9	4	24	7	95	22	45	15	15	8	8	1	4	8	1	9	2	0	5	1	4	1	6	1	1	3	2	1	3	1	1281	1319/1283
54626	0.983422458	8.22E-23	17	135	Chalcone isomerase	2	0	16	0	0	0	0	0	0	0	1	0	0	0	0	0	0	0	0	0	0	0	0	0	0	0	0	0	0	0	0	0	0	0	0	0	17	1319/17
54621	NA	0.729535258	1	7	Heme-binding protein A (HasA)	1	0	1	0	0	0	0	0	0	0	0	0	0	0	0	0	0	0	0	0	0	0	0	0	0	0	0	0	0	0	0	0	0	0	0	0	1	1319/1
54616	0.813177014	0.015984638	3	20	DNA-binding domain of Mlu1-box binding protein MBP1	3	0	1	0	0	0	0	0	0	0	1	0	1	0	0	0	0	0	0	0	0	0	0	0	0	0	0	0	0	0	0	0	0	0	0	0	3	1319/3
54611	0.886862085	4.86E-155	34	509	SecB-like	5	5	23	0	0	0	0	0	0	0	3	1	0	0	2	0	0	0	0	0	0	0	0	0	0	0	0	0	0	0	0	0	0	0	0	0	34	1319/34
54593	-0.450965341	7.55E-79	1016	14244	Glyoxalase_Bleomycin resistance protein_Dihydroxybiphenyl dioxygenase	29	181	396	40	170	5	3	4	4	5	84	16	44	15	4	0	5	1	1	8	0	7	0	0	5	0	1	1	6	1	1	0	2	0	3	1	1014	1319/1016
54585	0.141391526	0.000297288	83	263	Cdc48 domain 2-like	4	0	0	55	0	0	0	0	23	0	0	0	0	0	0	0	0	0	0	0	1	0	0	0	0	0	0	0	0	0	0	0	0	0	3	0	82	1319/83
54580	0.990911308	6.32E-07	7	46	Allophycocyanin linker chain (domain)	1	0	0	0	0	0	0	0	0	0	0	0	7	0	0	0	0	0	0	0	0	0	0	0	0	0	0	0	0	0	0	0	0	0	0	0	7	1319/7
54565	NA	0	1	1193	Ribosomal protein S16	1	1	0	0	0	0	0	0	0	0	0	0	0	0	0	0	0	0	0	0	0	0	0	0	0	0	0	0	0	0	0	0	0	0	0	0	1	1319/1
54556	-0.205228642	0.00162813	79	331	Chitinase insertion domain	7	10	32	4	30	0	0	0	0	0	2	0	0	0	0	0	0	0	0	1	0	0	0	0	0	0	0	0	0	0	0	0	0	0	0	0	79	1319/79
54534	-0.194698266	7.35E-22	1246	8651	FKBP-like	33	218	475	45	188	37	9	4	0	7	96	22	44	15	15	8	8	1	4	8	0	9	2	0	5	1	4	1	6	1	1	3	2	1	3	1	1244	1319/1246
54523	-0.02979601	0.05677743	643	5641	Pili subunits	27	132	363	0	16	1	3	0	0	6	1	3	41	15	9	8	3	1	4	8	0	7	2	0	5	1	2	0	6	0	1	3	0	1	0	1	643	1319/643
54518	0.960160249	2.46E-45	27	213	Tubby C-terminal domain-like	5	9	5	1	11	0	0	0	0	0	1	0	0	0	0	0	0	0	0	0	0	0	0	0	0	0	0	0	0	0	0	0	0	0	0	0	27	1319/27
54506	-0.368308952	7.21E-45	1005	3818	Diaminopimelate epimerase-like	30	139	408	50	166	1	8	4	0	7	86	8	44	10	11	8	5	1	4	8	0	9	2	0	5	1	4	0	6	1	1	3	2	1	0	1	1004	1319/1005
54495	1	4.99E-13	2	34	UBC-like	2	0	0	0	0	0	0	0	0	0	0	0	0	0	0	0	0	0	0	1	0	0	0	0	0	0	0	0	1	0	0	0	0	0	0	0	2	1319/2
54447	NA	4.57E-33	1	60	ssDNA-binding transcriptional regulator domain	1	0	1	0	0	0	0	0	0	0	0	0	0	0	0	0	0	0	0	0	0	0	0	0	0	0	0	0	0	0	0	0	0	0	0	0	1	1319/1
54427	-0.482112445	9.35E-87	880	9935	NTF2-like	27	104	413	29	146	2	4	2	0	7	69	8	42	13	1	1	5	1	3	7	0	4	0	0	4	0	0	1	5	0	1	0	2	0	3	1	878	1319/880
54423	0.422268579	8.94E-21	68	369	DsbC_DsbG N-terminal domain-like	1	0	68	0	0	0	0	0	0	0	0	0	0	0	0	0	0	0	0	0	0	0	0	0	0	0	0	0	0	0	0	0	0	0	0	0	68	1319/68
54416	0.094650673	0.451424694	82	223	Amine oxidase N-terminal region	8	5	16	3	45	0	0	0	2	0	0	0	8	0	0	0	1	0	0	2	0	0	0	0	0	0	0	0	0	0	0	0	0	0	0	0	82	1319/82
54403	0.539706933	5.36E-13	95	233	Cystatin_monellin	2	93	2	0	0	0	0	0	0	0	0	0	0	0	0	0	0	0	0	0	0	0	0	0	0	0	0	0	0	0	0	0	0	0	0	0	95	1319/95
54373	-0.264489644	1.11E-42	910	6638	FAD-linked reductases C-terminal domain	27	138	372	29	167	3	7	0	7	1	64	7	45	14	14	6	5	1	2	8	0	5	0	0	3	0	2	1	5	0	0	0	1	1	0	1	909	1319/910
54368	0.542065088	6.94E-27	515	2122	Glutamine synthetase N-terminal domain	20	62	187	27	178	1	0	0	5	0	7	2	13	3	8	0	8	0	1	3	0	3	0	0	0	0	0	1	3	0	0	1	1	0	1	0	515	1319/515
54364	0.211635127	1.90E-175	28	1211	Translation initiation factor IF3 N-terminal domain	3	15	6	0	0	0	0	0	0	0	0	0	7	0	0	0	0	0	0	0	0	0	0	0	0	0	0	0	0	0	0	0	0	0	0	0	28	1319/28
54358	NA		1	2	Immunoglobulin-binding domains	1	1	0	0	0	0	0	0	0	0	0	0	0	0	0	0	0	0	0	0	0	0	0	0	0	0	0	0	0	0	0	0	0	0	0	0	1	1319/1
54334	-0.280029918	0.648171095	5	36	Superantigen toxins C-terminal domain	1	5	0	0	0	0	0	0	0	0	0	0	0	0	0	0	0	0	0	0	0	0	0	0	0	0	0	0	0	0	0	0	0	0	0	0	5	1319/5
54328	1	0.04385144	2	6	Staphylokinase_streptokinase	1	2	0	0	0	0	0	0	0	0	0	0	0	0	0	0	0	0	0	0	0	0	0	0	0	0	0	0	0	0	0	0	0	0	0	0	2	1319/2
54292	-0.456931722	8.47E-56	1096	8687	2Fe-2S ferredoxin-like	34	131	474	45	160	1	9	4	19	3	91	18	45	15	15	8	8	1	4	8	1	8	1	0	5	1	4	1	6	1	1	2	2	1	0	1	1094	1319/1096
54285	0.263871435	4.68E-09	846	2772	MoaD_ThiS	28	91	403	62	125	0	1	0	24	3	26	4	42	11	5	6	5	1	3	8	1	3	0	0	5	1	3	1	6	0	0	0	1	1	3	0	845	1319/846
54236	1	3.41E-10	2	32	Ubiquitin-like	2	0	0	0	0	0	0	0	0	0	1	0	1	0	0	0	0	0	0	0	0	0	0	0	0	0	0	0	0	0	0	0	0	0	0	0	2	1319/2
54211	-0.243100862	3.39E-19	1319	25367	Ribosomal protein S5 domain 2-like	35	218	483	76	189	43	9	4	24	7	97	22	45	15	15	8	8	1	4	8	1	9	2	0	5	1	4	1	6	1	1	3	2	1	3	1	1317	1319/1319
54197	0.024509171	0.005962756	927	3445	HIT-like	31	117	368	48	181	2	4	4	20	0	47	11	36	11	15	8	7	1	4	8	0	6	0	0	5	0	4	1	5	1	1	3	2	1	3	1	925	1319/927
54189	0.942017843	0	106	1526	Ribosomal proteins S24e L23 and L15e	5	0	1	76	0	0	0	0	24	0	0	0	0	0	0	0	0	0	0	0	1	0	0	0	0	0	0	0	0	0	0	0	0	0	3	0	105	1319/106
54184	-0.111055461	0.005013032	282	926	Penicillin-binding protein 2x (pbp-2x) c-terminal domain	12	188	0	0	34	0	0	2	0	3	38	2	0	1	7	0	0	0	0	2	0	0	0	0	0	0	0	0	0	1	0	0	2	1	0	0	281	1319/282
54171	-0.519481304	0.691736148	13	94	DNA-binding domain	3	9	4	0	0	0	0	0	0	0	0	0	0	0	0	0	0	0	0	0	0	0	0	0	0	0	0	0	0	0	0	0	0	0	0	0	13	1319/13
54160	-0.271732835	0.116896168	16	49	Chromo domain-like	4	0	4	0	0	0	0	0	3	0	0	0	8	0	0	0	0	0	0	0	0	0	0	0	0	0	0	0	1	0	0	0	0	0	0	0	16	1319/16
54111	-0.365158168	0.00287251	36	470	Urease gamma-subunit	5	1	14	0	19	0	0	0	0	0	0	0	0	0	0	0	0	0	0	0	0	0	0	0	0	0	0	0	1	0	0	0	0	0	1	0	36	1319/36
54106	-0.0127498	0.57391589	855	5463	LysM domain	29	188	352	0	71	0	9	4	0	2	92	17	34	15	15	7	5	1	4	8	0	9	1	0	5	1	2	1	3	1	1	3	2	0	0	1	854	1319/855
54060	0.050666866	0.661547577	225	903	His-Me finger endonucleases	12	26	89	1	24	7	2	0	0	0	56	2	12	3	0	0	0	0	0	0	0	0	0	0	0	0	0	0	1	1	0	0	0	0	0	0	224	1319/225
54001	-0.17496208	2.26E-16	1120	7948	Cysteine proteinases	33	209	404	51	186	13	9	4	9	5	92	18	41	14	14	6	5	1	2	8	1	8	1	0	2	1	0	1	6	1	1	1	2	1	0	1	1118	1319/1120
53955	-0.37209314	1.01E-35	1100	9593	Lysozyme-like	27	213	459	0	184	0	0	4	0	6	95	19	41	15	13	8	5	1	4	8	0	3	2	0	5	1	4	0	0	1	1	3	2	1	0	1	1099	1319/1100
53933	0.065322077	2.10E-09	25	246	Microbial ribonucleases	4	1	5	0	18	0	0	0	0	0	1	0	0	0	0	0	0	0	0	0	0	0	0	0	0	0	0	0	0	0	0	0	0	0	0	0	25	1319/25
53927	-0.246297091	8.56E-34	1254	6401	Cytidine deaminase-like	33	218	473	66	186	25	8	4	7	7	96	21	45	15	15	8	8	1	4	8	0	9	2	0	5	1	4	1	6	1	1	3	2	1	0	1	1252	1319/1254
53920	-0.103907378	0.424228171	145	612	Fe-only hydrogenase	14	83	11	0	3	1	0	0	0	2	8	14	0	0	14	0	0	0	0	0	0	1	2	0	0	0	1	0	0	1	0	1	2	0	0	0	144	1319/145
53901	-0.550295571	1.30E-101	1268	21450	Thiolase-like	35	216	480	76	183	5	9	4	24	7	96	21	45	15	15	8	8	1	4	8	1	9	2	0	5	1	4	1	6	1	1	3	2	1	3	1	1266	1319/1268
53850	-0.476126611	1.73E-75	1301	65801	Periplasmic binding protein-like II	35	218	478	76	189	32	9	4	24	7	95	22	45	15	15	8	8	1	4	8	1	9	2	0	5	1	4	1	6	1	1	3	2	1	3	1	1299	1319/1301
53822	-0.279960354	7.25E-34	1077	16910	Periplasmic binding protein-like I	31	215	391	36	178	10	1	3	14	7	81	19	40	15	15	1	7	1	4	8	1	8	0	0	3	1	4	1	6	0	0	1	2	1	0	1	1075	1319/1077
53807	0.160685223	0.000398751	1090	7562	Helical backbone metal receptor	32	199	371	71	179	4	9	4	23	7	75	18	45	15	15	7	8	1	4	2	0	6	1	0	4	1	4	1	6	1	1	2	0	1	3	0	1088	1319/1090
53800	0.179411055	0.000247155	526	1918	Chelatase	20	83	166	30	145	0	0	3	6	2	14	1	45	8	0	0	2	1	3	1	0	4	0	0	5	0	0	0	5	0	1	0	1	0	0	0	526	1319/526
53795	0.153632757	0.039451612	501	1812	PEP carboxykinase-like	25	128	211	6	32	4	4	4	0	3	34	18	12	4	8	0	1	1	4	7	0	9	2	0	0	1	0	1	3	1	1	0	2	0	0	0	501	1319/501
53790	-0.236338066	8.00E-57	1020	5426	Tetrapyrrole methylase	29	156	400	68	155	0	3	4	15	5	86	13	45	13	2	6	8	0	4	7	0	8	0	0	5	1	1	1	3	0	1	3	2	0	3	1	1019	1319/1020
53784	0.442395904	6.53E-62	335	1435	Phosphofructokinase	27	78	55	3	58	6	5	3	1	1	44	19	13	2	15	0	5	0	0	2	0	7	2	0	2	1	2	1	5	1	0	0	1	1	0	1	334	1319/335
53774	0.405899314	7.12E-31	154	991	Glutaminase_Asparaginase	8	18	82	15	17	0	0	0	0	0	17	1	0	0	0	0	0	0	0	0	0	0	0	0	0	0	3	0	0	0	0	0	0	0	0	0	153	1319/154
53756	-0.333831587	7.64E-39	1263	27829	UDP-Glycosyltransferase_glycogen phosphorylase	35	218	466	76	189	6	9	4	24	7	96	21	45	15	15	8	8	1	4	8	1	9	2	0	5	1	4	1	6	1	1	3	2	1	3	1	1261	1319/1263
53748	0.554529318	0	45	1352	Phosphoglycerate kinase	7	9	22	6	1	0	0	0	1	0	0	4	0	0	2	0	0	0	0	0	0	0	0	0	0	0	0	0	0	0	0	0	0	0	0	0	45	1319/45
53743	0.097982937	0.248634724	119	528	FucI_AraA N-terminal and middle domains	15	36	11	5	15	0	0	0	5	0	20	7	0	2	7	0	1	0	0	4	0	3	0	0	0	0	0	0	1	0	0	0	1	0	0	1	119	1319/119
53738	-0.057527438	0.033038258	1293	10181	Phosphoglucomutase first 3 domains	35	218	470	76	189	32	9	4	24	7	95	22	45	15	15	8	8	1	4	8	1	9	2	0	5	1	4	1	6	1	1	3	2	1	3	1	1291	1319/1293
53732	-0.105476875	2.12E-15	1037	2827	Aconitase iron-sulfur domain	30	145	419	67	172	0	0	4	13	5	68	15	44	14	4	8	8	0	4	7	1	9	1	0	5	1	4	1	6	0	1	3	2	0	3	1	1035	1319/1037
53720	-0.259230714	2.18E-38	1176	12229	ALDH-like	32	207	442	61	182	10	4	4	15	7	90	18	44	15	10	8	8	1	4	8	0	8	2	0	5	1	4	1	6	0	1	3	2	0	2	1	1174	1319/1176
53706	-0.122463238	1.49E-18	853	4956	Formate dehydrogenase_DMSO reductase domains 1-3	29	103	389	63	134	0	0	3	19	1	38	4	23	15	2	8	8	1	4	8	0	7	0	0	3	0	3	1	6	1	1	3	2	1	0	1	852	1319/853
53697	-0.220323309	1.41E-27	1272	7272	SIS domain	35	217	465	73	188	27	9	4	24	7	92	19	45	15	15	8	8	1	4	8	1	9	2	0	5	1	4	1	6	1	1	3	2	1	3	1	1270	1319/1272
53686	-0.328069065	3.16E-40	1213	8042	Tryptophan synthase beta subunit-like PLP-dependent enzymes	35	202	454	76	186	2	3	4	24	5	91	19	45	15	15	8	8	1	4	8	1	9	2	0	5	1	4	1	6	1	1	3	2	1	3	1	1211	1319/1213
53681	0.303325181	2.78E-24	1074	3121	Aspartate_glutamate racemase	29	215	413	21	179	0	3	4	0	7	93	18	45	13	14	8	5	0	4	7	0	5	2	0	1	1	3	0	0	1	1	3	2	1	3	1	1073	1319/1074
53671	0.609224048	1.84E-113	1132	2639	Aspartate_ornithine carbamoyltransferase	32	193	418	76	177	4	0	4	24	4	72	18	44	15	15	8	8	1	4	8	1	9	1	0	5	1	4	0	5	1	1	3	2	1	3	0	1130	1319/1132
53659	-0.206295755	5.19E-18	1260	6222	Isocitrate_Isopropylmalate dehydrogenase-like	35	218	476	69	183	26	4	4	13	5	96	19	45	15	15	8	8	1	4	8	1	9	2	0	5	1	4	1	6	1	1	3	2	1	3	1	1258	1319/1260
53649	-0.02184008	1.28E-08	1097	8069	Alkaline phosphatase-like	32	207	396	70	147	25	2	4	20	5	93	15	26	15	15	0	8	1	4	7	0	8	2	0	5	1	3	1	6	0	1	3	2	1	1	1	1095	1319/1097
53639	0.076658338	0.034979098	567	2147	AraD_HMP-PK domain-like	22	87	205	55	83	0	0	1	24	3	35	11	14	6	12	4	5	0	0	7	1	5	0	0	0	0	1	0	4	0	0	1	1	0	0	1	566	1319/567
53633	-0.297887563	5.21E-47	1274	6121	Carbamate kinase-like	35	216	472	76	186	17	9	4	24	7	96	20	45	15	15	8	8	1	4	8	1	9	2	0	5	1	4	1	6	1	1	3	2	1	3	1	1272	1319/1274
53623	0.171823289	0.000140631	1181	7136	MurD-like peptide ligases catalytic domain	32	218	475	22	189	1	9	4	0	7	96	22	45	15	15	8	5	1	4	8	0	9	2	0	5	1	4	1	5	1	1	3	2	1	0	1	1180	1319/1181
53613	-0.149744364	4.05E-20	1241	8932	Ribokinase-like	35	217	448	76	188	13	5	4	24	7	92	21	44	15	15	8	8	1	4	8	1	9	2	0	5	1	4	1	6	1	1	3	2	1	3	1	1239	1319/1241
53597	-0.022962784	5.04E-30	952	3762	Dihydrofolate reductase-like	28	148	390	33	159	7	5	0	0	5	93	9	43	10	7	8	3	1	1	5	0	7	0	0	2	1	0	1	5	1	0	2	2	0	1	1	950	1319/952
53590	0.624818865	4.61E-49	243	956	Nucleoside hydrolase	17	73	64	3	64	1	0	0	5	2	11	2	3	4	0	0	1	0	0	3	0	1	0	0	0	0	0	1	3	0	0	0	0	1	0	0	242	1319/243
53474	-0.547861371	6.58E-114	1260	44812	alpha_beta-Hydrolases	33	215	463	66	189	31	9	4	20	7	95	20	45	15	15	7	8	1	4	8	0	8	2	0	5	1	4	1	6	0	1	1	2	1	3	1	1258	1319/1260
53448	-0.397345102	8.38E-60	1283	30730	Nucleotide-diphospho-sugar transferases	35	218	470	76	189	23	9	4	24	7	94	22	45	15	15	8	8	1	4	8	1	9	2	0	5	1	4	1	6	1	1	3	2	1	3	1	1281	1319/1283
53383	-0.578930336	4.92E-122	1313	38176	PLP-dependent transferases	35	218	483	76	189	37	9	4	24	7	97	22	45	15	15	8	8	1	4	8	1	9	2	0	5	1	4	1	6	1	1	3	2	1	3	1	1311	1319/1313
53335	-0.551620835	2.47E-100	1317	60989	S-adenosyl-L-methionine-dependent methyltransferases	35	218	481	76	189	43	9	4	24	7	97	22	45	15	15	8	8	1	4	8	1	9	2	0	5	1	4	1	6	1	1	3	2	1	3	1	1315	1319/1317
53328	-0.199656563	1.03E-51	1108	3496	Formyltransferase	31	201	454	23	172	1	1	4	0	6	91	17	44	15	12	8	8	0	4	8	0	8	2	0	5	1	4	1	6	1	1	3	2	0	3	1	1107	1319/1108
53323	0.057065061	1.65E-11	510	2064	Pyruvate-ferredoxin oxidoreductase PFOR domain III	28	101	148	76	49	2	0	4	24	3	28	9	1	2	15	8	6	0	4	2	1	5	2	0	5	1	4	0	0	1	1	3	2	1	0	0	508	1319/510
53300	-0.303061561	5.95E-44	968	6816	vWA-like	29	129	375	51	160	3	4	4	21	5	91	19	40	15	7	2	5	1	0	8	0	9	1	0	2	1	0	1	6	1	0	0	2	0	3	1	967	1319/968
53271	-0.208969255	6.00E-19	1301	11438	PRTase-like	35	218	473	76	189	40	6	4	24	7	95	22	45	15	15	8	8	1	4	8	1	9	2	0	5	1	4	1	6	1	1	3	2	1	3	1	1299	1319/1301
53254	-0.094278412	8.15E-09	1001	5198	Phosphoglycerate mutase-like	31	181	396	10	184	3	4	4	7	7	78	13	44	15	5	8	6	1	1	7	0	4	1	0	5	1	4	1	5	0	1	1	2	0	0	1	1000	1319/1001
53244	0.178171278	0.0216035	1173	6658	MurD-like peptide ligases peptide-binding domain	32	218	475	14	189	1	9	4	0	7	96	22	45	15	15	8	5	1	4	8	0	9	2	0	5	1	4	1	5	1	1	3	2	1	0	1	1172	1319/1173
53223	-0.18958366	2.72E-23	1245	6420	Aminoacid dehydrogenase-like N-terminal domain	35	215	476	66	189	5	9	4	15	5	96	19	44	15	15	8	8	1	4	8	1	9	2	0	5	1	4	1	6	1	1	3	2	1	3	1	1243	1319/1245
53218	0.105466244	2.55E-08	970	3760	Molybdenum cofactor biosynthesis proteins	29	134	398	71	167	0	0	4	24	3	41	6	41	15	9	8	6	1	4	8	1	5	0	0	4	0	4	1	6	0	1	3	2	1	0	1	969	1319/970
53213	0.279116783	0.003042459	202	957	LigB-like	8	25	100	4	63	0	0	0	3	0	3	0	0	0	0	0	2	0	0	0	0	0	0	0	2	0	0	0	0	0	0	0	0	0	0	0	202	1319/202
53187	-0.458998335	1.23E-72	1295	16486	Zn-dependent exopeptidases	35	218	473	75	188	34	9	4	24	7	96	21	45	15	15	8	8	1	4	8	1	8	2	0	5	1	4	1	6	1	1	3	2	1	3	1	1293	1319/1295
53182	0.970778215	4.78E-109	21	352	Pyrrolidone carboxyl peptidase (pyroglutamate aminopeptidase)	5	1	5	1	13	0	0	0	1	0	0	0	0	0	0	0	0	0	0	0	0	0	0	0	0	0	0	0	0	0	0	0	0	0	0	0	21	1319/21
53178	0.977584409	0	34	1231	Peptidyl-tRNA hydrolase-like	3	0	2	0	23	0	0	0	0	0	0	9	0	0	0	0	0	0	0	0	0	0	0	0	0	0	0	0	0	0	0	0	0	0	0	0	34	1319/34
53167	0.339837659	1.02E-19	986	3317	Purine and uridine phosphorylases	30	192	341	36	137	28	8	1	24	6	91	21	26	15	15	2	5	1	4	8	1	3	2	0	4	0	0	0	5	0	1	3	2	1	0	1	984	1319/986
53163	0.677704643	9.45E-54	291	937	HybD-like	15	111	80	39	22	0	0	0	9	0	1	0	7	0	0	4	6	0	3	2	1	1	0	0	0	0	3	0	0	0	0	2	0	0	0	0	291	1319/291
53155	0.077432489	1.23E-10	313	1351	Methylated DNA-protein cysteine methyltransferase domain	14	38	168	0	73	0	0	0	0	1	19	2	2	1	0	0	1	0	0	3	0	1	0	0	2	0	0	0	1	0	0	0	0	0	0	1	313	1319/313
53150	0.351386254	1.96E-106	24	994	DNA repair protein MutS domain II	5	1	1	18	0	0	0	0	0	0	0	0	0	0	0	0	2	0	0	0	0	0	0	0	0	0	0	1	0	0	0	0	0	0	0	0	23	1319/24
53146	-0.282946374	4.44E-06	290	1118	Nitrogenase accessory factor-like	24	59	105	38	6	1	0	4	18	1	4	7	16	0	6	3	1	0	3	0	1	3	1	0	1	0	4	0	0	0	1	3	2	1	0	0	289	1319/290
53137	0.467592038	1.37E-72	1315	2960	Translational machinery components	35	218	481	76	189	43	9	4	24	7	97	22	45	15	15	8	8	1	4	7	1	9	2	0	4	1	4	1	6	1	1	3	2	1	3	1	1313	1319/1315
53098	-0.436713312	2.92E-63	1317	22384	Ribonuclease H-like	35	218	481	76	189	43	9	4	24	7	97	22	45	15	15	8	8	1	4	8	1	9	2	0	5	1	4	1	6	1	1	3	2	1	3	1	1315	1319/1317
53092	0.192837351	1.80E-08	721	2574	Creatinase_prolidase N-terminal domain	27	170	237	29	127	2	0	1	11	3	56	8	27	5	8	0	5	1	4	7	1	1	1	0	0	0	4	1	5	0	1	2	1	0	0	1	719	1319/721
53067	-0.3088081	1.54E-30	1319	37523	Actin-like ATPase domain	35	218	483	76	189	43	9	4	24	7	97	22	45	15	15	8	8	1	4	8	1	9	2	0	5	1	4	1	6	1	1	3	2	1	3	1	1317	1319/1319
53062	0.260450414	1.41E-18	142	1074	PTS system fructose IIA component-like	7	88	36	0	9	1	0	0	0	5	0	1	0	0	0	0	2	0	0	0	0	0	0	0	0	0	0	0	0	0	0	0	0	0	0	0	142	1319/142
53056	0.171685917	0.002070101	351	1528	beta-carbonic anhydrase cab	15	25	165	5	78	0	2	0	1	0	34	2	23	0	0	2	0	0	0	6	0	2	0	0	0	0	0	0	4	0	1	0	0	0	0	1	351	1319/351
53041	0.069354416	0.455087349	548	2835	Resolvase-like	21	151	192	17	93	4	1	1	6	3	24	5	27	6	4	1	2	0	1	4	0	0	0	0	1	0	0	1	4	0	0	0	0	0	0	0	548	1319/548
53032	0.486321743	0.001079735	80	185	tRNA-intron endonuclease catalytic domain-like	4	0	0	51	0	0	0	0	24	0	0	0	0	0	0	0	0	0	0	0	1	0	0	0	0	0	0	0	0	0	0	0	0	0	3	0	79	1319/80
52980	-0.08970497	5.43E-10	1248	9014	Restriction endonuclease-like	34	216	447	76	188	32	5	4	24	6	90	20	44	13	14	7	8	1	4	8	1	8	2	0	5	1	4	1	6	1	0	3	2	1	3	1	1246	1319/1248
52972	0.515129563	9.23E-64	1120	2890	ITPase-like	34	170	435	54	176	5	9	4	22	4	91	18	44	15	15	6	8	1	4	8	1	6	2	0	2	1	4	1	5	1	1	1	2	1	0	1	1118	1319/1120
52968	-0.047193335	0.15815774	36	87	B12-dependent dehydatase associated subunit	6	19	3	0	8	0	0	0	0	3	0	1	0	0	0	0	0	0	0	0	0	0	0	0	0	0	2	0	0	0	0	0	0	0	0	0	36	1319/36
52964	0.011404199	0.837037572	60	531	TolB N-terminal domain	3	0	58	0	0	0	0	0	0	0	0	0	0	0	0	0	0	1	0	1	0	0	0	0	0	0	0	0	0	0	0	0	0	0	0	0	60	1319/60
52954	0.291886919	1.00E-24	1317	4762	Class II aaRS ABD-related	35	218	481	76	189	43	9	4	24	7	97	22	45	15	15	8	8	1	4	8	1	9	2	0	5	1	4	1	6	1	1	3	2	1	3	1	1315	1319/1317
52949	0.015854883	1.21E-10	504	1860	Macro domain-like	28	67	204	1	113	1	8	2	3	2	20	7	22	11	1	7	4	0	4	4	0	3	0	0	3	1	4	1	5	1	1	0	2	0	0	1	503	1319/504
52943	0.798399451	0.00E+00	92	1245	ATP synthase (F1-ATPase) gamma subunit	12	8	54	0	1	13	0	1	0	0	2	0	6	0	0	3	0	0	0	1	0	1	0	0	1	0	0	0	1	0	0	0	0	0	0	0	92	1319/92
52935	0.541556394	2.54E-26	227	1486	PK C-terminal domain-like	15	46	92	21	23	7	0	0	1	0	1	3	19	0	7	0	0	0	1	3	1	0	0	0	2	0	0	0	0	0	0	0	0	0	0	0	227	1319/227
52922	-0.216766916	1.81E-20	1279	7180	TK C-terminal domain-like	35	203	475	76	187	30	9	4	24	7	97	20	45	15	15	8	8	1	4	8	1	9	2	0	5	1	4	1	6	1	1	3	2	1	3	1	1277	1319/1279
52913	0.645633026	7.40E-19	7	131	RNA 3-terminal phosphate cyclase RPTC insert domain	2	0	6	0	0	0	0	0	0	0	0	0	0	0	0	0	0	0	0	0	0	0	0	0	0	0	0	0	0	0	0	0	0	0	0	1	7	1319/7
52833	-0.466397534	2.88E-77	1307	35294	Thioredoxin-like	35	218	482	75	189	34	9	4	24	7	96	22	45	15	15	8	8	1	4	8	1	9	2	0	5	1	4	1	6	1	1	3	2	1	3	1	1305	1319/1307
52821	-0.332679758	7.56E-60	1074	8599	Rhodanese_Cell cycle control phosphatase	29	168	452	47	164	12	4	4	9	5	79	14	45	15	0	8	5	1	4	7	0	8	0	0	3	0	3	1	6	0	1	1	2	0	3	1	1072	1319/1074
52799	0.082201704	0.466385275	371	1393	(Phosphotyrosine protein) phosphatases II	20	37	187	2	91	4	4	0	3	1	4	2	17	4	0	0	3	0	0	2	1	2	0	0	1	1	0	1	4	0	0	0	0	0	0	0	371	1319/371
52794	0.293388432	1.30E-12	311	2112	PTS system IIB component-like	11	144	84	1	46	18	0	0	0	6	0	4	0	5	0	0	0	0	0	0	0	1	0	0	0	0	1	0	0	0	0	0	0	1	0	0	311	1319/311
52788	0.173739002	0.076559403	693	2306	Phosphotyrosine protein phosphatases I	20	122	252	19	142	1	0	4	0	0	68	6	30	11	0	3	5	0	2	3	0	8	0	0	5	1	2	0	6	0	0	0	1	0	0	0	691	1319/693
52777	-0.394193215	8.50E-60	915	15165	CoA-dependent acyltransferases	24	127	419	19	165	9	9	1	0	0	82	10	23	14	0	0	5	1	0	6	0	9	1	0	2	1	1	1	6	0	0	0	2	0	0	1	914	1319/915
52768	0.262338664	3.20E-05	727	2820	Arginase_deacetylase	23	95	287	52	102	0	2	0	24	1	67	7	37	15	5	6	5	1	2	3	1	0	0	0	3	0	1	0	4	0	0	3	0	0	2	0	725	1319/727
52743	-0.230043073	6.78E-17	656	3833	Subtilisin-like	26	117	178	37	128	5	0	0	17	5	71	1	34	15	8	2	5	1	2	8	0	5	0	0	1	0	0	1	5	1	0	0	2	1	3	1	654	1319/656
52738	-0.062513478	4.92E-05	365	1544	Methylesterase CheB C-terminal domain	20	39	229	11	10	0	1	1	0	0	19	13	17	2	6	0	2	1	2	2	0	3	0	0	2	0	1	0	2	0	1	0	0	0	0	0	364	1319/365
52733	-0.307198222	0.000462799	75	819	Nicotinate mononucleotide:5 6-dimethylbenzimidazole phosphoribosyltransferase (CobT)	7	13	21	1	35	0	0	0	0	0	2	0	0	0	2	0	0	0	0	0	0	0	0	0	1	0	0	0	0	0	0	0	0	0	0	0	75	1319/75
52728	0.224248706	2.95E-05	92	478	PTS IIb component	4	65	20	0	4	0	0	0	0	3	0	0	0	0	0	0	0	0	0	0	0	0	0	0	0	0	0	0	0	0	0	0	0	0	0	0	92	1319/92
52540	-0.524497666	4.13E-94	1319	293049	P-loop containing nucleoside triphosphate hydrolases	35	218	483	76	189	43	9	4	24	7	97	22	45	15	15	8	8	1	4	8	1	9	2	0	5	1	4	1	6	1	1	3	2	1	3	1	1317	1319/1319
52518	-0.405125258	5.96E-53	1311	25285	Thiamin diphosphate-binding fold (THDP-binding)	35	218	482	76	189	38	9	4	24	7	97	20	45	15	15	8	8	1	4	8	1	9	2	0	5	1	4	1	6	1	1	3	2	1	3	1	1309	1319/1311
52507	0.305193089	0.046507726	703	2183	Homo-oligomeric flavin-containing Cys decarboxylases HFCD	24	121	330	57	62	0	0	0	21	2	14	4	39	15	0	8	0	1	4	7	0	1	0	0	0	1	1	1	5	0	1	3	0	0	3	1	702	1319/703
52499	-0.167496024	3.33E-14	708	3095	Isochorismatase-like hydrolases	26	129	300	36	132	0	4	0	11	1	24	5	19	3	9	1	4	1	4	6	0	5	0	0	1	0	3	0	5	0	1	2	0	1	0	1	708	1319/708
52490	0.133763859	9.08E-18	202	1615	Tubulin nucleotide-binding domain-like	18	34	40	64	6	0	0	1	0	2	25	1	13	3	0	2	4	0	0	0	1	1	0	0	0	0	1	0	0	1	0	0	0	0	1	1	201	1319/202
52467	-0.394749401	1.18E-71	1190	7289	DHS-like NAD_FAD-binding domain	35	205	430	76	185	4	4	4	21	5	94	18	44	15	14	8	7	1	4	8	1	9	2	0	5	1	4	1	6	1	1	3	2	1	3	1	1188	1319/1190
52440	-0.299088822	4.85E-29	1255	10310	PreATP-grasp domain	35	216	479	75	189	1	9	4	16	6	96	19	45	15	13	8	8	1	4	8	1	9	2	0	5	1	4	1	6	1	1	3	2	1	3	1	1253	1319/1255
52425	0.087719293	2.41E-22	172	951	Cryptochrome_photolyase N-terminal domain	11	5	72	8	2	0	0	0	0	0	33	1	41	2	0	0	3	0	0	1	0	0	0	0	0	0	0	0	4	0	0	0	0	0	0	0	172	1319/172
52418	0.074963554	3.09E-12	696	2049	Nucleoside phosphorylase_phosphoribosyltransferase catalytic domain	25	138	261	54	121	3	0	2	1	3	13	6	43	13	4	4	4	1	0	7	0	4	1	0	5	0	2	0	3	0	0	0	2	0	0	1	696	1319/696
52413	-0.083949262	7.88E-12	676	2160	UDP-glucose_GDP-mannose dehydrogenase C-terminal domain	28	83	287	44	102	0	3	0	1	1	84	6	17	1	3	5	4	1	2	8	1	3	0	0	5	1	1	1	6	1	0	0	2	0	1	0	674	1319/676
52402	-0.463833236	2.48E-71	1319	24519	Adenine nucleotide alpha hydrolases-like	35	218	483	76	189	43	9	4	24	7	97	22	45	15	15	8	8	1	4	8	1	9	2	0	5	1	4	1	6	1	1	3	2	1	3	1	1317	1319/1319
52374	0.183770033	1.75E-11	1319	20499	Nucleotidylyl transferase	35	218	483	76	189	43	9	4	24	7	97	22	45	15	15	8	8	1	4	8	1	9	2	0	5	1	4	1	6	1	1	3	2	1	3	1	1317	1319/1319
52343	-0.408337767	1.52E-67	925	4940	Ferredoxin reductase-like C-terminal NADP-linked domain	29	148	393	31	142	1	9	4	3	3	88	19	16	1	14	7	4	0	4	7	1	7	2	0	5	0	2	0	6	1	1	1	0	0	3	0	923	1319/925
52335	0.130108128	0.000944323	1068	2702	Methylglyoxal synthase-like	30	192	458	28	174	1	1	4	0	4	61	11	43	13	14	8	8	1	4	8	0	9	2	0	5	1	3	1	6	0	1	3	2	0	0	1	1067	1319/1068
52317	-0.543988302	1.52E-80	1309	19566	Class I glutamine amidotransferase-like	35	218	478	76	189	38	9	4	24	7	97	22	45	15	15	8	8	1	4	8	1	9	2	0	5	1	4	1	6	1	1	3	2	1	3	1	1307	1319/1309
52313	0.999952275	0	3	1310	Ribosomal protein S2	3	1	1	0	0	0	0	0	0	0	1	0	0	0	0	0	0	0	0	0	0	0	0	0	0	0	0	0	0	0	0	0	0	0	0	0	3	1319/3
52309	0.213607564	4.94E-22	94	474	N-(deoxy)ribosyltransferase-like	10	38	29	9	8	0	0	0	3	0	2	0	0	1	0	0	0	0	0	0	0	2	1	0	0	0	0	0	1	0	0	0	0	0	0	0	94	1319/94
52304	0.8976025	2.74E-209	71	1000	Type II 3-dehydroquinate dehydratase	3	3	52	0	16	0	0	0	0	0	0	0	0	0	0	0	0	0	0	0	0	0	0	0	0	0	0	0	0	0	0	0	0	0	0	0	71	1319/71
52283	-0.297819948	4.09E-48	1189	6864	Formate_glycerate dehydrogenase catalytic domain-like	35	203	439	76	174	5	4	4	23	6	92	18	45	15	15	8	8	1	4	8	1	8	1	0	5	1	4	1	6	1	1	3	2	1	3	1	1187	1319/1189
52279	-0.176036548	0.002130106	303	1506	Beta-D-glucan exohydrolase C-terminal domain	16	51	71	9	73	3	0	0	1	0	60	7	0	3	8	0	2	0	0	7	0	3	0	0	0	0	0	1	0	0	0	0	2	0	0	1	302	1319/303
52266	-0.182611254	2.05E-16	898	5961	SGNH hydrolase	23	174	334	6	176	19	0	0	0	3	92	16	38	2	1	1	3	1	0	8	0	7	0	0	3	1	0	0	6	1	0	0	2	0	2	1	897	1319/898
52255	0.448382201	4.72E-94	332	1559	N5-CAIR mutase (phosphoribosylaminoimidazole carboxylase PurE)	20	83	63	61	34	0	0	0	0	0	3	5	44	0	1	0	3	0	4	8	0	4	1	0	3	0	3	1	6	0	1	1	0	0	3	0	332	1319/332
52242	-0.19863322	2.39E-08	678	3207	Cobalamin (vitamin B12)-binding domain	30	115	232	38	103	1	0	4	9	3	81	10	6	14	14	0	7	1	4	6	1	5	1	0	5	0	3	1	4	1	1	1	2	0	3	1	677	1319/678
52218	-0.104926712	6.35E-11	1148	8673	Flavoproteins	32	213	419	64	180	29	3	4	9	7	84	18	44	11	13	2	5	0	4	7	0	7	2	0	2	1	3	1	4	1	1	3	0	1	3	1	1146	1319/1148
52210	-0.192412502	7.13E-11	1031	4079	Succinyl-CoA synthetase domains	33	99	450	76	156	0	9	4	24	1	87	7	29	15	6	8	7	1	4	8	1	8	1	0	5	0	4	1	6	1	1	3	2	1	3	1	1029	1319/1031
52206	0.845942241	1.93E-17	14	99	Hypothetical protein MTH538	4	0	9	3	1	0	0	0	0	0	0	1	0	0	0	0	0	0	0	0	0	0	0	0	0	0	0	0	0	0	0	0	0	0	0	0	14	1319/14
52200	-0.29416685	6.60E-09	151	810	Toll_Interleukin receptor TIR domain	13	7	69	7	34	0	0	2	0	1	12	2	10	0	0	0	0	0	0	3	0	2	0	0	0	0	0	0	1	0	0	0	0	0	0	1	151	1319/151
52172	-0.516686547	2.99E-78	1208	56901	CheY-like	33	218	454	64	189	5	9	4	0	7	92	22	45	15	15	8	8	1	4	8	0	8	2	0	5	1	4	1	6	1	1	3	2	1	2	1	1206	1319/1208
52161	1	0	2	1318	Ribosomal protein L13	2	1	1	0	0	0	0	0	0	0	0	0	0	0	0	0	0	0	0	0	0	0	0	0	0	0	0	0	0	0	0	0	0	0	0	0	2	1319/2
52156	1	0	2	1303	Initiation factor IF2_eIF5b domain 3	1	0	2	0	0	0	0	0	0	0	0	0	0	0	0	0	0	0	0	0	0	0	0	0	0	0	0	0	0	0	0	0	0	0	0	0	2	1319/2
52151	-0.526822557	8.97E-88	967	6126	FabD_lysophospholipase-like	31	157	400	3	168	5	3	4	0	5	91	19	30	11	15	8	8	1	3	8	0	3	2	0	5	1	4	1	5	1	1	0	2	1	0	1	966	1319/967
52141	0.365680978	3.64E-24	903	2958	Uracil-DNA glycosylase-like	30	142	371	63	145	2	1	1	19	7	69	15	11	14	0	0	5	1	0	8	0	7	2	0	4	1	2	1	5	1	1	1	1	0	1	1	902	1319/903
52129	-0.124764924	1.85E-05	171	925	Caspase-like	17	1	66	1	23	0	1	0	1	0	32	7	24	0	0	0	1	0	2	1	0	0	0	0	3	1	0	0	3	1	0	0	2	0	0	0	170	1319/171
52121	0.971396594	7.89E-300	137	1268	Lumazine synthase	5	2	58	48	13	0	0	0	16	0	0	0	0	0	0	0	0	0	0	0	0	0	0	0	0	0	0	0	0	0	0	0	0	0	0	0	137	1319/137
52113	0.310078782	0.123294432	197	1429	BRCT domain	8	40	36	0	99	0	0	0	0	0	7	2	7	0	0	0	0	0	0	0	0	2	0	0	0	0	0	0	4	0	0	0	0	0	0	0	197	1319/197
52096	-0.484902387	4.77E-76	1260	20743	ClpP_crotonase	35	215	481	59	187	8	9	4	24	7	97	22	45	15	15	8	8	1	4	8	1	9	2	0	5	1	4	1	6	1	1	3	2	1	3	1	1258	1319/1260
52091	-0.148697455	1.51E-14	841	5393	SpoIIaa-like	24	115	390	12	129	0	9	4	0	1	65	19	45	2	12	0	3	0	4	7	0	8	0	0	3	1	0	0	6	1	1	0	2	0	0	1	840	1319/841
52080	0.551402822	0	107	1425	Ribosomal proteins L15p and L18e	5	0	0	76	0	0	0	0	24	2	0	0	0	0	0	0	0	0	0	0	1	0	0	0	0	0	0	0	0	0	0	0	0	0	3	0	106	1319/107
52075	-0.166062164	0.123507117	6	46	Outer arm dynein light chain 1	4	2	1	0	0	0	0	0	0	0	2	0	1	0	0	0	0	0	0	0	0	0	0	0	0	0	0	0	0	0	0	0	0	0	0	0	6	1319/6
52058	0.048027971	0.130486937	252	1701	L domain-like	14	60	45	7	23	5	2	3	0	0	66	13	17	2	0	0	0	0	0	0	0	3	0	0	0	0	0	0	4	0	1	0	0	0	0	0	251	1319/252
52047	0.250829877	0.034840883	80	446	RNI-like	11	7	22	0	11	0	4	0	0	0	22	3	2	1	0	0	0	0	0	1	0	2	0	0	0	0	0	0	5	0	0	0	0	0	0	0	80	1319/80
52038	0.782397298	3.56E-38	40	316	Barstar-related	6	3	18	0	16	0	0	0	0	1	1	0	0	1	0	0	0	0	0	0	0	0	0	0	0	0	0	0	0	0	0	0	0	0	0	0	40	1319/40
52029	0.201015713	0.000339072	424	1862	GroEL apical domain-like	15	23	97	66	139	0	9	0	24	0	3	0	44	0	0	0	4	0	0	0	1	2	0	0	0	0	0	1	6	0	0	0	0	0	3	1	423	1319/424
52025	-0.099426683	0.050462073	185	764	PA domain	14	25	63	10	31	0	0	0	0	0	36	0	1	3	0	0	2	1	0	7	0	0	0	0	0	0	0	0	1	0	0	0	2	1	0	1	184	1319/185
52021	0.493653235	2.35E-89	85	1262	Carbamoyl phosphate synthetase small subunit N-terminal domain	6	77	4	1	1	0	0	0	0	1	1	0	0	0	0	0	0	0	0	0	0	0	0	0	0	0	0	0	0	0	0	0	0	0	0	0	85	1319/85
52016	-0.102581728	5.48E-13	1101	4844	LeuD_IlvD-like	31	159	443	68	178	0	0	4	17	5	80	16	44	15	4	8	8	1	4	7	1	9	1	0	5	1	4	1	6	0	1	3	2	0	3	1	1099	1319/1101
52009	-0.158191677	6.92E-52	836	2957	Phosphohistidine domain	28	180	373	40	115	2	3	4	4	4	6	18	36	7	0	1	6	0	4	1	0	9	2	0	3	0	4	0	6	1	1	3	1	1	0	0	835	1319/836
51998	0.040437782	0.301549322	888	3320	PFL-like glycyl radical enzymes	33	199	301	52	124	11	3	1	24	7	59	15	21	13	11	5	5	1	3	3	1	6	2	0	2	1	4	1	4	1	1	1	1	0	3	0	886	1319/888
51989	-0.203945942	0.04941997	43	167	Glycosyl hydrolases family 6 cellulases	3	0	4	0	38	0	0	0	0	0	1	0	0	0	0	0	0	0	0	0	0	0	0	0	0	0	0	0	0	0	0	0	0	0	0	0	43	1319/43
51984	0.458076229	4.28E-57	1082	2632	MurCD N-terminal domain	29	217	424	9	173	0	8	4	0	6	94	21	44	15	12	7	5	1	0	8	0	9	2	0	5	1	4	1	3	1	1	3	2	1	0	0	1081	1319/1082
51971	-0.224974815	1.45E-26	916	4197	Nucleotide-binding domain	30	136	373	21	184	2	3	4	17	3	69	17	15	13	11	4	5	0	4	7	1	5	1	0	5	1	4	1	4	0	1	2	1	1	0	0	915	1319/916
51905	-0.557529039	3.06E-93	1314	46246	FAD_NAD(P)-binding domain	35	218	482	76	189	39	9	4	24	7	97	22	45	15	15	8	8	1	4	8	1	9	2	0	5	1	4	1	6	1	1	3	2	1	3	1	1312	1319/1314
51735	-0.460691707	2.84E-70	1319	122830	NAD(P)-binding Rossmann-fold domains	35	218	483	76	189	43	9	4	24	7	97	22	45	15	15	8	8	1	4	8	1	9	2	0	5	1	4	1	6	1	1	3	2	1	3	1	1317	1319/1319
51730	0.227754339	9.22E-06	701	2080	FAD-linked oxidoreductase	22	78	327	10	130	0	1	0	0	0	67	1	33	15	2	0	3	1	4	7	0	5	0	0	5	0	0	1	4	0	0	1	2	0	2	1	700	1319/701
51726	0.084271242	0.576227414	802	3278	UROD_MetE-like	27	142	319	54	168	0	3	0	14	3	37	10	9	2	2	8	6	0	1	4	0	7	0	0	1	1	1	1	3	0	1	1	2	0	0	1	801	1319/802
51717	-0.08205714	8.87E-25	982	3116	Dihydropteroate synthetase-like	30	146	374	66	172	0	0	4	3	4	68	14	42	15	15	3	5	1	4	7	0	9	2	0	5	1	4	0	6	0	1	3	2	1	3	1	981	1319/982
51713	0.604457154	2.08E-56	144	1334	tRNA-guanine transglycosylase	12	4	35	75	0	0	0	0	12	0	0	0	7	1	0	1	3	1	0	1	0	2	0	0	0	1	0	0	0	0	0	0	0	0	0	0	143	1319/144
51703	-0.045056523	0.004046527	433	1474	Cobalamin (vitamin B12)-dependent enzymes	20	56	114	22	102	1	0	4	0	2	76	5	0	15	14	0	4	1	0	4	0	5	0	0	0	0	2	1	1	1	0	0	1	0	0	0	431	1319/433
51695	-0.068978707	0.000440303	610	2342	PLC-like phosphodiesterases	23	120	216	15	136	7	1	2	6	2	57	13	7	9	2	0	2	1	1	6	0	2	0	0	0	0	0	1	3	0	0	0	0	0	0	1	610	1319/610
51690	0.181917604	0.000531658	759	2215	Nicotinate_Quinolinate PRTase C-terminal domain-like	27	135	256	49	142	3	3	4	14	4	52	4	32	10	7	8	7	0	4	7	0	4	0	0	4	0	1	1	3	0	1	2	0	0	0	1	758	1319/759
51679	-0.328842051	2.17E-27	502	6067	Bacterial luciferase-like	16	66	182	31	152	1	0	0	0	1	29	0	11	9	0	0	5	1	0	6	0	2	0	0	0	0	0	1	1	0	0	0	0	0	3	0	501	1319/502
51658	-0.193648922	3.72E-17	876	6266	Xylose isomerase-like	30	174	286	73	142	15	4	4	16	5	63	12	15	12	14	2	5	1	3	7	1	8	0	0	1	0	1	1	6	0	1	0	1	1	0	1	875	1319/876
51649	0.839576822	5.03E-44	67	379	RuBisCo C-terminal domain	6	4	49	2	0	0	0	0	0	0	0	0	9	1	0	0	0	0	0	0	0	0	0	0	2	0	0	0	0	0	0	0	0	0	0	0	67	1319/67
51645	0.628569017	7.29E-65	81	589	Malate synthase G	6	1	43	0	31	0	0	0	0	0	1	0	0	4	0	0	0	0	0	1	0	0	0	0	0	0	0	0	0	0	0	0	0	0	0	0	81	1319/81
51621	-0.367382702	1.20E-52	1273	8673	Phosphoenolpyruvate_pyruvate domain	34	218	464	65	187	35	9	4	24	7	93	22	44	15	15	8	8	1	4	8	0	9	2	0	5	1	4	1	6	1	1	3	2	1	3	1	1271	1319/1273
51604	0.053392614	0.002113709	934	4247	Enolase C-terminal domain-like	29	142	326	38	178	5	4	4	19	3	89	8	44	15	15	6	5	1	0	8	1	6	0	0	3	0	1	1	6	1	0	0	2	1	0	1	933	1319/934
51569	-0.392158582	1.36E-55	1302	16972	Aldolase	35	216	481	75	189	34	9	4	24	7	96	20	45	15	15	8	8	1	4	8	1	9	2	0	5	1	4	1	6	1	1	3	2	1	3	1	1300	1319/1302
51556	-0.521924096	2.10E-101	1285	16908	Metallo-dependent hydrolases	35	218	468	76	189	26	9	4	24	7	95	22	45	15	15	8	8	1	4	8	1	9	2	0	5	1	4	1	6	1	1	3	2	1	3	1	1283	1319/1285
51445	-0.297985591	1.93E-40	1135	24131	(Trans)glycosidases	33	211	394	37	188	21	9	4	20	7	92	21	45	15	15	5	5	1	1	8	1	9	2	0	5	1	3	1	6	1	0	2	2	1	0	1	1134	1319/1135
51430	-0.023267493	4.64E-05	975	6999	NAD(P)-linked oxidoreductase	29	192	323	42	176	9	2	0	22	2	71	16	44	15	14	2	4	1	1	8	1	8	0	0	5	1	1	1	6	0	0	0	2	0	3	1	973	1319/975
51419	-0.018602483	1.48E-13	1152	5617	PLP-binding barrel	33	211	464	15	187	4	3	4	0	6	95	19	45	15	15	8	8	1	4	8	1	9	2	0	5	1	4	1	6	1	1	3	2	1	0	1	1150	1319/1152
51412	-0.094898475	1.68E-12	951	3770	Inosine monophosphate dehydrogenase (IMPDH)	28	205	354	18	184	13	2	4	1	5	75	9	11	13	15	7	5	1	4	5	0	5	1	0	0	0	4	0	3	0	1	2	2	0	0	1	950	1319/951
51395	-0.477243565	6.47E-93	1242	9334	FMN-linked oxidoreductases	35	217	454	76	187	11	3	4	24	7	93	22	45	15	13	8	8	1	4	8	1	8	2	0	5	1	4	1	6	1	1	3	2	1	3	1	1240	1319/1242
51391	0.314393373	7.65E-22	533	1629	Thiamin phosphate synthase	19	100	301	8	33	0	0	4	0	1	49	0	1	0	0	6	5	0	4	8	0	3	0	0	5	1	0	1	2	0	1	0	0	0	0	0	533	1319/533
51366	0.304275458	6.68E-22	1275	9644	Ribulose-phoshate binding barrel	35	216	475	76	189	16	7	4	24	7	96	18	45	15	15	8	8	1	4	8	1	9	2	0	5	1	4	1	6	1	1	3	2	1	3	1	1273	1319/1275
51351	0.640708542	0	96	1415	Triosephosphate isomerase (TIM)	9	25	43	4	18	1	1	0	0	0	0	1	0	0	0	0	0	0	0	1	0	2	0	0	0	0	0	0	0	0	0	0	0	0	0	0	96	1319/96
51344	0.330898894	8.38E-69	92	1241	Epsilon subunit of F1F0-ATP synthase N-terminal domain	11	8	66	0	3	0	0	1	0	0	3	0	6	0	0	1	0	0	0	1	0	1	0	0	1	0	0	0	1	0	0	0	0	0	0	0	92	1319/92
51338	-0.440319429	1.94E-76	1167	10765	Composite domain of metallo-dependent hydrolases	32	216	420	76	179	4	2	0	22	6	88	16	42	15	15	7	8	1	4	8	1	9	1	0	3	0	4	1	6	1	0	3	2	1	3	1	1165	1319/1167
51322	0.62054217	0.091408767	6	22	Cyanovirin-N	2	0	5	0	0	0	0	0	0	0	0	0	1	0	0	0	0	0	0	0	0	0	0	0	0	0	0	0	0	0	0	0	0	0	0	0	6	1319/6
51316	0.231403837	0.000455096	458	2395	Mss4-like	16	23	306	2	21	0	1	2	0	2	49	6	33	0	0	0	0	0	1	4	0	4	0	0	0	0	0	0	2	0	0	0	0	0	1	1	458	1319/458
51306	-0.159893731	6.86E-30	1153	4970	LexA_Signal peptidase	34	213	443	37	186	6	5	3	8	6	91	22	45	14	15	4	7	1	4	8	0	8	2	0	5	1	2	1	6	1	1	2	2	1	1	1	1152	1319/1153
51294	0.163424841	0.586218729	189	1078	Hedgehog_intein (Hint) domain	12	12	54	29	47	0	0	0	1	0	9	1	27	5	0	0	0	0	0	0	0	1	0	0	0	0	0	0	1	0	0	0	0	0	0	1	188	1319/189
51283	0.216103346	1.01E-12	704	2032	dUTPase-like	22	45	360	43	169	0	7	0	11	1	18	8	13	2	0	5	3	0	1	6	0	0	0	0	5	0	2	1	1	0	1	0	1	0	0	0	703	1319/704
51278	-0.311115275	0.002585561	35	457	Urease beta-subunit	4	1	14	0	19	0	0	0	0	0	0	0	0	0	0	0	0	0	0	0	0	0	0	0	0	0	0	0	1	0	0	0	0	0	0	0	35	1319/35
51269	-0.147396281	1.07E-05	77	456	AFP III-like domain	11	9	47	1	5	0	0	0	0	0	7	2	2	0	0	1	0	0	1	0	0	0	0	0	0	0	0	0	0	0	0	1	0	0	1	0	77	1319/77
51261	-0.030954626	0.00177562	1077	6030	Duplicated hybrid motif	28	203	452	0	169	11	0	4	0	7	94	21	41	15	15	8	5	1	4	4	0	3	2	0	5	1	4	0	0	1	1	1	2	1	0	1	1076	1319/1077
51246	-0.30948638	1.66E-44	1158	5278	Rudiment single hybrid motif	31	198	458	70	182	1	0	4	11	4	87	15	45	15	4	8	8	1	4	8	0	7	2	0	5	1	0	1	6	1	1	3	2	0	3	1	1156	1319/1158
51230	-0.361394826	1.50E-52	1193	8363	Single hybrid motif	32	197	473	37	182	22	9	4	14	4	95	19	45	15	15	8	5	1	4	8	0	9	2	0	5	0	2	1	6	1	1	3	2	1	0	1	1191	1319/1193
51225	NA	0.724369608	1	6	Fibre shaft of virus attachment proteins	1	0	1	0	0	0	0	0	0	0	0	0	0	0	0	0	0	0	0	0	0	0	0	0	0	0	0	0	0	0	0	0	0	0	0	0	1	1319/1
51219	-0.024440239	3.15E-05	153	778	TRAP-like	11	56	14	16	43	0	0	0	1	0	2	1	10	8	0	0	1	0	0	0	0	1	0	0	0	0	0	0	0	0	0	0	0	0	0	0	153	1319/153
51215	-0.063108894	9.82E-08	410	2576	Regulatory protein AraC	14	111	158	0	58	1	0	0	0	2	55	10	2	0	0	0	0	0	1	2	0	6	0	0	0	0	0	1	2	0	0	0	0	0	0	1	410	1319/410
51206	-0.342379243	1.35E-52	933	7144	cAMP-binding domain-like	27	157	406	2	138	2	0	1	0	3	90	20	44	15	8	7	6	0	4	8	0	6	0	0	4	1	0	1	3	1	1	1	2	0	0	1	932	1319/933
51197	-0.026096382	5.31E-07	590	4510	Clavaminate synthase-like	16	23	334	0	103	1	4	0	0	0	63	6	36	0	0	0	0	0	0	6	0	3	0	0	3	0	0	1	5	0	0	0	1	0	0	1	590	1319/590
51182	-0.496006478	4.30E-100	1201	16674	RmlC-like cupins	34	211	431	75	187	9	4	4	18	7	92	19	45	15	15	8	7	1	4	8	1	8	2	0	5	1	4	1	6	1	1	3	2	0	3	1	1199	1319/1201
51161	-0.195750618	6.56E-22	1260	11284	Trimeric LpxA-like enzymes	35	215	473	74	188	7	9	4	23	7	95	18	45	15	15	8	8	1	4	8	1	9	2	0	5	1	4	1	6	1	1	3	2	1	3	1	1258	1319/1260
51126	-0.242607477	6.93E-23	796	8805	Pectin lyase-like	29	104	329	58	88	4	5	3	3	3	86	18	34	11	7	3	6	0	1	7	1	8	1	0	3	1	0	1	6	1	0	0	2	0	0	1	795	1319/796
51120	-0.017036433	0.589359597	309	5311	beta-Roll	10	6	227	0	25	0	0	4	0	0	0	0	37	0	0	0	0	0	0	0	0	1	0	0	3	0	0	1	3	0	0	0	0	0	2	0	309	1319/309
51110	-0.034656091	0.822165912	24	116	alpha-D-mannose-specific plant lectins	7	2	6	0	11	0	0	0	0	0	2	1	0	0	0	0	0	0	0	1	0	0	0	0	0	0	0	0	1	0	0	0	0	0	0	0	24	1319/24
51101	-0.527394232	0.003428086	4	37	Mannose-binding lectins	4	1	1	0	0	0	0	0	0	0	1	0	0	0	0	0	0	0	0	1	0	0	0	0	0	0	0	0	0	0	0	0	0	0	0	0	4	1319/4
51096	NA	0	1	3	delta-Endotoxin (insectocide) middle domain	1	1	0	0	0	0	0	0	0	0	0	0	0	0	0	0	0	0	0	0	0	0	0	0	0	0	0	0	0	0	0	0	0	0	0	0	1	1319/1
51087	NA		1	2	Outer surface protein	1	0	0	0	0	0	0	0	0	0	0	1	0	0	0	0	0	0	0	0	0	0	0	0	0	0	0	0	0	0	0	0	0	0	0	0	1	1319/1
51069	-0.407459448	8.65E-17	13	197	Carbonic anhydrase	3	2	9	0	0	0	0	0	0	0	0	0	2	0	0	0	0	0	0	0	0	0	0	0	0	0	0	0	0	0	0	0	0	0	0	0	13	1319/13
51064	0.439625112	1.48E-22	88	1366	Head domain of nucleotide exchange factor GrpE	10	6	26	5	39	0	1	0	0	0	0	0	5	0	0	0	1	0	0	2	0	1	0	0	0	0	0	0	2	0	0	0	0	0	0	0	88	1319/88
51055	-0.159426837	0.001823806	121	687	Carbohydrate binding domain	7	25	50	5	38	0	0	0	0	0	2	0	0	0	0	0	0	0	0	1	0	0	0	0	0	0	0	0	0	0	0	0	0	0	0	0	121	1319/121
51011	-0.294054738	4.52E-30	845	5287	Glycosyl hydrolase domain	23	170	259	15	172	5	3	0	8	7	79	16	43	15	15	0	5	0	0	8	0	8	0	0	5	1	0	1	6	0	0	0	2	0	0	1	844	1319/845
51004	0.08186598	0.013831393	294	1247	C-terminal (heme d1) domain of cytochrome cd1-nitrite reductase	18	37	113	7	53	0	0	0	3	0	38	4	13	0	1	3	0	1	0	8	0	4	0	0	2	0	0	0	4	0	0	0	1	0	1	1	294	1319/294
50998	-0.207254941	1.84E-20	702	4413	Quinoprotein alcohol dehydrogenase-like	27	44	310	55	104	2	0	0	7	1	76	16	24	11	12	2	7	0	1	6	1	4	0	0	2	1	2	1	6	1	0	0	2	1	0	1	700	1319/702
50993	0.048233942	0.112639278	258	908	Peptidase_esterase gauge domain	13	0	98	1	79	0	0	0	1	0	54	2	7	1	0	0	1	0	0	8	0	1	0	0	0	0	0	0	2	0	0	0	0	0	0	1	256	1319/258
50985	-0.139160546	0.072806683	131	980	RCC1_BLIP-II	13	28	38	2	37	2	0	0	0	0	12	4	1	1	0	0	2	1	0	0	0	2	0	0	0	0	0	0	0	0	0	0	0	0	0	1	131	1319/131
50978	-0.37483279	9.00E-16	189	1820	WD40 repeat-like	21	1	59	3	49	0	2	1	0	1	17	1	32	1	4	1	3	0	1	2	0	2	0	0	2	0	0	0	5	0	0	1	0	0	0	1	189	1319/189
50974	0.0110191	0.000970847	182	803	Nitrous oxide reductase N-terminal domain	14	7	105	5	32	0	0	0	0	0	14	3	1	1	0	1	0	0	0	6	0	2	0	0	1	0	0	0	2	0	0	0	1	0	0	0	181	1319/182
50969	-0.248100426	7.94E-15	369	1583	YVTN repeat-like_Quinoprotein amine dehydrogenase	20	13	131	6	87	0	0	0	4	0	67	3	16	9	7	0	3	1	0	7	0	5	0	0	1	1	0	0	5	1	0	0	1	0	0	1	369	1319/369
50965	-0.385715041	1.96E-06	81	462	Galactose oxidase central domain	13	2	25	1	23	0	0	0	0	0	13	2	4	2	0	0	1	0	0	2	0	1	0	0	3	0	0	0	0	0	0	0	1	0	0	0	80	1319/81
50960	0.059201233	0.15014219	4	39	TolB C-terminal domain	3	0	2	0	1	0	0	0	0	0	0	0	1	0	0	0	0	0	0	0	0	0	0	0	0	0	0	0	0	0	0	0	0	0	0	0	4	1319/4
50956	-0.158374314	0.443326806	80	326	Thermostable phytase (3-phytase)	9	2	53	0	8	0	0	1	0	0	8	0	4	0	0	0	1	0	0	2	0	0	0	0	0	0	0	0	1	0	0	0	0	0	0	0	80	1319/80
50952	-0.183833803	6.53E-09	365	1734	Soluble quinoprotein glucose dehydrogenase	17	11	175	13	63	0	0	0	0	0	44	2	16	13	0	0	4	1	0	5	0	5	0	0	1	0	0	1	6	0	0	0	0	0	3	1	364	1319/365
50939	-0.070188551	0.002830106	254	1350	Sialidases	20	15	71	2	56	2	1	0	0	1	62	5	3	2	0	0	6	1	0	8	0	7	0	0	1	0	0	0	6	0	0	0	2	0	1	1	253	1319/254
50934	0.997272909	0.006490378	3	11	Tachylectin-2	1	0	0	0	3	0	0	0	0	0	0	0	0	0	0	0	0	0	0	0	0	0	0	0	0	0	0	0	0	0	0	0	0	0	0	0	3	1319/3
50923	1	0.066536231	2	17	Hemopexin-like domain	1	0	2	0	0	0	0	0	0	0	0	0	0	0	0	0	0	0	0	0	0	0	0	0	0	0	0	0	0	0	0	0	0	0	0	0	2	1319/2
50891	-0.1278203	5.20E-23	945	4056	Cyclophilin-like	26	162	383	33	162	8	1	0	4	6	74	9	44	15	0	0	6	1	2	7	0	6	0	0	3	1	4	0	6	0	1	0	2	0	3	1	944	1319/945
50886	0.377047462	0.87411787	5	13	D-aminopeptidase middle and C-terminal domains	1	0	5	0	0	0	0	0	0	0	0	0	0	0	0	0	0	0	0	0	0	0	0	0	0	0	0	0	0	0	0	0	0	0	0	0	5	1319/5
50882	-0.114661769	0.4888882	23	91	beta-Barrel protease inhibitors	2	1	22	0	0	0	0	0	0	0	0	0	0	0	0	0	0	0	0	0	0	0	0	0	0	0	0	0	0	0	0	0	0	0	0	0	23	1319/23
50814	0.36729559	1.20E-20	218	991	Lipocalins	10	55	55	0	55	0	0	2	0	3	6	3	36	0	0	0	0	0	0	0	0	1	0	0	2	0	0	0	0	0	0	0	0	0	0	0	218	1319/218
50800	-0.233365472	2.28E-72	745	2647	PK beta-barrel domain-like	24	125	321	19	137	7	0	0	0	3	33	6	32	14	9	0	5	1	4	6	0	5	0	0	3	0	4	1	5	0	1	0	2	0	0	1	744	1319/745
50789	-0.074546908	1.01E-07	10	94	Herpes virus serine proteinase assemblin	2	0	9	0	1	0	0	0	0	0	0	0	0	0	0	0	0	0	0	0	0	0	0	0	0	0	0	0	0	0	0	0	0	0	0	0	10	1319/10
50729	0.964305112	9.91E-60	25	243	PH domain-like	3	19	1	0	5	0	0	0	0	0	0	0	0	0	0	0	0	0	0	0	0	0	0	0	0	0	0	0	0	0	0	0	0	0	0	0	25	1319/25
50715	0.420364187	0.000175043	516	1722	Ribosomal protein L25-like	22	60	317	1	5	1	0	0	0	0	83	9	1	15	0	0	1	1	1	1	0	6	0	0	3	1	2	0	3	1	0	0	2	0	0	1	515	1319/516
50692	-0.147511573	5.34E-20	899	5063	ADC-like	29	107	385	76	142	0	0	4	23	1	45	4	32	15	4	8	8	1	4	8	1	5	0	0	5	0	3	1	6	0	1	3	2	0	3	1	898	1319/899
50685	0.063502102	0.048530323	489	1627	Barwin-like endoglucanases	17	105	298	0	10	0	0	4	0	1	12	3	33	0	0	4	0	0	0	7	0	3	0	0	3	1	0	1	0	0	1	0	2	0	1	0	489	1319/489
50677	0.068913907	0.03838644	1317	3979	ValRS_IleRS_LeuRS editing domain	35	218	482	76	189	43	9	4	24	7	96	22	45	15	15	8	8	1	4	8	1	9	2	0	5	1	4	1	6	1	1	3	2	1	3	1	1315	1319/1317
50630	0.106392798	0.01694633	312	1163	Acid proteases	12	2	210	3	1	0	0	0	6	0	48	5	27	0	0	0	0	0	0	4	0	2	0	0	0	0	0	0	2	0	0	0	0	0	0	1	311	1319/312
50621	0.140963177	0.004769781	1101	3687	Alanine racemase C-terminal domain-like	32	203	446	13	180	0	1	4	0	6	94	18	45	15	15	8	5	1	4	8	1	9	2	0	5	1	3	1	4	1	1	3	1	1	0	1	1100	1319/1101
50615	0.600630815	8.20E-104	1176	2756	N-terminal domain of alpha and beta subunits of F1 ATP synthase	31	212	475	23	185	40	3	4	3	7	92	8	45	0	14	8	8	1	4	8	1	8	2	0	5	0	4	1	6	0	1	3	2	0	1	1	1175	1319/1176
50610	-0.352046174	0.112284999	25	141	mu transposase C-terminal domain	5	3	13	0	4	0	0	0	0	0	0	0	4	0	0	0	0	0	0	0	0	0	0	0	0	0	0	0	0	1	0	0	0	0	0	0	25	1319/25
50494	-0.331940435	1.15E-85	971	5976	Trypsin-like serine proteases	32	154	401	15	162	13	4	3	0	2	83	18	44	15	2	2	8	1	4	8	0	8	1	0	3	0	3	1	6	1	1	1	2	1	2	1	970	1319/971
50486	0.010753538	1.20E-13	590	1937	FMT C-terminal domain-like	25	119	197	0	143	3	5	4	0	3	33	7	29	10	0	4	2	1	4	7	0	4	0	0	4	0	1	1	3	0	1	0	2	0	2	1	590	1319/590
50475	-0.20615321	9.19E-27	1129	8590	FMN-binding split barrel	34	172	441	75	164	3	3	2	24	5	86	19	45	15	10	8	7	1	3	8	1	8	2	0	3	1	4	1	6	1	1	3	1	0	3	1	1127	1319/1129
50465	0.115769325	0.017962432	844	2521	EF-Tu_eEF-1alpha_eIF2-gamma C-terminal domain	27	79	381	75	141	0	0	1	24	3	74	7	2	3	0	4	7	0	4	8	1	6	0	0	4	0	4	1	4	0	1	3	1	0	3	1	842	1319/844
50447	-0.092871453	0.000732779	1319	14212	Translation proteins	35	218	483	76	189	43	9	4	24	7	97	22	45	15	15	8	8	1	4	8	1	9	2	0	5	1	4	1	6	1	1	3	2	1	3	1	1317	1319/1319
50443	0.917152294	2.05E-42	66	342	FucI_AraA C-terminal domain-like	12	18	6	1	10	0	0	0	0	0	15	5	0	0	4	0	0	0	0	2	0	2	0	0	0	0	0	0	1	0	0	0	1	0	0	1	66	1319/66
50405	-0.155968716	0.019522488	22	127	Actin-crosslinking proteins	6	2	7	1	7	0	0	0	0	0	4	0	0	0	0	0	0	0	0	0	0	1	0	0	0	0	0	0	0	0	0	0	0	0	0	0	22	1319/22
50386	1	0.562864967	2	8	STI-like	1	2	0	0	0	0	0	0	0	0	0	0	0	0	0	0	0	0	0	0	0	0	0	0	0	0	0	0	0	0	0	0	0	0	0	0	2	1319/2
50370	-0.473545086	7.66E-09	130	1252	Ricin B-like lectins	9	19	38	3	52	0	0	0	0	0	12	0	2	0	0	0	0	0	0	1	0	0	0	0	0	1	0	0	0	0	0	0	0	0	0	1	129	1319/130
50346	-0.2807443	2.38E-26	611	2925	PRC-barrel domain	18	128	166	72	156	0	0	0	2	0	14	0	45	9	3	0	3	0	0	1	1	1	0	0	3	0	0	1	1	0	0	0	0	0	2	1	609	1319/611
50341	-0.143927097	8.10E-05	688	4197	CheW-like	25	137	359	45	19	0	2	0	0	1	10	19	34	7	13	5	3	1	4	4	0	4	0	0	5	0	3	0	5	0	1	3	2	0	1	0	687	1319/688
50331	-0.246692463	2.23E-24	950	6583	MOP-like	27	169	365	58	164	30	0	4	21	6	12	18	41	12	15	3	6	0	3	3	0	4	0	0	3	0	3	1	4	1	1	1	0	1	0	0	949	1319/950
50324	0.703682867	1.61E-235	81	996	Inorganic pyrophosphatase	10	0	27	5	14	0	0	0	0	0	13	0	9	9	1	0	1	0	0	1	0	0	0	0	0	0	0	0	0	0	0	0	0	0	0	1	81	1319/81
50249	-0.159896728	5.24E-09	1319	46320	Nucleic acid-binding proteins	35	218	483	76	189	43	9	4	24	7	97	22	45	15	15	8	8	1	4	8	1	9	2	0	5	1	4	1	6	1	1	3	2	1	3	1	1317	1319/1319
50242	0.965080501	1.11E-07	7	58	TIMP-like	4	2	3	0	1	0	0	0	0	0	1	0	0	0	0	0	0	0	0	0	0	0	0	0	0	0	0	0	0	0	0	0	0	0	0	0	7	1319/7
50203	-0.300295554	0.778820222	5	32	Bacterial enterotoxins	2	4	1	0	0	0	0	0	0	0	0	0	0	0	0	0	0	0	0	0	0	0	0	0	0	0	0	0	0	0	0	0	0	0	0	0	5	1319/5
50199	0.224642023	5.31E-10	234	1049	Staphylococcal nuclease	20	24	122	9	12	13	0	1	1	1	3	0	29	0	7	1	2	0	0	1	0	1	0	0	2	0	0	1	0	1	0	1	0	0	1	0	233	1319/234
50182	-0.08416003	5.40E-26	977	4539	Sm-like ribonucleoproteins	33	138	429	76	96	1	2	3	24	1	83	11	41	6	15	8	1	1	4	8	1	6	1	0	5	1	1	1	4	0	1	1	1	0	3	1	975	1319/977
50156	-0.273691144	3.31E-33	1212	8973	PDZ domain-like	35	216	473	45	176	4	9	4	15	5	96	22	45	15	15	8	8	1	4	8	1	9	2	0	5	1	4	1	6	1	1	3	2	1	3	1	1210	1319/1212
50151	0.325134218	0.073440979	76	339	SacY-like RNA-binding domain	4	65	5	0	5	0	0	0	0	1	0	0	0	0	0	0	0	0	0	0	0	0	0	0	0	0	0	0	0	0	0	0	0	0	0	0	76	1319/76
50129	-0.538824071	9.75E-97	1116	13619	GroES-like	34	199	434	31	185	4	4	4	23	5	77	18	37	15	15	6	8	1	4	8	1	8	1	0	5	0	3	1	6	1	1	2	2	1	3	1	1114	1319/1116
50118	0.194215259	6.45E-08	314	1360	Cell growth inhibitor_plasmid maintenance toxic component	18	81	72	14	86	0	1	3	0	1	6	9	28	4	1	0	1	0	0	0	0	1	0	0	2	0	1	0	1	0	0	0	0	0	0	1	313	1319/314
50104	0.124353293	6.75E-05	1318	7052	Translation proteins SH3-like domain	35	218	482	76	189	43	9	4	24	7	97	22	45	15	15	8	8	1	4	8	1	9	2	0	5	1	4	1	6	1	1	3	2	1	3	1	1316	1319/1318
50090	0.334557745	0.000254586	104	284	Electron transport accessory proteins	3	0	40	0	24	0	0	0	0	0	0	0	39	0	0	0	0	0	0	0	0	0	0	0	0	0	0	0	0	0	0	0	0	0	0	0	103	1319/104
50044	0.390023201	0.086110482	35	198	SH3-domain	5	19	11	0	0	0	0	0	0	0	4	0	0	0	1	0	0	0	0	0	0	0	0	0	0	0	0	0	0	0	0	0	0	0	0	0	35	1319/35
50037	0.137137061	2.78E-05	663	2283	C-terminal domain of transcriptional repressors	28	137	209	63	135	0	0	3	3	2	27	9	13	14	8	5	6	1	1	3	0	6	1	0	0	1	2	1	5	0	1	3	2	1	0	0	662	1319/663
50022	-0.385679212	9.17E-49	735	4760	ISP domain	22	58	341	25	156	0	2	2	9	0	39	3	45	15	0	5	6	1	0	8	0	2	0	0	5	0	0	1	6	0	0	0	1	0	3	1	734	1319/735
49998	-0.285183365	0.974339133	21	130	Amine oxidase catalytic domain	4	3	0	2	15	0	0	0	0	0	0	0	0	0	0	0	0	0	0	1	0	0	0	0	0	0	0	0	0	0	0	0	0	0	0	0	21	1319/21
49899	-0.241551164	1.69E-21	638	4675	Concanavalin A-like lectins_glucanases	25	128	175	20	129	6	0	1	7	3	85	13	25	8	4	0	4	0	2	7	0	7	0	0	0	1	0	1	5	1	1	0	2	0	1	1	637	1319/638
49879	-0.276985853	2.14E-15	482	3330	SMAD_FHA domain	20	50	143	8	189	0	9	0	3	5	10	4	36	3	0	0	5	1	0	4	0	2	0	0	1	1	0	1	6	0	0	0	0	0	0	1	482	1319/482
49870	-0.438502578	0.463242243	7	36	Osmotin thaumatin-like protein	2	0	6	0	1	0	0	0	0	0	0	0	0	0	0	0	0	0	0	0	0	0	0	0	0	0	0	0	0	0	0	0	0	0	0	0	7	1319/7
49863	0.076214425	0.034506471	30	131	Hyaluronate lyase-like C-terminal domain	6	4	4	0	7	0	0	0	0	0	12	1	0	0	0	0	0	0	0	0	0	2	0	0	0	0	0	0	0	0	0	0	0	0	0	0	30	1319/30
49854	0.144124762	0.600141621	15	69	Spermadhesin CUB domain	3	0	1	1	0	0	0	0	0	0	12	0	0	0	0	0	0	0	0	0	0	0	0	0	0	0	0	0	0	0	0	0	0	0	0	0	14	1319/15
49842	0.160902106	0.191634385	16	87	TNF-like	3	5	4	0	0	0	0	0	0	0	7	0	0	0	0	0	0	0	0	0	0	0	0	0	0	0	0	0	0	0	0	0	0	0	0	0	16	1319/16
49785	-0.252482721	3.42E-23	730	8850	Galactose-binding domain-like	26	141	218	17	145	5	1	2	1	1	88	16	40	8	11	0	4	1	0	8	0	7	1	0	1	1	0	1	6	1	0	0	2	0	0	1	728	1319/730
49777	-0.031178366	1.43E-12	125	755	PEBP-like	15	4	52	7	40	3	0	0	6	1	4	0	2	1	0	1	0	1	0	0	0	0	0	0	2	0	0	1	0	0	0	0	0	0	0	0	125	1319/125
49772	NA	3.24E-28	1	57	Ecotin trypsin inhibitor	1	0	0	0	0	0	0	0	0	0	0	0	1	0	0	0	0	0	0	0	0	0	0	0	0	0	0	0	0	0	0	0	0	0	0	0	1	1319/1
49764	0.185696494	0.000438478	604	2400	HSP20-like chaperones	27	74	243	54	62	1	0	3	22	2	37	13	33	13	0	5	7	0	4	3	1	7	0	0	5	0	0	1	4	1	1	1	1	0	3	1	602	1319/604
49758	NA		1	2	Calpain large subunit middle domain (domain III)	1	0	1	0	0	0	0	0	0	0	0	0	0	0	0	0	0	0	0	0	0	0	0	0	0	0	0	0	0	0	0	0	0	0	0	0	1	1319/1
49742	-0.088950318	0.033937738	35	214	PHM_PNGase F	8	0	7	0	7	0	0	0	0	0	10	0	0	1	0	0	0	0	0	3	0	1	0	0	0	0	0	0	5	0	0	0	0	0	0	1	35	1319/35
49723	1	5.64E-07	2	25	Lipase_lipooxygenase domain (PLAT_LH2 domain)	1	2	0	0	0	0	0	0	0	0	0	0	0	0	0	0	0	0	0	0	0	0	0	0	0	0	0	0	0	0	0	0	0	0	0	0	2	1319/2
49695	-0.322043946	0.058669362	39	198	gamma-Crystallin-like	7	3	19	0	6	0	0	0	0	0	5	0	3	0	0	0	2	0	0	1	0	0	0	0	0	0	0	0	0	0	0	0	0	0	0	0	39	1319/39
49590	-0.386616037	0.784744739	5	42	PHL pollen allergen	3	1	3	0	1	0	0	0	0	0	0	0	0	0	0	0	0	0	0	0	0	0	0	0	0	0	0	0	0	0	0	0	0	0	0	0	5	1319/5
49584	0.364669222	0.093479464	36	243	Periplasmic chaperone C-domain	1	0	36	0	0	0	0	0	0	0	0	0	0	0	0	0	0	0	0	0	0	0	0	0	0	0	0	0	0	0	0	0	0	0	0	0	36	1319/36
49562	NA	0.857329178	1	12	C2 domain (Calcium_lipid-binding domain CaLB)	1	0	1	0	0	0	0	0	0	0	0	0	0	0	0	0	0	0	0	0	0	0	0	0	0	0	0	0	0	0	0	0	0	0	0	0	1	1319/1
49503	-0.373506625	2.50E-47	829	6899	Cupredoxins	25	100	376	37	143	0	2	0	6	1	58	4	44	12	0	6	5	1	2	7	0	6	0	0	3	0	0	1	6	0	1	0	2	0	3	1	827	1319/829
49493	-0.077651681	0.005189463	1265	4169	HSP40_DnaJ peptide-binding domain	32	218	479	56	189	41	9	4	0	7	97	22	45	15	15	6	8	1	4	8	0	9	2	0	5	1	4	1	6	1	1	3	2	0	3	1	1263	1319/1265
49482	-0.260513128	3.52E-05	187	808	Aromatic compound dioxygenase	8	0	101	0	75	0	0	0	0	0	5	0	1	2	0	0	1	0	0	1	0	0	0	0	0	0	0	0	1	0	0	0	0	0	0	0	187	1319/187
49478	-0.003584879	0.346382817	219	1460	Cna protein B-type domain	14	78	11	7	59	0	0	0	2	0	38	2	2	0	1	0	3	1	0	7	0	0	0	0	2	0	0	0	5	0	0	0	0	0	0	0	218	1319/219
49472	0.249255708	1.45E-29	39	351	Transthyretin (synonym: prealbumin)	4	0	29	0	7	0	0	0	0	0	2	0	1	0	0	0	0	0	0	0	0	0	0	0	0	0	0	0	0	0	0	0	0	0	0	0	39	1319/39
49464	-0.131381574	0.012081105	363	7793	Carboxypeptidase regulatory domain-like	25	41	65	48	48	0	0	1	9	1	92	7	7	7	3	0	4	1	0	8	0	4	0	0	2	1	0	1	5	1	0	0	2	1	1	1	361	1319/363
49452	-0.303776295	7.26E-06	306	1995	Starch-binding domain-like	24	36	71	19	49	3	0	0	2	1	68	4	6	10	9	0	3	1	0	8	0	3	0	0	4	1	0	1	2	1	0	0	1	1	0	1	305	1319/306
49447	0.999989037	0.00298095	3	9	Second domain of Mu2 adaptin subunit (ap50) of ap2 adaptor	1	0	0	3	0	0	0	0	0	0	0	0	0	0	0	0	0	0	0	0	0	0	0	0	0	0	0	0	0	0	0	0	0	0	0	0	3	1319/3
49401	0.343914816	8.56E-08	153	1242	Bacterial adhesins	5	76	57	0	18	0	0	0	0	0	0	0	0	1	0	0	0	0	0	0	0	1	0	0	0	0	0	0	0	0	0	0	0	0	0	0	153	1319/153
49384	-0.27745764	9.92E-05	167	1412	Carbohydrate-binding domain	13	29	38	22	46	0	0	0	0	0	10	1	11	1	2	0	2	0	0	3	0	0	0	0	0	0	0	0	0	1	0	0	1	0	0	0	167	1319/167
49373	-0.065053725	0.299391942	307	2695	Invasin_intimin cell-adhesion fragments	18	85	81	30	19	3	0	0	0	0	47	8	9	5	0	0	3	1	0	5	0	3	0	0	1	0	0	0	3	1	0	0	1	0	0	1	306	1319/307
49367	0.009534389	0.467616764	49	311	Superoxide reductase-like	8	18	12	11	1	0	0	0	0	0	0	4	0	0	0	1	0	0	0	0	1	0	0	0	0	0	0	0	0	0	0	0	0	1	0	0	49	1319/49
49363	0.096021332	0.950885853	63	310	Purple acid phosphatase N-terminal domain	8	13	10	0	14	0	0	0	0	0	16	0	4	0	0	0	0	0	0	1	0	1	0	0	0	0	0	0	4	0	0	0	0	0	0	0	63	1319/63
49354	-0.052377974	0.410386136	67	440	PapD-like	5	0	63	0	0	0	0	0	0	0	1	0	1	1	0	0	0	0	0	1	0	0	0	0	0	0	0	0	0	0	0	0	0	0	0	0	67	1319/67
49344	0.138583696	0.507857784	151	660	CBD9-like	18	11	34	9	7	0	0	0	6	0	45	2	0	7	8	0	2	1	1	4	0	4	0	0	0	0	0	1	5	0	0	0	2	0	0	1	150	1319/151
49329	0.428671914	2.03E-18	54	451	Cu Zn superoxide dismutase-like	8	5	21	0	8	0	0	0	0	0	12	0	1	5	0	1	0	0	0	1	0	0	0	0	0	0	0	0	0	0	0	0	0	0	0	0	54	1319/54
49319	0.272667792	0.05042551	16	71	Actinoxanthin-like	1	0	0	0	16	0	0	0	0	0	0	0	0	0	0	0	0	0	0	0	0	0	0	0	0	0	0	0	0	0	0	0	0	0	0	0	16	1319/16
49313	-0.156636139	0.000830004	248	2278	Cadherin-like	19	14	121	8	31	0	2	3	0	0	28	2	17	0	1	0	1	0	1	7	0	3	0	0	1	1	0	0	4	0	0	0	1	0	1	0	247	1319/248
49309	1	6.18E-05	2	16	Transglutaminase two C-terminal domains	1	0	0	2	0	0	0	0	0	0	0	0	0	0	0	0	0	0	0	0	0	0	0	0	0	0	0	0	0	0	0	0	0	0	0	0	2	1319/2
49303	-0.151125342	0.000486776	363	2273	beta-Galactosidase_glucuronidase domain	19	73	93	7	79	0	0	0	0	2	63	13	1	3	7	0	2	0	0	7	0	6	0	0	0	1	0	1	1	0	0	0	2	0	0	1	362	1319/363
49299	-0.127447474	0.001203593	346	3785	PKD domain	18	31	89	50	54	0	0	0	3	0	76	3	4	12	0	2	4	0	0	8	1	2	0	0	0	0	0	0	2	1	1	0	0	0	0	1	344	1319/346
49265	-0.273978765	9.98E-12	442	3669	Fibronectin type III	21	83	115	13	78	0	0	0	0	0	86	14	3	4	11	0	6	0	0	7	0	7	0	0	3	1	0	1	2	1	0	0	2	1	2	1	441	1319/442
48726	-0.096563582	0.398707035	61	458	Immunoglobulin	9	5	14	1	8	0	0	0	0	0	24	0	0	0	0	0	2	0	0	3	0	3	0	0	0	0	0	0	0	0	0	0	0	0	0	1	61	1319/61
48695	-0.016721255	0.82708134	421	4004	Multiheme cytochromes	24	32	246	12	10	0	0	4	4	1	51	3	4	5	1	6	5	0	4	8	0	7	0	0	5	0	0	0	5	0	1	3	2	0	0	1	420	1319/421
48674	NA	6.06E-09	1	21	Fe-only hydrogenase smaller subunit	1	0	1	0	0	0	0	0	0	0	0	0	0	0	0	0	0	0	0	0	0	0	0	0	0	0	0	0	0	0	0	0	0	0	0	0	1	1319/1
48657	0.774513294	3.15E-34	16	172	FinO-like	1	0	16	0	0	0	0	0	0	0	0	0	0	0	0	0	0	0	0	0	0	0	0	0	0	0	0	0	0	0	0	0	0	0	0	0	16	1319/16
48619	0.934615888	7.03E-15	28	132	Phospholipase A2 PLA2	4	3	7	0	14	0	0	0	0	0	0	0	0	4	0	0	0	0	0	0	0	0	0	0	0	0	0	0	0	0	0	0	0	0	0	0	28	1319/28
48613	0.210383187	0.071146746	399	1474	Heme oxygenase-like	16	31	152	10	117	0	0	0	12	0	23	2	34	1	0	1	1	0	0	6	0	1	0	0	3	0	0	1	4	0	0	0	0	0	0	0	399	1319/399
48600	0.304111934	0.70761617	309	1408	Chorismate mutase II	13	12	208	4	54	0	1	0	0	0	19	0	0	3	0	0	0	1	0	3	0	1	0	0	0	0	0	0	0	0	0	0	1	0	0	1	308	1319/309
48592	0.174321984	2.65E-05	487	2004	GroEL equatorial domain-like	21	51	118	66	140	0	9	0	24	1	3	2	45	3	0	4	4	0	0	1	1	2	0	0	1	0	0	1	6	0	0	0	0	0	3	1	486	1319/487
48576	-0.161218391	6.60E-11	1090	4023	Terpenoid synthases	32	157	459	47	169	2	4	4	19	0	92	12	45	15	2	8	5	1	4	8	1	9	1	0	5	1	0	1	6	1	1	3	2	0	3	1	1088	1319/1090
48557	0.211561477	8.34E-10	1212	4873	L-aspartase-like	35	202	469	71	185	2	3	4	15	4	94	18	44	15	15	8	8	1	4	8	1	9	1	0	5	1	4	1	6	1	1	3	2	1	3	1	1210	1319/1212
48537	0.170834938	0.000218494	68	343	Phospholipase C_P1 nuclease	11	10	19	7	1	0	0	0	0	0	20	2	0	0	2	0	0	0	0	3	0	1	0	0	0	0	0	0	2	0	0	0	0	0	0	1	68	1319/68
48498	-0.447532579	1.91E-73	931	14919	Tetracyclin repressor-like C-terminal domain	28	147	381	30	180	3	0	2	0	3	72	14	26	15	11	7	5	1	4	8	0	4	1	0	4	0	1	1	5	0	1	1	2	0	0	1	930	1319/931
48484	-0.13097954	0.197332998	11	43	Lipoxigenase	2	0	5	0	0	0	0	0	0	0	0	0	6	0	0	0	0	0	0	0	0	0	0	0	0	0	0	0	0	0	0	0	0	0	0	0	11	1319/11
48452	-0.50277309	1.28E-70	1218	42972	TPR-like	34	214	468	61	179	5	9	4	8	7	95	22	45	15	15	8	8	1	4	8	0	9	2	0	5	1	4	1	6	1	1	3	2	1	3	1	1216	1319/1218
48439	-0.094217296	0.078457521	46	233	Protein prenylyltransferase	9	0	3	17	0	0	0	1	0	0	2	1	19	0	1	0	0	0	0	0	0	1	0	0	0	0	0	0	0	0	0	0	0	0	1	0	46	1319/46
48435	0.077161208	0.000800871	58	474	Bacterial muramidases	2	0	56	0	0	0	0	0	0	0	0	0	2	0	0	0	0	0	0	0	0	0	0	0	0	0	0	0	0	0	0	0	0	0	0	0	58	1319/58
48431	1	0.183408914	2	31	Lipovitellin-phosvitin complex superhelical domain	1	0	2	0	0	0	0	0	0	0	0	0	0	0	0	0	0	0	0	0	0	0	0	0	0	0	0	0	0	0	0	0	0	0	0	0	2	1319/2
48403	0.204480398	0.003512559	444	2565	Ankyrin repeat	23	30	225	2	51	1	4	0	1	4	50	20	26	7	1	1	0	1	1	5	0	5	1	0	1	1	0	0	5	0	0	0	0	0	0	1	444	1319/444
48371	-0.224505574	4.02E-20	783	5027	ARM repeat	30	147	224	64	110	3	9	1	6	4	81	20	43	9	11	0	8	1	2	7	1	7	2	0	4	1	0	1	6	1	0	3	1	0	3	1	781	1319/783
48366	-0.213669508	0.793007638	6	18	Ras GEF	2	0	4	0	0	0	2	0	0	0	0	0	0	0	0	0	0	0	0	0	0	0	0	0	0	0	0	0	0	0	0	0	0	0	0	0	6	1319/6
48334	-0.033221213	2.88E-06	530	1760	DNA repair protein MutS domain III	25	214	57	18	0	5	0	3	0	7	93	16	43	13	15	7	7	1	4	8	0	0	0	0	3	0	3	1	2	1	1	3	2	0	0	1	528	1319/530
48317	-0.27941338	5.62E-24	794	3244	Acid phosphatase_Vanadium-dependent haloperoxidase	29	154	277	28	152	6	3	4	2	4	86	9	23	11	2	0	6	1	2	3	0	5	0	0	5	1	0	1	1	1	0	2	2	1	0	1	793	1319/794
48310	-0.046016702	0.03242706	128	570	Aldehyde ferredoxin oxidoreductase C-terminal domains	14	23	32	34	2	0	0	0	19	1	0	1	0	2	4	0	1	0	0	0	1	0	0	0	0	0	4	0	0	0	0	2	0	1	0	0	127	1319/128
48300	0.997100204	0	3	1213	Ribosomal protein L7_12 oligomerisation (N-terminal) domain	1	0	0	0	0	0	0	0	0	0	0	0	3	0	0	0	0	0	0	0	0	0	0	0	0	0	0	0	0	0	0	0	0	0	0	0	3	1319/3
48295	0.035389262	0.098895138	613	2774	TrpR-like	25	182	290	2	36	9	9	2	0	1	30	12	4	4	4	0	1	0	4	3	0	3	1	0	2	1	4	0	6	0	1	0	2	0	0	0	613	1319/613
48264	-0.324427455	9.79E-23	337	3641	Cytochrome P450	11	27	127	14	110	0	0	0	0	0	5	1	28	12	0	0	3	0	0	6	0	0	0	0	0	0	0	0	3	0	0	0	0	0	0	0	336	1319/337
48256	0.00484868	0.696429426	482	1780	Citrate synthase	17	39	263	14	126	0	2	4	6	0	3	7	1	4	0	2	1	0	0	4	0	0	0	0	3	0	0	0	3	0	0	0	0	0	0	0	482	1319/482
48239	-0.156114047	2.08E-12	346	1544	Terpenoid cyclases_Protein prenyltransferases	16	56	111	26	53	1	0	0	0	0	41	3	23	0	1	0	5	0	0	8	0	4	1	0	5	0	0	0	6	0	0	0	0	0	0	1	345	1319/346
48230	-0.12048281	0.18759011	148	801	Chondroitin AC_alginate lyase	12	22	48	1	23	0	0	0	0	2	33	4	0	0	0	0	0	0	0	5	0	6	0	0	2	0	0	0	1	0	0	0	1	0	0	0	148	1319/148
48208	-0.267354064	1.15E-36	869	7733	Six-hairpin glycosidases	31	143	281	46	157	7	4	4	11	1	82	14	41	12	12	4	6	1	2	8	0	8	1	0	5	1	2	1	6	0	1	3	2	0	0	1	867	1319/869
48179	-0.511977864	4.88E-95	1280	16142	6-phosphogluconate dehydrogenase C-terminal domain-like	35	217	475	76	189	16	9	4	24	7	94	22	45	15	15	8	8	1	4	8	1	9	2	0	5	1	4	1	6	1	1	3	2	1	3	1	1278	1319/1280
48173	0.209117397	5.62E-05	312	1267	Cryptochrome_photolyase FAD-binding domain	16	5	146	16	36	0	1	0	0	0	40	4	41	3	0	0	3	0	0	4	0	4	0	0	0	0	0	0	5	0	0	1	1	0	1	0	311	1319/312
48168	0.491097065	3.70E-204	63	1036	R1 subunit of ribonucleotide reductase N-terminal domain	13	15	19	3	8	0	0	0	0	0	4	0	0	0	0	2	4	1	0	0	1	2	0	0	2	0	0	1	0	0	0	0	0	0	1	0	63	1319/63
48163	0.476657999	9.66E-150	258	1664	An anticodon-binding domain of class I aminoacyl-tRNA synthetases	12	19	162	1	29	1	0	0	0	0	1	18	7	0	15	0	0	0	0	2	0	0	0	0	0	0	2	0	0	0	0	0	0	1	0	0	258	1319/258
48150	-0.322579964	8.35E-37	1211	4691	DNA-glycosylase	34	204	460	76	182	5	9	4	24	7	93	17	33	15	15	8	7	1	4	8	1	8	1	0	5	1	4	1	5	0	1	3	2	1	3	1	1209	1319/1211
48113	-0.091316919	0.415046142	476	1178	Heme-dependent peroxidases	21	19	242	32	82	0	0	3	0	0	52	2	17	1	1	2	1	1	0	7	0	3	0	0	1	0	0	0	4	0	1	0	2	0	0	1	474	1319/476
48108	0.469138887	7.13E-46	137	1323	Carbamoyl phosphate synthetase large subunit connection domain	11	91	15	7	0	0	0	4	0	1	9	3	0	0	0	0	0	0	0	0	0	3	0	0	0	1	0	0	1	0	0	0	0	0	0	1	136	1319/137
48097	NA	0.097415979	1	10	Regulator of G-protein signaling RGS	1	0	1	0	0	0	0	0	0	0	0	0	0	0	0	0	0	0	0	0	0	0	0	0	0	0	0	0	0	0	0	0	0	0	0	0	1	1319/1
48081	0.022779934	0.889037372	40	103	Methyl-coenzyme M reductase alpha and beta chain C-terminal domain	1	0	0	40	0	0	0	0	0	0	0	0	0	0	0	0	0	0	0	0	0	0	0	0	0	0	0	0	0	0	0	0	0	0	0	0	40	1319/40
48076	-0.144540567	0.041730199	23	111	LigA subunit of an aromatic-ring-opening dioxygenase LigAB	1	0	23	0	0	0	0	0	0	0	0	0	0	0	0	0	0	0	0	0	0	0	0	0	0	0	0	0	0	0	0	0	0	0	0	0	23	1319/23
48056	0.206379342	0.043298583	16	93	Di-copper centre-containing domain	4	0	5	0	6	0	0	0	0	0	0	0	4	0	0	0	0	0	0	1	0	0	0	0	0	0	0	0	0	0	0	0	0	0	0	0	16	1319/16
48029	0.317680172	1.04E-16	578	1344	FliG	19	133	349	0	23	0	0	0	0	0	2	19	0	0	12	7	2	1	3	6	0	2	0	0	5	0	3	0	5	0	1	3	2	0	0	0	578	1319/578
48024	0.006320788	4.89E-06	236	1547	N-terminal domain of DnaB helicase	15	91	71	0	35	1	5	0	0	1	9	1	9	4	2	0	0	0	0	0	0	2	0	0	3	0	0	0	1	1	0	0	0	0	0	0	236	1319/236
48019	0.014900727	5.56E-11	1172	3591	post-AAA+ oligomerization domain-like	32	217	448	37	187	33	9	4	5	0	92	20	44	15	3	3	8	1	4	8	0	9	2	0	5	1	1	1	5	1	1	2	2	1	0	1	1170	1319/1172
48013	0.699078188	2.45E-07	907	2119	NusB-like	25	211	408	0	161	10	2	4	0	7	3	0	42	13	7	2	0	1	3	8	0	7	0	0	3	1	4	0	3	1	1	3	2	0	0	0	907	1319/907
48008	-0.2994843	2.29E-28	645	6283	GntR ligand-binding domain-like	20	137	284	0	152	1	0	0	1	2	16	9	2	10	4	0	5	0	4	6	0	2	0	0	0	0	4	1	4	0	1	0	0	0	0	0	645	1319/645
47979	-0.002781874	0.001087216	234	966	Iron-dependent repressor protein dimerization domain	18	27	7	44	102	0	1	0	6	1	19	5	0	2	2	0	4	0	0	0	0	2	0	0	0	0	0	1	4	0	0	0	2	1	3	0	233	1319/234
47973	1	0	2	1320	Ribosomal protein S7	2	1	0	0	0	0	0	0	0	0	0	0	0	0	0	1	0	0	0	0	0	0	0	0	0	0	0	0	0	0	0	0	0	0	0	0	2	1319/2
47954	-0.249545648	0.52330951	104	631	Cyclin-like	4	0	0	75	0	0	0	0	24	0	0	0	0	0	0	0	0	0	0	0	1	0	0	0	0	0	0	0	0	0	0	0	0	0	3	0	103	1319/104
47928	0.496666761	0	11	984	N-terminal domain of the delta subunit of the F1F0-ATP synthase	3	5	5	0	0	0	0	0	0	0	0	1	0	0	0	0	0	0	0	0	0	0	0	0	0	0	0	0	0	0	0	0	0	0	0	0	11	1319/11
47917	0.405226585	8.73E-48	1252	2926	C-terminal domain of alpha and beta subunits of F1 ATP synthase	31	213	475	74	186	40	3	4	13	7	92	8	45	13	14	8	8	1	4	8	1	8	2	0	5	0	4	1	6	0	1	3	2	0	0	1	1250	1319/1252
47874	-0.257483258	0.93699209	4	17	Annexin	2	0	3	0	0	0	0	0	0	0	1	0	0	0	0	0	0	0	0	0	0	0	0	0	0	0	0	0	0	0	0	0	0	0	0	0	4	1319/4
47869	NA	0.089408591	1	9	Bacteriocin AS-48	1	1	0	0	0	0	0	0	0	0	0	0	0	0	0	0	0	0	0	0	0	0	0	0	0	0	0	0	0	0	0	0	0	0	0	0	1	1319/1
47831	0.187714579	0.365106872	213	1146	Enzyme I of the PEP:sugar phosphotransferase system HPr-binding (sub)domain	14	23	141	1	24	0	0	0	0	1	0	8	0	3	0	0	3	0	2	0	0	3	1	0	0	0	0	0	2	0	1	0	0	0	0	0	213	1319/213
47823	0.113894022	0.004295	235	972	lambda integrase-like N-terminal domain	13	12	152	0	53	1	1	1	0	0	4	0	3	0	0	0	2	0	0	1	0	1	0	0	0	0	0	0	3	0	0	0	0	0	0	1	235	1319/235
47819	-0.167388519	5.36E-14	603	1996	HRDC-like	18	26	293	17	169	3	0	0	0	1	52	8	1	9	0	0	1	1	0	6	0	7	0	0	3	1	0	0	5	0	0	0	0	0	0	0	603	1319/603
47807	0.254537331	1.91E-11	287	1603	5 to 3 exonuclease C-terminal subdomain	10	61	104	3	101	9	0	0	4	0	0	0	0	1	0	0	0	0	0	3	0	0	0	0	0	0	0	0	0	0	0	0	0	0	0	1	287	1319/287
47802	-0.088263665	0.131919705	20	356	DNA polymerase beta N-terminal domain-like	8	1	6	0	7	0	0	0	0	0	1	0	0	2	0	0	1	0	0	1	0	0	0	0	1	0	0	0	0	0	0	0	0	0	0	0	20	1319/20
47794	0.322295511	5.68E-16	403	1115	Rad51 N-terminal domain-like	9	2	353	36	1	0	0	0	7	0	1	1	0	0	0	0	1	0	0	0	0	0	0	0	0	0	0	0	0	0	0	0	0	0	0	0	402	1319/403
47789	0.164097335	0.000106531	145	1395	C-terminal domain of RNA polymerase alpha subunit	14	39	21	0	50	1	1	0	0	0	13	4	2	3	0	0	2	1	0	1	0	0	0	0	0	0	0	1	6	0	0	0	0	0	0	0	145	1319/145
47781	-0.296240661	2.72E-31	1252	8475	RuvA domain 2-like	33	218	464	55	189	41	9	4	4	7	96	22	45	15	15	8	8	1	4	8	0	9	2	0	5	1	4	1	6	1	1	3	2	1	0	1	1250	1319/1252
47769	0.959811066	0.113687459	3	18	SAM_Pointed domain	1	0	3	0	0	0	0	0	0	0	0	0	0	0	0	0	0	0	0	0	0	0	0	0	0	0	0	0	0	0	0	0	0	0	0	0	3	1319/3
47757	-0.117967776	5.06E-07	341	1382	Chemotaxis receptor methyltransferase CheR N-terminal domain	17	51	219	7	7	0	0	0	0	0	16	11	15	1	1	0	1	1	2	2	0	1	0	0	2	0	0	0	2	0	1	0	0	0	0	0	340	1319/341
47752	0.999938796	0.001526652	3	12	Protein HNS-dependent expression A	HdeA	2	0	2	0	0	0	0	0	0	0	0	0	0	0	0	0	0	0	0	0	0	0	0	0	0	0	0	0	0	0	0	0	0	0	0	4	1
47741	-0.152613721	1.13E-11	397	1880	CO dehydrogenase ISP C-domain like	21	46	202	4	69	0	0	0	8	2	25	5	2	7	7	1	4	1	0	6	0	1	0	0	0	0	2	0	1	1	0	0	0	1	0	1	396	1319/397
47729	0.591388926	3.33E-60	709	3190	IHF-like DNA-binding proteins	27	57	446	0	31	13	2	4	0	6	74	8	13	5	3	7	0	0	4	8	0	6	1	0	5	1	1	0	5	1	1	3	2	1	0	0	708	1319/709
47681	NA	7.78E-07	1	19	C-terminal domain of B transposition protein	1	0	1	0	0	0	0	0	0	0	0	0	0	0	0	0	0	0	0	0	0	0	0	0	0	0	0	0	0	0	0	0	0	0	0	0	1	1319/1
47672	-1	0.030126622	2	34	Transferrin receptor-like dimerisation domain	2	0	0	0	0	0	0	0	0	0	1	0	0	0	0	0	0	0	0	1	0	0	0	0	0	0	0	0	0	0	0	0	0	0	0	0	2	1319/2
47648	0.092483389	9.87E-11	680	2010	Nucleoside phosphorylase_phosphoribosyltransferase N-terminal domain	25	134	253	54	120	3	0	2	1	3	11	6	43	13	4	4	4	1	0	6	0	4	1	0	5	0	2	0	3	0	0	0	2	0	0	1	680	1319/680
47644	0.322445308	2.35E-12	102	1224	Methionine synthase domain	12	42	23	14	8	0	0	0	2	1	3	3	1	0	0	0	0	0	0	1	0	2	0	0	0	0	0	0	0	0	0	0	2	0	0	0	102	1319/102
47616	-0.123103078	0.350300392	449	4488	GST C-terminal domain-like	9	11	367	3	20	0	0	0	0	0	0	3	42	0	0	0	0	0	0	0	0	1	0	0	0	0	0	0	0	0	1	0	0	0	0	0	448	1319/449
47598	0.21049797	0.239145371	715	3620	Ribbon-helix-helix	23	57	326	68	114	0	1	4	23	0	28	14	40	9	0	3	2	0	0	7	1	5	0	0	5	0	0	0	1	0	0	1	1	0	2	1	713	1319/715
47592	0.465386056	4.81E-06	23	105	SWIB_MDM2 domain	2	0	14	0	0	0	9	0	0	0	0	0	0	0	0	0	0	0	0	0	0	0	0	0	0	0	0	0	0	0	0	0	0	0	0	0	23	1319/23
47473	0.152086641	0.08280561	234	977	EF-hand	9	1	165	3	27	0	0	0	0	0	10	0	17	0	0	0	0	0	0	2	0	5	0	0	0	0	0	0	4	0	0	0	0	0	0	0	234	1319/234
47454	NA	0.003176003	1	8	A DNA-binding domain in eukaryotic transcription factors	1	0	1	0	0	0	0	0	0	0	0	0	0	0	0	0	0	0	0	0	0	0	0	0	0	0	0	0	0	0	0	0	0	0	0	0	1	1319/1
47446	0.183349414	0	3	1302	Signal peptide-binding domain	3	1	1	0	0	1	0	0	0	0	0	0	0	0	0	0	0	0	0	0	0	0	0	0	0	0	0	0	0	0	0	0	0	0	0	0	3	1319/3
47413	-0.43766273	8.42E-77	1231	27826	lambda repressor-like DNA-binding domains	35	218	449	76	188	13	4	4	24	7	92	20	42	15	15	3	8	1	4	8	1	8	2	0	5	1	4	1	6	1	1	2	2	1	2	1	1229	1319/1231
47406	0.266469246	0.848543865	13	43	SinR repressor dimerisation domain-like	1	13	0	0	0	0	0	0	0	0	0	0	0	0	0	0	0	0	0	0	0	0	0	0	0	0	0	0	0	0	0	0	0	0	0	0	13	1319/13
47384	-0.465054433	1.88E-65	1180	30953	Homodimeric domain of signal transducing histidine kinase	33	218	452	48	188	5	3	4	0	6	92	21	45	15	15	8	8	1	4	8	0	8	1	0	5	1	4	1	6	1	1	3	2	1	2	1	1178	1319/1180
47364	0.752772541	5.75E-89	238	1484	Domain of the SRP_SRP receptor G-proteins	18	2	77	75	0	25	5	0	24	0	4	2	1	8	0	4	1	0	2	0	0	0	0	0	1	0	1	0	1	0	0	0	0	0	3	1	237	1319/238
47345	NA	0.000175629	1	19	Colicin E immunity proteins	1	0	1	0	0	0	0	0	0	0	0	0	0	0	0	0	0	0	0	0	0	0	0	0	0	0	0	0	0	0	0	0	0	0	0	0	1	1319/1
47336	-0.502184217	3.21E-102	872	11982	ACP-like	28	162	373	5	150	2	4	1	0	7	73	5	30	1	13	6	4	1	1	7	0	6	2	0	5	1	1	0	6	1	1	0	2	1	0	0	871	1319/872
47323	0.235655969	5.31E-11	1318	8364	Anticodon-binding domain of a subclass of class I aminoacyl-tRNA synthetases	35	218	482	76	189	43	9	4	24	7	97	22	45	15	15	8	8	1	4	8	1	9	2	0	5	1	4	1	6	1	1	3	2	1	3	1	1316	1319/1318
47240	0.012882467	0.122486855	1251	9229	Ferritin-like	35	213	462	72	186	15	7	4	24	7	94	22	45	15	15	8	8	1	4	8	1	8	1	0	5	1	4	1	6	1	1	3	2	1	3	1	1249	1319/1251
47233	NA	0.44230144	1	4	Bacterial GAP domain	1	0	1	0	0	0	0	0	0	0	0	0	0	0	0	0	0	0	0	0	0	0	0	0	0	0	0	0	0	0	0	0	0	0	0	0	1	1319/1
47226	-0.256771192	1.34E-29	649	4530	Histidine-containing phosphotransfer domain HPT domain	26	78	369	9	20	0	2	2	0	0	66	18	33	6	7	0	2	1	4	7	0	5	0	0	5	1	1	0	5	0	1	1	2	0	2	1	648	1319/649
47203	-0.378225006	1.36E-45	746	10758	Acyl-CoA dehydrogenase C-terminal domain-like	23	97	323	24	151	0	2	0	13	3	73	5	13	15	0	0	5	1	3	6	0	0	0	0	1	1	0	1	3	0	1	0	2	0	0	1	744	1319/746
47188	0.124810306	0.195123408	140	741	Hemerythrin-like	12	31	79	1	0	0	0	0	1	0	0	11	4	0	0	2	0	0	3	2	0	0	0	0	0	0	0	0	0	0	1	3	1	0	0	0	139	1319/140
47175	0.143568144	2.25E-09	95	421	Cytochromes	5	0	87	0	0	0	0	0	0	0	0	1	0	0	0	0	0	1	0	0	0	0	0	0	1	0	0	0	5	0	0	0	0	0	0	0	95	1319/95
47170	0.169825352	0.801416809	30	138	Aspartate receptor ligand-binding domain	1	0	30	0	0	0	0	0	0	0	0	0	0	0	0	0	0	0	0	0	0	0	0	0	0	0	0	0	0	0	0	0	0	0	0	0	30	1319/30
47162	-0.031732697	2.42E-10	7	94	Apolipoprotein	5	2	2	0	1	0	0	0	0	0	0	0	0	0	0	0	0	0	0	0	0	0	0	0	0	0	0	0	0	0	1	1	0	0	0	0	7	1319/7
47148	0.993140222	5.77E-12	5	50	Diol dehydratase gamma subunit	4	1	1	0	2	0	0	0	0	1	0	0	0	0	0	0	0	0	0	0	0	0	0	0	0	0	0	0	0	0	0	0	0	0	0	0	5	1319/5
47144	NA	1.66E-79	1	212	HSC20 (HSCB) C-terminal oligomerisation domain	1	0	1	0	0	0	0	0	0	0	0	0	0	0	0	0	0	0	0	0	0	0	0	0	0	0	0	0	0	0	0	0	0	0	0	0	1	1319/1
47113	-0.179895626	0.029540443	62	242	Histone-fold	6	0	1	55	2	0	1	0	0	0	0	0	0	0	0	1	0	0	0	0	1	0	0	0	0	0	0	0	0	0	0	0	0	0	0	0	61	1319/62
47090	-0.247138705	3.83E-25	611	3534	PGBD-like	14	141	264	2	150	0	0	0	0	1	15	0	23	3	0	0	0	0	0	7	0	1	0	0	1	0	0	0	2	0	0	0	0	0	0	1	611	1319/611
47077	1	1.49E-08	2	32	T4 endonuclease V	2	1	0	1	0	0	0	0	0	0	0	0	0	0	0	0	0	0	0	0	0	0	0	0	0	0	0	0	0	0	0	0	0	0	0	0	2	1319/2
47060	NA	0	1	1318	S15_NS1 RNA-binding domain	1	0	1	0	0	0	0	0	0	0	0	0	0	0	0	0	0	0	0	0	0	0	0	0	0	0	0	0	0	0	0	0	0	0	0	0	1	1319/1
47027	-0.59779509	1.64E-11	3	116	Acyl-CoA binding protein	2	0	1	0	0	0	0	0	0	0	2	0	0	0	0	0	0	0	0	0	0	0	0	0	0	0	0	0	0	0	0	0	0	0	0	0	3	1319/3
47005	-0.039300029	3.31E-07	734	2336	Peripheral subunit-binding domain of 2-oxo acid dehydrogenase complex	20	93	376	8	123	0	8	0	0	5	73	7	0	15	0	0	5	1	0	1	0	6	0	0	2	0	1	1	5	0	0	0	2	0	0	1	733	1319/734
46997	-0.057952717	0.929761278	18	182	Bacterial immunoglobulin_albumin-binding domains	2	17	0	0	1	0	0	0	0	0	0	0	0	0	0	0	0	0	0	0	0	0	0	0	0	0	0	0	0	0	0	0	0	0	0	0	18	1319/18
46992	NA	0	1	1207	Ribosomal protein S20	1	1	0	0	0	0	0	0	0	0	0	0	0	0	0	0	0	0	0	0	0	0	0	0	0	0	0	0	0	0	0	0	0	0	0	0	1	1319/1
46977	-0.090016329	5.76E-36	770	2308	Succinate dehydrogenase_fumarate reductase flavoprotein C-terminal domain	27	79	374	24	128	0	2	4	11	1	54	5	39	6	0	8	2	1	4	6	0	6	0	0	2	1	0	1	4	0	1	3	2	0	0	1	769	1319/770
46973	0.566377474	6.04E-10	83	350	Enzyme IIa from lactose specific PTS IIa-lac	5	63	10	0	1	5	0	0	0	4	0	0	0	0	0	0	0	0	0	0	0	0	0	0	0	0	0	0	0	0	0	0	0	0	0	0	83	1319/83
46966	NA	6.16E-13	1	29	Spectrin repeat	1	1	0	0	0	0	0	0	0	0	0	0	0	0	0	0	0	0	0	0	0	0	0	0	0	0	0	0	0	0	0	0	0	0	0	0	1	1319/1
46955	-0.395830933	8.91E-74	1225	10800	Putative DNA-binding domain	35	211	467	71	189	8	9	4	19	4	96	20	38	15	6	8	8	1	4	8	1	7	2	0	5	1	3	1	6	1	1	3	2	1	2	1	1223	1319/1225
46950	1	2.02E-52	2	107	Double-stranded DNA-binding domain	1	0	0	0	0	0	0	0	0	0	0	0	0	0	0	0	0	0	0	0	0	0	0	0	0	0	0	0	0	0	0	0	0	0	2	0	2	1319/2
46946	-0.034611855	4.63E-16	1015	3012	S13-like H2TH domain	27	176	423	51	169	38	3	0	23	1	25	3	45	15	0	0	7	1	1	8	1	6	0	0	4	0	0	0	6	1	1	3	0	1	2	1	1015	1319/1015
46934	-0.056741781	2.28E-53	77	1406	UBA-like	6	55	2	6	12	0	0	0	0	0	0	1	0	0	0	0	0	0	0	0	0	0	1	0	0	0	0	0	0	0	0	0	0	0	0	0	77	1319/77
46929	1	0	2	1052	DNA helicase RuvA subunit C-terminal domain	2	0	1	0	1	0	0	0	0	0	0	0	0	0	0	0	0	0	0	0	0	0	0	0	0	0	0	0	0	0	0	0	0	0	0	0	2	1319/2
46915	1	6.07E-238	2	723	Polynucleotide phosphorylase_guanosine pentaphosphate synthase (PNPase_GPSI) domain 3	2	1	0	0	1	0	0	0	0	0	0	0	0	0	0	0	0	0	0	0	0	0	0	0	0	0	0	0	0	0	0	0	0	0	0	0	2	1319/2
46911	0.981465207	0	51	1252	Ribosomal protein S18	6	1	2	0	45	0	0	0	0	0	1	0	1	0	0	0	0	0	0	0	0	0	0	0	1	0	0	0	0	0	0	0	0	0	0	0	51	1319/51
46906	0.992915635	6.88E-182	9	1327	Ribosomal protein L11 C-terminal domain	2	1	0	0	8	0	0	0	0	0	0	0	0	0	0	0	0	0	0	0	0	0	0	0	0	0	0	0	0	0	0	0	0	0	0	0	9	1319/9
46894	-0.550775615	3.17E-94	1114	22398	C-terminal effector domain of the bipartite response regulators	31	216	443	5	188	2	3	4	0	7	91	19	45	15	15	7	8	1	4	8	0	7	1	0	5	1	4	1	6	0	1	2	2	1	0	1	1113	1319/1114
46785	-0.424153905	2.22E-52	1306	102676	Winged helix DNA-binding domain	35	218	473	76	189	42	9	4	24	7	95	22	45	15	15	8	8	1	4	8	1	9	2	0	5	1	4	1	6	1	1	3	2	1	3	1	1304	1319/1306
46767	-0.140584928	5.77E-73	569	2104	Methylated DNA-protein cysteine methyltransferase C-terminal domain	20	74	242	8	138	0	3	0	0	1	62	6	9	2	2	0	4	0	1	4	1	3	0	0	2	0	0	0	3	0	0	0	2	0	0	1	568	1319/569
46689	-0.447598969	2.11E-70	1206	63188	Homeodomain-like	33	218	445	65	187	23	4	4	8	7	94	19	35	15	15	8	8	1	4	8	0	8	2	0	5	1	4	1	6	1	1	3	2	1	0	1	1204	1319/1206
46626	0.079321223	0.211533551	850	13185	Cytochrome c	24	58	425	9	152	0	3	4	3	0	81	3	44	15	0	8	7	1	4	8	0	8	0	0	5	0	0	1	6	0	1	0	2	0	0	1	849	1319/850
46609	0.029161109	2.47E-43	244	1297	Fe Mn superoxide dismutase (SOD) N-terminal domain	13	48	107	11	13	0	2	0	0	0	32	0	21	1	0	0	0	1	0	1	0	3	0	0	0	0	0	0	2	0	0	0	0	0	1	0	243	1319/244
46604	0.994486631	1.31E-173	19	511	Epsilon subunit of F1F0-ATP synthase C-terminal domain	2	5	14	0	0	0	0	0	0	0	0	0	0	0	0	0	0	0	0	0	0	0	0	0	0	0	0	0	0	0	0	0	0	0	0	0	19	1319/19
46600	0.311949058	1.82E-07	1168	2653	C-terminal UvrC-binding domain of UvrB	33	216	438	47	176	21	9	4	0	7	88	19	45	15	15	8	8	1	4	8	0	7	2	0	4	1	4	1	6	1	1	3	2	1	3	1	1166	1319/1168
46589	0.175570112	0.277241458	1212	3648	tRNA-binding arm	32	218	481	1	188	43	9	4	0	7	97	22	45	15	15	8	8	1	4	8	0	9	2	0	5	1	4	1	6	1	1	3	2	1	0	1	1211	1319/1212
46579	0.339899433	1.67E-18	107	259	Prefoldin	6	2	0	75	0	0	0	0	24	0	0	0	0	0	0	1	0	0	0	0	1	0	0	0	0	0	0	0	0	0	0	0	0	0	3	0	106	1319/107
46575	0.29829176	0.003419238	9	29	DNA polymerase III theta subunit-like	1	0	9	0	0	0	0	0	0	0	0	0	0	0	0	0	0	0	0	0	0	0	0	0	0	0	0	0	0	0	0	0	0	0	0	0	9	1319/9
46565	-0.022237228	4.73E-21	1038	4400	Chaperone J-domain	30	99	462	32	189	15	3	1	0	7	84	21	45	15	4	6	8	1	4	8	0	5	1	0	5	0	4	1	6	0	1	3	2	0	3	1	1036	1319/1038
46557	0.198953065	2.55E-31	357	1528	GreA transcript cleavage protein N-terminal domain	11	59	270	0	3	0	0	0	0	0	3	0	0	13	0	0	2	0	0	4	0	1	0	0	0	1	0	0	0	0	0	0	0	0	0	1	357	1319/357
46548	-0.207172543	2.96E-40	1136	7228	alpha-helical ferredoxin	34	165	432	76	177	4	3	4	20	5	93	20	40	15	15	8	8	1	4	8	1	8	1	0	5	1	4	1	6	1	1	3	2	1	0	1	1134	1319/1136
46458	-0.202517757	2.58E-22	555	2372	Globin-like	17	61	249	14	115	0	0	0	1	0	36	1	43	13	0	3	4	1	0	1	0	4	0	0	4	0	0	0	4	0	0	0	0	0	0	1	555	1319/555
