# Supplementary material for: The protein architecture in Bacteria and Archaea identifies a set of promiscuous and ancient domains
Source: PLoS One. 2019 Dec 19;14(12):e0226604. doi: 10.1371/journal.pone.0226604 (PMC6922389; doi:10.1371/journal.pone.0226604)
Supplement: S3 Table — Columns correspond to: Domain; Function; SCOP; Description; ancient_order; Ancient_score; R-value; Total_Domains; Archaea_Domains; and Bacteria_Domains. (TXT) [file pone.0226604.s005.txt]

SUPFAM	Function	Scop	Description	ancient_order	Ancient_score	R-value	Total_Domains	Archaea_Domains	Bacteria_Domains
46458	C	a.1.1	Globin-like	30	0.188679245	-0.202517757	2372	42	2115
46548	RA	a.1.2	alpha-helical ferredoxin	NA	NA	-0.207172543	7228	804	6324
46557	K	a.2.1	GreA transcript cleavage protein, N-terminal domain	22	0.13836478	0.198953065	1528	0	735
46565	O	a.2.3	Chaperone J-domain	NA	NA	-0.022237228	4400	213	3950
46575	L	a.2.4	Theta subunit of DNA polymerase III	NA	NA	0.29829176	29	0	20
46579	O	a.2.5	Prefoldin	NA	NA	0.339899433	259	217	6
46589	J	a.2.7	tRNA-binding arm	NA	NA	0.175570112	3648	53	3501
46600	L	a.2.9	C-terminal UvrC-binding domain of UvrB	NA	NA	0.311949058	2653	150	2439
46604	C	a.2.10	Epsilon subunit of F1F0-ATP synthase C-terminal domain	NA	NA	0.994486631	511	0	38
46609	RA	a.2.11	Fe,Mn superoxide dismutase (SOD), N-terminal domain	NA	NA	0.029161109	1297	25	497
46626	CA	a.3.1	Cytochrome c	55	0.34591195	0.079321223	13185	89	13069
46689	LA	a.4.1	Homeodomain-like	1	0.006289308	-0.447598969	63188	1219	61897
46767	RB	a.4.2	Methylated DNA-protein cysteine methyltransferase, C-terminal domain	1	0.006289308	-0.140584928	2104	33	1449
46785	LA	a.4.5	Winged helix DNA-binding domain	1	0.006289308	-0.424153905	102676	8472	94043
46894	LA	a.4.6	C-terminal effector domain of the bipartite response regulators	1	0.006289308	-0.550775615	22398	197	22140
46906	J	a.4.7	Ribosomal protein L11, C-terminal domain	1	0.006289308	0.992915635	1327	0	18
46911	J	a.4.8	Ribosomal protein S18	1	0.006289308	0.981465207	1252	0	102
46915	LB	a.4.9	Polynucleotide phosphorylase/guanosine pentaphosphate synthase (PNPase/GPSI), domain 3	1	0.006289308	1	723	0	5
46929	L	a.5.1	DNA helicase RuvA subunit, C-terminal domain	72	0.452830189	1	1052	0	4
46934	RD	a.5.2	UBA-like	72	0.452830189	-0.056741781	1406	14	169
46946	J	a.156.1	S13-like H2TH domain	59	0.371069182	-0.034611855	3012	185	2522
46950	S	a.5.6	Hypothetical protein MTH1615	72	0.452830189	1	107	4	0
46955	LA	a.6.1	Putative DNA-binding domain	32	0.201257862	-0.395830933	10800	355	10354
46966	MA	a.7.1	Spectrin repeat	68	0.427672956	NA	29	0	2
46973	G	a.7.2	Enzyme IIa from lactose specific PTS, IIa-lac	68	0.427672956	0.566377474	350	0	278
46977	RA	a.7.3	Succinate dehydrogenase/fumarate reductase flavoprotein C-terminal domain	68	0.427672956	-0.090016329	2308	95	1879
46992	J	a.7.6	Ribosomal protein S20	68	0.427672956	NA	1207	0	2
46997	SA	a.8.1	Bacterial immunoglobulin/albumin-binding domains	137	0.86163522	-0.057952717	182	0	175
47005	R	a.9.1	Peripheral subunit-binding domain of 2-oxo acid dehydrogenase complex	63	0.396226415	-0.039300029	2336	36	2042
47027	I	a.11.1	Acyl-CoA binding protein	142	0.893081761	-0.59779509	116	0	6
47060	A	a.16.1	S15/NS1 RNA-binding domain	67	0.421383648	NA	1318	0	2
47077	L	a.18.1	T4 endonuclease V	110	0.691823899	1	32	2	2
47090	MA	a.20.1	PGBD-like	101	0.635220126	-0.247138705	3534	8	3313
47113	LA	a.22.1	Histone-fold	156	0.981132075	-0.179895626	242	179	11
47144	RD	a.23.1	HSC20 (HSCB), C-terminal oligomerisation domain	133	0.836477987	NA	212	0	2
47148	RC	a.23.2	Diol dehydratase, gamma subunit	133	0.836477987	0.993140222	50	0	10
47162	I	a.24.1	Apolipoprotein	27	0.169811321	-0.031732697	94	0	17
47170	T	a.24.2	Aspartate receptor, ligand-binding domain	27	0.169811321	0.169825352	138	0	118
47175	CA	a.24.3	Cytochromes	27	0.169811321	0.143568144	421	2	242
47188	CA	a.24.4	Hemerythrin	27	0.169811321	0.124810306	741	41	564
47203	CA	a.29.3	Acyl-CoA dehydrogenase C-terminal domain-like	95	0.597484277	-0.378225006	10758	354	10218
47226	T	a.24.10	Histidine-containing phosphotransfer domain, HPT domain	27	0.169811321	-0.256771192	4530	148	4182
47233	SA	a.24.11	Bacterial GAP domain	27	0.169811321	NA	4	0	2
47240	P	a.25.1	Ferritin-like	30	0.188679245	0.012882467	9229	730	8427
47323	J	a.27.1	Anticodon-binding domain of a subclass of class I aminoacyl-tRNA synthetases	36	0.226415094	0.235655969	8364	815	7530
47336	S	a.28.1	ACP-like	93	0.58490566	-0.502184217	11982	26	11624
47345	RE	a.28.2	Colicin E immunity proteins	93	0.58490566	NA	19	0	2
47364	T	a.24.13	Domain of the SRP/SRP receptor G-proteins	27	0.169811321	0.752772541	1484	208	264
47384	T	a.30.2	Homodimeric domain of signal transducing histidine kinase	NA	NA	-0.465054433	30953	1059	29785
47406	RD	a.34.1	SinR repressor dimerisation domain-like	118	0.742138365	0.266469246	43	0	34
47413	LA	a.35.1	lambda repressor-like DNA-binding domains	37	0.232704403	-0.43766273	27826	1162	26585
47446	T	a.36.1	Signal peptide-binding domain	72	0.452830189	0.183349414	1302	0	6
47454	LA	a.37.1	A DNA-binding domain in eukaryotic transcription factors	147	0.924528302	NA	8	0	2
47473	R	a.39.1	EF-hand	156	0.981132075	0.152086641	977	8	811
47592	RD	a.42.1	SWIB/MDM2 domain	126	0.79245283	0.465386056	105	0	47
47598	LA	a.43.1	Ribbon-helix-helix	89	0.559748428	0.21049797	3620	536	2822
47616	HA	a.45.1	Glutathione S-transferase (GST), C-terminal domain	93	0.58490566	-0.123103078	4488	19	4292
47644	E	a.46.1	Methionine synthase domain	88	0.553459119	0.322445308	1224	135	366
47648	F	a.46.2	Nucleoside phosphorylase/phosphoribosyltransferase N-terminal domain	88	0.553459119	0.092483389	2010	132	1357
47672	RF	a.48.2	Transferrin receptor ectodomain, C-terminal domain	142	0.893081761	-1	34	0	5
47681	RF	a.49.1	C-terminal domain of B transposition protein	108	0.679245283	NA	19	0	2
47729	LA	a.55.1	IHF-like DNA-binding proteins	86	0.540880503	0.591388926	3190	19	2724
47741	RA	a.56.1	CO dehydrogenase ISP C-domain like	100	0.628930818	-0.152613721	1880	60	1600
47752	SB	a.57.1	Protein HNS-dependent expression A; HdeA	102	0.641509434	0.999938796	12	0	6
47757	RB	a.58.1	Chemotaxis receptor methyltransferase CheR, N-terminal domain	95	0.597484277	-0.117967776	1382	41	994
47769	LA	a.60.1	SAM/Pointed domain	19	0.119496855	0.959811066	18	0	9
47781	L	a.60.2	RuvA domain 2-like	19	0.119496855	-0.296240661	8475	331	8072
47789	L	a.60.3	C-terminal domain of RNA polymerase alpha subunit	19	0.119496855	0.164097335	1395	9	319
47794	L	a.60.4	Rad51 N-terminal domain-like	19	0.119496855	0.322295511	1115	151	724
47802	L	a.60.6	DNA polymerase beta, N-terminal domain-like	19	0.119496855	-0.088263665	356	0	42
47807	L	a.60.7	5' to 3' exonuclease, C-terminal subdomain	19	0.119496855	0.254537331	1603	14	572
47819	L	a.60.8	HRDC-like	19	0.119496855	-0.167388519	1996	53	1512
47823	LA	a.60.9	lambda integrase-like, N-terminal domain	19	0.119496855	0.113894022	972	0	597
47831	C	a.60.10	Enzyme I of the PEP:sugar phosphotransferase system HPr-binding (sub)domain	19	0.119496855	0.187714579	1146	24	472
47869	SB	a.64.2	Bacteriocin AS-48	135	0.849056604	NA	9	0	2
47874	IA	a.65.1	Annexin	137	0.86163522	-0.257483258	17	0	13
47917	C	a.69.1	C-terminal domain of alpha and beta subunits of F1 ATP synthase	72	0.452830189	0.405226585	2926	215	2656
47928	C	a.70.1	N-terminal domain of the delta subunit of the F1F0-ATP synthase	83	0.522012579	0.496666761	984	2	20
47954	LA	a.74.1	Cyclin-like	156	0.981132075	-0.249545648	631	598	0
47973	J	a.75.1	Ribosomal protein S7	70	0.440251572	1	1320	0	4
47979	LA	a.76.1	Iron-dependent repressor protein, dimerization domain	116	0.729559748	-0.002781874	966	136	403
48008	LA	a.78.1	Fatty acid responsive transcription factor FadR, C-terminal domain	98	0.616352201	-0.2994843	6283	80	6044
48013	J	a.79.1	NusB-like	85	0.534591195	0.699078188	2119	0	1817
48019	L	a.80.1	DNA polymerase III clamp loader subunits, C-terminal domain	69	0.433962264	0.014900727	3591	143	3304
48024	L	a.81.1	N-terminal domain of DnaB helicase	82	0.51572327	0.006320788	1547	2	585
48029	N	a.118.14	FliG	14	0.088050314	0.317680172	1344	82	1248
48056	RA	a.86.1	Di-copper centre-containing domain	137	0.86163522	0.206379342	93	0	36
48076	RC	a.88.1	LigA subunit of an aromatic-ring-opening dioxygenase LigAB	109	0.685534591	-0.144540567	111	0	59
48081	H	a.89.1	Methyl-coenzyme M reductase alpha and beta chain C-terminal domain	111	0.698113208	0.022779934	103	103	0
48097	T	a.91.1	Regulator of G-protein signaling, RGS	146	0.918238994	NA	10	0	2
48108	E	a.92.1	Carbamoyl phosphate synthetase, large subunit connection domain	64	0.402515723	0.469138887	1323	21	263
48113	RA	a.93.1	Heme-dependent peroxidases	143	0.899371069	-0.091316919	1178	77	1077
48150	L	a.96.1	DNA-glycosylase	77	0.48427673	-0.322579964	4691	473	4147
48163	J	a.97.1	An anticodon-binding domain of class I aminoacyl-tRNA synthetases	83	0.522012579	0.476657999	1664	40	589
48168	F	a.98.1	R1 subunit of ribonucleotide reductase, N-terminal domain	93	0.58490566	0.491097065	1036	11	124
48173	R	a.99.1	Cryptochrome/photolyase FAD-binding domain	93	0.58490566	0.209117397	1267	56	801
48179	C	a.100.1	6-phosphogluconate dehydrogenase C-terminal domain-like	33	0.20754717	-0.511977864	16142	983	15110
48208	G	a.102.1	Six-hairpin glycosidases	74	0.465408805	-0.267354064	7733	423	7097
48230	H	a.102.3	Chondroitin AC/alginate lyase	74	0.465408805	-0.12048281	801	12	622
48239	Q	a.102.4	Terpenoid cyclases/Protein prenyltransferases	74	0.465408805	-0.156114047	1544	90	1148
48256	C	a.103.1	Citrate synthase	62	0.389937107	0.00484868	1780	59	1177
48264	RA	a.104.1	Cytochrome P450	154	0.968553459	-0.324427455	3641	36	3414
48295	LA	a.4.12	TrpR-like	1	0.006289308	0.035389262	2774	40	2153
48300	J	a.108.1	Ribosomal protein L7/12, oligomerisation (N-terminal) domain	79	0.496855346	0.997100204	1213	0	6
48310	RA	a.110.1	Aldehyde ferredoxin oxidoreductase, C-terminal domains	114	0.716981132	-0.046016702	570	212	272
48317	RA	a.111.1	Acid phosphatase/Vanadium-dependent haloperoxidase	90	0.566037736	-0.27941338	3244	125	2810
48334	L	a.113.1	DNA repair protein MutS, domain III	82	0.51572327	-0.033221213	1760	68	1224
48366	T	a.117.1	Ras GEF	146	0.918238994	-0.213669508	18	0	15
48371	R	a.118.1	ARM repeat	14	0.088050314	-0.224505574	5027	565	4188
48403	RD	d.211.1	Ankyrin repeat	157	0.987421384	0.204480398	2565	208	2093
48431	I	a.118.4	Lipovitellin-phosvitin complex, superhelical domain	14	0.088050314	1	31	0	4
48435	GA	a.118.5	Bacterial muramidases	14	0.088050314	0.077161208	474	0	122
48439	RB	a.118.6	Protein prenylyltransferase	14	0.088050314	-0.094217296	233	68	92
48452	RD	a.118.8	TPR-like	14	0.088050314	-0.50277309	42972	2142	40684
48484	H	a.119.1	Lipoxigenase	133	0.836477987	-0.13097954	43	0	27
48498	K	a.121.1	Tetracyclin repressor-like, C-terminal domain	116	0.729559748	-0.447532579	14919	210	14570
48537	IA	a.124.1	Phospholipase C/P1 nuclease	120	0.754716981	0.170834938	343	22	129
48557	E	a.127.1	L-aspartase-like	45	0.283018868	0.211561477	4873	298	4494
48576	Q	a.128.1	Terpenoid synthases	48	0.301886792	-0.161218391	4023	230	3605
48592	O	a.129.1	GroEL equatorial domain-like	87	0.547169811	0.174321984	2004	264	944
48600	E	a.130.1	Chorismate mutase II	66	0.41509434	0.304111934	1408	8	671
48613	RA	a.132.1	Heme oxygenase-like	62	0.389937107	0.210383187	1474	58	1106
48619	IA	a.133.1	Phospholipase A2, PLA2	101	0.635220126	0.934615888	132	0	61
48657	LA	a.136.1	Repressor of bacterial conjugation FinO	100	0.628930818	0.774513294	172	0	36
48674	RF	a.137.4	Fe-only hydrogenase smaller subunit	136	0.855345912	NA	21	0	2
48695	RA	a.138.1	Multiheme cytochromes	101	0.635220126	-0.016721255	4004	141	3689
48726	MA	b.1.1	Immunoglobulin	26	0.163522013	-0.096563582	458	2	414
49265	MA	b.1.2	Fibronectin type III	26	0.163522013	-0.273978765	3669	151	3317
49299	R	b.1.3	PKD domain	26	0.163522013	-0.127447474	3785	1094	2503
49303	G	b.1.4	beta-Galactosidase/glucuronidase domain	26	0.163522013	-0.151125342	2273	90	2081
49309	RC	b.1.5	Transglutaminase, two C-terminal domains	26	0.163522013	1	16	4	0
49313	MA	b.1.6	Cadherin-like	26	0.163522013	-0.156636139	2278	63	2107
49319	R	b.1.7	Actinoxanthin-like	26	0.163522013	0.272667792	71	0	50
49329	RA	b.1.8	Cu,Zn superoxide dismutase-like	26	0.163522013	0.428671914	451	0	122
49344	S	b.1.9	CBD9-like	26	0.163522013	0.138583696	660	51	475
49354	O	b.1.11	PapD-like	26	0.163522013	-0.052377974	440	0	340
49363	OB	b.1.12	Purple acid phosphatase, N-terminal domain	26	0.163522013	0.096021332	310	0	150
49367	RA	b.1.13	Superoxide reductase-like	26	0.163522013	0.009534389	311	35	71
49373	MA	b.1.14	Invasin/intimin cell-adhesion fragments	26	0.163522013	-0.065053725	2695	361	2160
49384	G	b.2.2	Carbohydrate-binding domain	158	0.993710692	-0.27745764	1412	75	1204
49401	MA	b.2.3	Bacterial adhesins	158	0.993710692	0.343914816	1242	0	1191
49447	RF	b.2.7	Second domain of Mu2 adaptin subunit (ap50) of ap2 adaptor	158	0.993710692	0.999989037	9	9	0
49452	GA	b.3.1	Starch-binding domain-like	87	0.547169811	-0.303776295	1995	78	1706
49464	TA	b.3.2	Carboxypeptidase regulatory domain	87	0.547169811	-0.131381574	7793	284	7248
49472	R	b.3.4	Transthyretin (prealbumin)	87	0.547169811	0.249255708	351	0	88
49478	MA	b.3.5	Cna protein B-type domain (Pfam 05738)	87	0.547169811	-0.003584879	1460	51	1222
49482	RA	b.3.6	Aromatic compound dioxygenase	87	0.547169811	-0.260513128	808	0	668
49493	OA	b.4.1	HSP40/DnaJ peptide-binding domain	67	0.421383648	-0.077651681	4169	172	3990
49503	P	b.6.1	Cupredoxins	93	0.58490566	-0.373506625	6899	508	6232
49562	T	b.7.1	C2 domain (Calcium/lipid-binding domain, CaLB)	155	0.974842767	NA	12	0	2
49584	O	b.7.2	Periplasmic chaperone C-domain	155	0.974842767	0.364669222	243	0	222
49590	S	b.7.3	PHL pollen allergen	155	0.974842767	-0.386616037	42	0	10
49695	ST	b.11.1	gamma-Crystallin-like	139	0.874213836	-0.322043946	198	0	135
49723	I	b.12.1	Lipase/lipooxygenase domain (PLAT/LH2 domain)	139	0.874213836	1	25	0	5
49742	RA	b.121.1	PHM/PNGase F	86	0.540880503	-0.088950318	214	0	188
49758	OA	b.14.1	Calpain large subunit, middle domain (domain III)	133	0.836477987	NA	2	0	2
49764	O	b.15.1	HSP20-like chaperones	91	0.572327044	0.185696494	2400	335	1645
49772	OA	b.16.1	Ecotin, trypsin inhibitor	96	0.603773585	NA	57	0	2
49777	HA	b.17.1	PEBP-like	137	0.86163522	-0.031178366	755	28	249
49785	G	b.18.1	Galactose-binding domain-like	158	0.993710692	-0.252482721	8850	226	8420
49842	RE	b.22.1	TNF-like	136	0.855345912	0.160902106	87	0	45
49854	R	b.23.1	Spermadhesin, CUB domain	145	0.911949686	0.144124762	69	3	42
49863	R	b.24.1	Hyaluronate lyase-like, C-terminal domain	125	0.786163522	0.076214425	131	2	84
49870	SB	b.25.1	Osmotin, thaumatin-like protein	115	0.72327044	-0.438502578	36	0	16
49879	LA	b.26.1	SMAD/FHA domain	159	1	-0.276985853	3330	40	3098
49899	Q	b.29.1	Concanavalin A-like lectins/glucanases	158	0.993710692	-0.241551164	4675	161	4282
49998	RA	b.30.2	Amine oxidase catalytic domain	91	0.572327044	-0.285183365	130	5	50
50022	CA	b.33.1	ISP domain	63	0.396226415	-0.385679212	4760	166	4397
50037	K	b.34.1	C-terminal domain of transcriptional repressors	25	0.157232704	0.137137061	2283	232	1615
50044	T	b.34.2	SH3-domain	25	0.157232704	0.390023201	198	0	98
50090	RA	b.34.4	Electron transport accessory proteins	25	0.157232704	0.334557745	284	0	265
50104	J	b.34.5	Translation proteins SH3-like domain	25	0.157232704	0.124353293	7052	693	6342
50118	S	b.34.6	Cell growth inhibitor/plasmid maintenance toxic component	25	0.157232704	0.194215259	1360	66	923
50129	O	b.35.1	GroES-like	35	0.220125786	-0.538824071	13619	519	12929
50151	A	b.35.2	SacY-like RNA-binding domain	35	0.220125786	0.325134218	339	0	240
50156	T	b.36.1	PDZ domain-like	31	0.194968553	-0.273691144	8973	327	8574
50182	J	b.38.1	Sm-like ribonucleoproteins	27	0.169811321	-0.08416003	4539	529	3731
50199	F	b.40.1	Staphylococcal nuclease	7	0.044025157	0.224642023	1049	30	654
50203	SB	b.40.2	Bacterial enterotoxins	7	0.044025157	-0.300295554	32	0	30
50242	OA	b.40.3	TIMP-like	7	0.044025157	0.965080501	58	0	15
50249	L	b.40.4	Nucleic acid-binding proteins	7	0.044025157	-0.159896728	46320	3651	42568
50324	RC	b.40.5	Inorganic pyrophosphatase	7	0.044025157	0.703682867	996	11	163
50331	S	b.40.6	MOP-like	7	0.044025157	-0.246692463	6583	469	5903
50341	T	b.40.7	CheW-like	7	0.044025157	-0.143927097	4197	266	3920
50346	CB	b.41.1	PRC-barrel domain	89	0.559748428	-0.2807443	2925	219	2088
50370	GA	b.42.2	Ricin B-like lectins	143	0.899371069	-0.473545086	1252	11	1131
50386	OA	b.42.4	STI-like	143	0.899371069	1	8	0	4
50405	N	b.42.5	Actin-crosslinking proteins	143	0.899371069	-0.155968716	127	2	76
50443	G	b.43.2	L-fucose isomerase, C-terminal domain	21	0.132075472	0.917152294	342	14	129
50447	J	b.43.3	Translation proteins	21	0.132075472	-0.092871453	14212	1172	13012
50465	J	b.44.1	EF-Tu/eEF-1alpha/eIF2-gamma C-terminal domain	63	0.396226415	0.115769325	2521	279	1765
50475	H	b.45.1	FMN-binding split barrel	51	0.320754717	-0.20615321	8590	684	7794
50486	RC	b.46.1	FMT C-terminal domain-like	91	0.572327044	0.010753538	1937	19	1300
50494	OA	b.47.1	Trypsin-like serine proteases	54	0.339622642	-0.331940435	5976	116	5592
50610	RB	b.48.1	mu transposase, C-terminal domain	109	0.685534591	-0.352046174	141	0	53
50615	RF	b.49.1	N-terminal domain of alpha and beta subunits of F1 ATP synthase	39	0.245283019	0.600630815	2756	79	2553
50621	E	b.49.2	Alanine racemase C-terminal domain-like	39	0.245283019	0.140963177	3687	84	3470
50630	OA	b.50.1	Acid proteases	154	0.968553459	0.106392798	1163	48	922
50677	J	b.51.1	ValRS/IleRS/LeuRS editing domain	67	0.421383648	0.068913907	3979	391	3578
50685	GA	b.52.1	Barwin-like endoglucanases	64	0.402515723	0.063502102	1627	8	1292
50692	R	b.52.2	ADC-like	64	0.402515723	-0.147511573	5063	572	4312
50715	J	b.53.1	Ribosomal protein L25-like	61	0.383647799	0.420364187	1722	20	1033
50729	T	b.55.1	PH domain-like	154	0.968553459	0.964305112	243	0	51
50789	OA	b.57.1	Herpes virus serine proteinase, assemblin	110	0.691823899	-0.074546908	94	0	22
50800	G	b.58.1	PK beta-barrel domain-like	71	0.446540881	-0.233365472	2647	56	2105
50814	RF	b.60.1	Lipocalins	144	0.905660377	0.36729559	991	6	511
50882	OA	b.61.2	beta-Barrel protease inhibitors	95	0.597484277	-0.114661769	91	0	58
50886	RC	b.61.3	D-aminopeptidase, middle and C-terminal domains	95	0.597484277	0.377047462	13	0	12
50891	O	b.62.1	Cyclophilin-like	88	0.553459119	-0.1278203	4056	117	3704
50923	RD	b.66.1	Hemopexin-like domain	134	0.842767296	1	17	0	11
50934	S	b.67.1	Tachylectin-2	93	0.58490566	0.997272909	11	0	6
50939	GA	b.68.1	Sialidases (neuraminidases)	75	0.471698113	-0.070188551	1350	17	1098
50952	RC	b.68.2	Soluble quinoprotein glucose dehydrogenase	75	0.471698113	-0.183833803	1734	39	1403
50956	RC	b.68.3	Thermostable phytase (3-phytase)	75	0.471698113	-0.158374314	326	0	188
50960	OA	b.68.4	TolB, C-terminal domain	75	0.471698113	0.059201233	39	0	9
50965	G	b.69.1	Galactose oxidase, central domain	75	0.471698113	-0.385715041	462	11	338
50969	RC	b.69.2	YVTN repeat-like/Quinoprotein amine dehydrogenase	75	0.471698113	-0.248100426	1583	36	1238
50974	RA	b.69.3	Nitrous oxide reductase, N-terminal domain	75	0.471698113	0.0110191	803	27	495
50978	R	b.69.4	WD40 repeat-like	75	0.471698113	-0.37483279	1820	10	1609
50985	D	b.69.5	RCC1/BLIP-II	75	0.471698113	-0.139160546	980	98	818
50993	OA	b.69.7	Prolyl oligopeptidase, N-terminal domain	75	0.471698113	0.048233942	908	9	608
50998	RC	b.70.1	Quinoprotein alcohol dehydrogenase-like	88	0.553459119	-0.207254941	4413	542	3613
51004	CA	b.70.2	C-terminal (heme d1) domain of cytochrome cd1-nitrite reductase	88	0.553459119	0.08186598	1247	32	870
51011	GA	b.71.1	Glycosyl hydrolase domain	91	0.572327044	-0.294054738	5287	169	4968
51055	GA	b.72.2	Carbohydrate binding domain	148	0.93081761	-0.159426837	687	41	599
51064	R	b.73.1	Head domain of nucleotide exchange factor GrpE	75	0.471698113	0.439625112	1366	10	178
51069	RC	b.74.1	Carbonic anhydrase	142	0.893081761	-0.407459448	197	0	28
51087	M	b.76.1	Outer surface protein	142	0.893081761	NA	2	2	0
51096	SB	b.77.2	delta-Endotoxin (insectocide), middle domain	129	0.811320755	NA	3	0	2
51101	GA	b.77.3	Mannose-binding lectins	129	0.811320755	-0.527394232	37	0	8
51110	GA	b.78.1	alpha-D-mannose-specific plant lectins	115	0.72327044	-0.034656091	116	2	67
51120	OA	b.80.7	beta-Roll	51	0.320754717	-0.017036433	5311	12	5224
51126	GA	b.80.1	Pectin lyase-like	51	0.320754717	-0.242607477	8805	1339	7283
51161	RC	b.81.1	Trimeric LpxA-like enzymes	30	0.188679245	-0.195750618	11284	747	10495
51182	EA	b.82.1	RmlC-like cupins	14	0.088050314	-0.496006478	16674	827	15775
51197	Q	b.82.2	Clavaminate synthase-like	14	0.088050314	-0.026096382	4510	17	4310
51206	T	b.82.3	cAMP-binding domain-like	14	0.088050314	-0.342379243	7144	229	6749
51215	K	b.82.4	Regulatory protein AraC	14	0.088050314	-0.063108894	2576	46	2354
51219	K	b.82.5	TRAP-like	14	0.088050314	-0.024440239	778	41	410
51225	SA	b.83.1	Fibre shaft of virus attachment proteins	112	0.704402516	NA	6	0	4
51230	H	b.84.1	Single hybrid motif	15	0.094339623	-0.361394826	8363	265	7988
51246	RF	b.84.2	Rudiment single hybrid motif	15	0.094339623	-0.30948638	5278	259	4916
51261	G	b.84.3	Duplicated hybrid motif	15	0.094339623	-0.030954626	6030	171	5767
51269	ST	b.85.1	AFP III-like domain (Pfam 01354)	69	0.433962264	-0.147396281	456	8	156
51278	RC	b.85.3	Urease, beta-subunit	69	0.433962264	-0.311115275	457	0	75
51283	F	b.85.4	dUTPase-like	69	0.433962264	0.216103346	2032	125	1426
51294	T	b.86.1	Hedgehog/intein (Hint) domain	129	0.811320755	0.163424841	1078	180	725
51306	K	b.87.1	LexA/Signal peptidase	51	0.320754717	-0.159893731	4970	210	4630
51316	T	b.88.1	Mss4-like	84	0.528301887	0.231403837	2395	20	1786
51322	SA	b.89.1	Cyanovirin-N	110	0.691823899	0.62054217	22	0	12
51338	RC	b.92.1	Composite domain of metallo-dependent hydrolases	33	0.20754717	-0.440319429	10765	785	9873
51344	C	b.93.1	Epsilon subunit of F1F0-ATP synthase N-terminal domain	83	0.522012579	0.330898894	1241	0	196
51351	C	c.1.1	Triosephosphate isomerase (TIM)	3	0.018867925	0.640708542	1415	10	195
51366	F	c.1.2	Ribulose-phoshate binding barrel	3	0.018867925	0.304275458	9644	985	8612
51391	H	c.1.3	Thiamin phosphate synthase	3	0.018867925	0.314393373	1629	17	1101
51395	RD	c.1.4	FMN-linked oxidoreductases	3	0.018867925	-0.477243565	9334	756	8516
51412	RA	c.1.5	Inosine monophosphate dehydrogenase (IMPDH)	3	0.018867925	-0.094898475	3770	61	3414
51419	E	c.1.6	PLP-binding barrel	3	0.018867925	-0.018602483	5617	120	5394
51430	RA	c.1.7	NAD(P)-linked oxidoreductase	3	0.018867925	-0.023267493	6999	478	6354
51445	G	c.1.8	(Trans)glycosidases	3	0.018867925	-0.297985591	24131	871	23146
51556	RC	c.1.9	Metallo-dependent hydrolases	3	0.018867925	-0.521924096	16908	1205	15636
51569	G	c.1.10	Aldolase	3	0.018867925	-0.392158582	16972	1259	15678
51604	C	c.1.11	Enolase C-terminal domain-like	3	0.018867925	0.053392614	4247	325	3540
51621	C	c.1.12	Phosphoenolpyruvate/pyruvate domain	3	0.018867925	-0.367382702	8673	552	8069
51645	C	c.1.13	Malate synthase G	3	0.018867925	0.628569017	589	0	172
51649	CB	c.1.14	RuBisCo, C-terminal domain	3	0.018867925	0.839576822	379	4	153
51658	G	c.1.15	Xylose isomerase-like	3	0.018867925	-0.193648922	6266	500	5490
51679	RC	c.1.16	Bacterial luciferase-like	3	0.018867925	-0.328842051	6067	176	5678
51690	F	c.1.17	Quinolinic acid phosphoribosyltransferase (Nicotinate-nucleotide pyrophosphorylase, NadC), C-terminal domain	3	0.018867925	0.181917604	2215	149	1542
51695	IA	c.1.18	PLC-like phosphodiesterases	3	0.018867925	-0.068978707	2342	86	1886
51703	H	c.1.19	Cobalamin (vitamin B12)-dependent enzymes	3	0.018867925	-0.045056523	1474	75	1233
51713	J	c.1.20	tRNA-guanine transglycosylase	3	0.018867925	0.604457154	1334	191	117
51717	H	c.1.21	Dihydropteroate synthetase-like	3	0.018867925	-0.08205714	3116	277	2591
51726	H	c.1.22	UROD/MetE-like	3	0.018867925	0.084271242	3278	333	2596
51730	RA	c.1.23	FAD-linked oxidoreductase	3	0.018867925	0.227754339	2080	28	1651
51735	HA	c.2.1	NAD(P)-binding Rossmann-fold domains	4	0.025157233	-0.460691707	122830	6839	115816
51905	HA	c.3.1	FAD/NAD(P)-binding domain	10	0.062893082	-0.557529039	46246	2616	43562
51971	HA	c.4.1	Nucleotide-binding domain	94	0.591194969	-0.224974815	4197	167	3812
51984	RC	c.5.1	MurCD N-terminal domain	89	0.559748428	0.458076229	2632	71	2472
51989	GA	c.6.1	Cellulases	44	0.27672956	-0.203945942	167	0	128
51998	RC	c.7.1	PFL-like glycyl radical enzymes	57	0.358490566	0.040437782	3320	294	2611
52009	OB	c.8.1	Phosphohistidine domain	24	0.150943396	-0.158191677	2957	174	2412
52016	C	c.8.2	Aconitase	24	0.150943396	-0.102581728	4844	415	4348
52021	H	c.8.3	Carbamoyl phosphate synthetase, small subunit N-terminal domain	24	0.150943396	0.493653235	1262	2	175
52025	OA	c.8.4	Transferrin receptor ectodomain, apical domain	24	0.150943396	-0.099426683	764	24	531
52029	O	c.8.5	GroEL apical domain-like	24	0.150943396	0.201015713	1862	256	747
52038	L	c.9.1	Barstar (barnase inhibitor)	131	0.823899371	0.782397298	316	0	98
52047	MA	c.10.1	RNI-like	157	0.987421384	0.250829877	446	11	340
52058	R	c.10.2	L domain-like	157	0.987421384	0.048027971	1701	145	1362
52075	N	c.10.3	Outer arm dynein light chain 1	157	0.987421384	-0.166062164	46	0	12
52080	J	c.12.1	Ribosomal proteins L15p and L18e	68	0.427672956	0.551402822	1425	210	4
52091	S	c.13.2	Anti-sigma factor antagonist SpoIIaa	92	0.578616352	-0.148697455	5393	183	5055
52096	OA	c.14.1	ClpP/crotonase	35	0.220125786	-0.484902387	20743	761	19930
52113	R	c.15.1	BRCT domain	85	0.534591195	0.310078782	1429	5	430
52121	H	c.16.1	Lumazine synthase	69	0.433962264	0.971396594	1268	128	147
52129	OA	c.17.1	Caspase-like	143	0.899371069	-0.124764924	925	22	715
52141	L	c.18.1	DNA glycosylase	56	0.352201258	0.365680978	2958	294	2274
52151	RB	c.19.1	FabD/lysophospholipase-like	92	0.578616352	-0.526822557	6126	76	5839
52156	K	c.20.1	Initiation factor IF2/eIF5b, domain 3	71	0.446540881	1	1303	0	4
52161	J	c.21.1	Ribosomal protein L13	68	0.427672956	1	1318	0	4
52172	T	c.23.1	CheY-like	5	0.031446541	-0.516686547	56901	1905	54901
52200	T	c.23.2	Toll/Interleukin receptor TIR domain	5	0.031446541	-0.29416685	810	24	597
52206	S	c.23.3	Hypothetical protein MTH538	5	0.031446541	0.845942241	99	8	23
52210	H	c.23.4	Succinyl-CoA synthetase domains	5	0.031446541	-0.192412502	4079	509	3555
52218	RA	c.23.5	Flavoproteins	5	0.031446541	-0.104926712	8673	830	7725
52242	H	c.23.6	Cobalamin (vitamin B12)-binding domain	5	0.031446541	-0.19863322	3207	264	2650
52255	F	c.23.8	N5-CAIR mutase (phosphoribosylaminoimidazole carboxylase, PurE)	5	0.031446541	0.448382201	1559	149	544
52266	RC	c.23.10	SGNH hydrolase	5	0.031446541	-0.182611254	5961	91	5701
52279	G	c.23.11	Beta-D-glucan exohydrolase, C-terminal domain	5	0.031446541	-0.176036548	1506	55	1254
52283	RA	c.23.12	Formate/glycerate dehydrogenase catalytic domain-like	5	0.031446541	-0.297819948	6864	421	6369
52304	E	c.23.13	Type II 3-dehydroquinate dehydratase	5	0.031446541	0.8976025	1000	0	154
52309	F	c.23.14	N-deoxyribosyltransferase	5	0.031446541	0.213607564	474	25	188
52313	J	c.23.15	Ribosomal protein S2	5	0.031446541	0.999952275	1310	0	6
52317	RB	c.23.16	Class I glutamine amidotransferase-like	5	0.031446541	-0.543988302	19566	1493	18033
52335	H	c.24.1	Methylglyoxal synthase-like	52	0.327044025	0.130108128	2702	85	2470
52343	RA	c.25.1	Ferredoxin reductase-like, C-terminal NADP-linked domain	92	0.578616352	-0.408337767	4940	176	4516
52374	F	c.26.1	Nucleotidylyl transferase	9	0.056603774	0.183770033	20499	1760	18697
52402	F	c.26.2	Adenine nucleotide alpha hydrolases-like	9	0.056603774	-0.463833236	24519	2992	21450
52413	C	c.26.3	UDP-glucose/GDP-mannose dehydrogenase C-terminal domain	9	0.056603774	-0.083949262	2160	131	1643
52418	F	c.27.1	Nucleoside phosphorylase/phosphoribosyltransferase catalytic domain	88	0.553459119	0.074963554	2049	133	1399
52425	L	c.28.1	Cryptochrome/photolyase, N-terminal domain	93	0.58490566	0.087719293	951	25	384
52440	H	c.30.1	PreATP-grasp domain	31	0.194968553	-0.299088822	10310	710	9566
52467	RC	c.31.1	DHS-like NAD/FAD-binding domain	32	0.201257862	-0.394749401	7289	646	6566
52490	N	c.32.1	Tubulin nucleotide-binding domain-like	86	0.540880503	0.133763859	1615	260	304
52499	RC	c.33.1	Isochorismatase-like hydrolases	62	0.389937107	-0.167496024	3095	135	2606
52507	Q	c.34.1	Homo-oligomeric flavin-containing Cys decarboxylases, HFCD	59	0.371069182	0.305193089	2183	225	1435
52518	HA	c.36.1	Thiamin diphosphate-binding fold (THDP-binding)	16	0.100628931	-0.405125258	25285	1876	23369
52540	HA	c.37.1	P-loop containing nucleoside triphosphate hydrolases	0	0	-0.524497666	293049	20470	272028
52728	G	c.38.1	PTS IIb component	91	0.572327044	0.224248706	478	0	377
52733	RC	c.39.1	Nicotinate mononucleotide:5,6-dimethylbenzimidazole phosphoribosyltransferase (CobT)	95	0.597484277	-0.307198222	819	2	154
52738	T	c.40.1	Methylesterase CheB, C-terminal domain	95	0.597484277	-0.062513478	1544	60	1147
52743	OA	c.41.1	Subtilisin-like	88	0.553459119	-0.230043073	3833	194	3360
52768	E	c.42.1	Arginase/deacetylase	90	0.566037736	0.262338664	2820	263	2275
52777	RB	c.43.1	CoA-dependent acyltransferases	93	0.58490566	-0.394193215	15165	97	14891
52788	OB	c.44.1	Phosphotyrosine protein phosphatases I	57	0.358490566	0.173739002	2306	52	1882
52794	GA	c.44.2	PTS system, Lactose/Cellobiose specific IIB subunit (Pfam 02302)	57	0.358490566	0.293388432	2112	13	1972
52799	OB	c.45.1	(Phosphotyrosine protein) phosphatases II	156	0.981132075	0.082201704	1393	22	1046
52821	D	c.46.1	Rhodanese/Cell cycle control phosphatase	30	0.188679245	-0.332679758	8599	451	8001
52833	RA	c.47.1	Thioredoxin-like	14	0.088050314	-0.466397534	35294	1654	33558
52913	RC	c.47.2	RNA 3'-terminal phosphate cyclase, RPTC, insert domain	14	0.088050314	0.645633026	131	0	14
52922	RB	c.48.1	TK C-terminal domain-like	43	0.270440252	-0.216766916	7180	592	6551
52935	C	c.49.1	PK C-terminal domain-like	58	0.364779874	0.541556394	1486	58	441
52943	C	c.49.2	ATP synthase (F1-ATPase), gamma subunit	58	0.364779874	0.798399451	1245	0	196
52949	OA	c.50.1	Macro domain-like	65	0.408805031	0.015854883	1860	23	1255
52954	J	c.51.1	Anticodon-binding domain of Class II aaRS	35	0.220125786	0.291886919	4762	575	4175
52964	RF	c.51.2	TolB, N-terminal domain	35	0.220125786	0.011404199	531	0	125
52968	RC	c.51.3	B12-dependent dehydatase associated subunit	35	0.220125786	-0.047193335	87	2	78
52972	S	c.51.4	Maf/Ham1	35	0.220125786	0.515129563	2890	200	2538
52980	L	c.52.1	Restriction endonuclease-like	50	0.314465409	-0.08970497	9014	714	8230
53032	J	c.52.2	tRNA-intron endonuclease catalytic domain-like	50	0.314465409	0.486321743	185	158	0
53041	L	c.53.1	Resolvase-like	89	0.559748428	0.069354416	2835	96	2470
53056	RC	c.53.2	beta-carbonic anhydrase, cab	89	0.559748428	0.171685917	1528	17	920
53062	G	c.54.1	IIA domain of mannose transporter, IIA-Man	91	0.572327044	0.260450414	1074	3	651
53067	RC	c.55.1	Actin-like ATPase domain	6	0.037735849	-0.3088081	37523	1725	35751
53092	I	c.55.2	Creatinase/prolidase N-terminal domain	6	0.037735849	0.192837351	2574	141	1887
53098	F	c.55.3	Ribonuclease H-like	6	0.037735849	-0.436713312	22384	1098	21213
53137	J	c.55.4	Translational machinery components	6	0.037735849	0.467592038	2960	493	2455
53146	S	c.55.5	Nitrogenase accessory factor-like	6	0.037735849	-0.282946374	1118	188	817
53150	L	c.55.6	DNA repair protein MutS, domain II	6	0.037735849	0.351386254	994	36	10
53155	RB	c.55.7	Methylated DNA-protein cysteine methyltransferase domain	6	0.037735849	0.077432489	1351	5	730
53163	RC	c.56.1	HybD-like	19	0.119496855	0.677704643	937	118	620
53167	F	c.56.2	Purine and uridine phosphorylases	19	0.119496855	0.339837659	3317	270	2757
53178	J	c.56.3	Peptidyl-tRNA hydrolase-like	19	0.119496855	0.977584409	1231	18	50
53182	OA	c.56.4	Pyrrolidone carboxyl peptidase (pyroglutamate aminopeptidase)	19	0.119496855	0.970778215	352	4	39
53187	OA	c.56.5	Zn-dependent exopeptidases	19	0.119496855	-0.458998335	16486	886	15519
53213	RA	c.56.6	LigB subunit of an aromatic-ring-opening dioxygenase LigAB	19	0.119496855	0.279116783	957	16	542
53218	H	c.57.1	Molybdenum cofactor biosynthesis proteins	63	0.396226415	0.105466244	3760	426	3181
53223	RA	c.58.1	Aminoacid dehydrogenase-like, N-terminal domain	44	0.27672956	-0.18958366	6420	413	5933
53244	RC	c.59.1	MurD-like peptide ligases, peptide-binding domain	47	0.295597484	0.178171278	6658	145	6459
53254	RC	c.60.1	Phosphoglycerate mutase-like	75	0.471698113	-0.094278412	5198	79	4948
53271	F	c.61.1	PRTase-like	34	0.213836478	-0.208969255	11438	1001	10406
53300	MA	c.62.1	vWA-like	91	0.572327044	-0.303061561	6816	442	6205
53323	RA	c.64.1	Pyruvate-ferredoxin oxidoreductase, PFOR, domain III	71	0.446540881	0.057065061	2064	409	1372
53328	RB	c.65.1	Formyltransferase	56	0.352201258	-0.199656563	3496	111	3241
53335	RB	c.66.1	S-adenosyl-L-methionine-dependent methyltransferases	8	0.050314465	-0.551620835	60989	4638	56250
53383	RB	c.67.1	PLP-dependent transferases	11	0.06918239	-0.578930336	38176	2474	35629
53448	RB	c.68.1	Nucleotide-diphospho-sugar transferases	19	0.119496855	-0.397345102	30730	2433	28213
53474	RC	c.69.1	alpha/beta-Hydrolases	14	0.088050314	-0.547861371	44812	1211	43513
53590	F	c.70.1	Nucleoside hydrolase	100	0.628930818	0.624818865	956	22	652
53597	H	c.71.1	Dihydrofolate reductases	57	0.358490566	-0.022962784	3762	118	3334
53613	RC	c.72.1	Ribokinase-like	33	0.20754717	-0.149744364	8932	761	8114
53623	OA	c.72.2	MurD-like peptide ligases, catalytic domain	33	0.20754717	0.171823289	7136	203	6861
53633	E	c.73.1	Carbamate kinase-like	44	0.27672956	-0.297887563	6121	597	5472
53639	RC	c.74.1	AraD-like aldolase/epimerase	60	0.377358491	0.076658338	2147	249	1502
53649	RC	c.76.1	Alkaline phosphatase-like	33	0.20754717	-0.02184008	8069	602	7291
53659	RA	c.77.1	Isocitrate/Isopropylmalate dehydrogenase-like	52	0.327044025	-0.206295755	6222	344	5826
53671	E	c.78.1	Aspartate/ornithine carbamoyltransferase	46	0.289308176	0.609224048	2639	264	2238
53681	E	c.78.2	Aspartate/glutamate racemase	46	0.289308176	0.303325181	3121	106	3010
53686	E	c.79.1	Tryptophan synthase beta subunit-like PLP-dependent enzymes	31	0.194968553	-0.328069065	8042	700	7291
53697	C	c.80.1	SIS domain	45	0.283018868	-0.220323309	7272	421	6807
53706	RA	c.81.1	Formate dehydrogenase/DMSO reductase, domains 1-3	64	0.402515723	-0.122463238	4956	336	4423
53720	RA	c.82.1	ALDH-like	34	0.213836478	-0.259230714	12229	429	11694
53732	C	c.83.1	Aconitase iron-sulfur domain	61	0.383647799	-0.105476875	2827	237	2465
53738	G	c.84.1	Phosphoglucomutase, first 3 domains	33	0.20754717	-0.057527438	10181	835	9321
53743	G	c.85.1	L-fucose isomerase, N-terminal and second domains	100	0.628930818	0.097982937	528	46	269
53748	C	c.86.1	Phosphoglycerate kinase	73	0.459119497	0.554529318	1352	22	68
53756	GA	c.87.1	UDP-Glycosyltransferase/glycogen phosphorylase	19	0.119496855	-0.333831587	27829	1682	26088
53774	E	c.88.1	Glutaminase/Asparaginase	66	0.41509434	0.405899314	991	33	303
53784	C	c.89.1	Phosphofructokinase	81	0.509433962	0.442395904	1435	57	772
53790	RB	c.90.1	Tetrapyrrole methylase	55	0.34591195	-0.236338066	5426	529	4621
53795	C	c.91.1	PEP carboxykinase-like	79	0.496855346	0.153632757	1812	50	1171
53800	RC	c.92.1	Chelatase	36	0.226415094	0.179411055	1918	100	1257
53807	R	c.92.2	Helical backbone metal receptor	36	0.226415094	0.160685223	7562	796	6632
53822	LA	c.93.1	Periplasmic binding protein-like I	37	0.232704403	-0.279960354	16910	743	16061
53850	P	c.94.1	Periplasmic binding protein-like II	15	0.094339623	-0.476126611	65801	2704	63024
53901	RC	c.95.1	Thiolase-like	35	0.220125786	-0.550295571	21450	974	20452
53920	RC	c.96.1	Fe-only hydrogenase	126	0.79245283	-0.103907378	612	59	494
53927	RC	c.97.1	Cytidine deaminase-like	68	0.427672956	-0.246297091	6401	294	6044
53933	L	d.1.1	Microbial ribonucleases	114	0.716981132	0.065322077	246	0	56
53955	RC	d.2.1	Lysozyme-like	37	0.232704403	-0.37209314	9593	104	9452
54001	OA	d.3.1	Cysteine proteinases	74	0.465408805	-0.17496208	7948	346	7494
54060	L	d.4.1	His-Me finger endonucleases	87	0.547169811	0.050666866	903	12	607
54106	RC	d.7.1	LysM domain	37	0.232704403	-0.0127498	5463	79	5226
54111	RC	d.8.1	Urease, gamma-subunit	114	0.716981132	-0.365158168	470	2	77
54160	L	b.34.13	Chromo domain-like	25	0.157232704	-0.271732835	49	7	32
54171	LA	d.10.1	DNA-binding domain	132	0.830188679	-0.519481304	94	0	37
54184	R	d.11.1	Penicillin-binding protein 2x (pbp-2x), c-terminal domain	115	0.72327044	-0.111055461	926	4	697
54189	J	d.12.1	Ribosomal proteins L23 and L15e	68	0.427672956	0.942017843	1526	314	2
54197	G	d.13.1	HIT-like	63	0.396226415	0.024509171	3445	242	2829
54211	J	d.14.1	Ribosomal protein S5 domain 2-like	21	0.132075472	-0.243100862	25367	2027	23294
54236	R	d.15.1	Ubiquitin-like	22	0.13836478	1	32	0	4
54285	S	d.15.3	MoaD/ThiS	22	0.13836478	0.263871435	2772	323	2218
54292	RA	d.15.4	2Fe-2S ferredoxin-like	22	0.13836478	-0.456931722	8687	401	8171
54328	RE	d.15.5	Staphylokinase/streptokinase	22	0.13836478	1	6	0	4
54334	SB	d.15.6	Superantigen toxins, C-terminal domain	22	0.13836478	-0.280029918	36	0	36
54358	MA	d.15.7	Immunoglobulin-binding domains	22	0.13836478	NA	2	0	2
54364	J	d.15.8	Translation initiation factor IF3, N-terminal domain	22	0.13836478	0.211635127	1211	0	61
54368	H	d.15.9	Glutamine synthetase, N-terminal domain	22	0.13836478	0.542065088	2122	78	1444
54373	RA	d.16.1	FAD-linked reductases, C-terminal domain	94	0.591194969	-0.264489644	6638	160	6260
54403	OA	d.17.1	Cystatin/monellin	94	0.591194969	0.539706933	233	0	193
54416	RA	d.17.2	Amine oxidase N-terminal region	94	0.591194969	0.094650673	223	16	206
54423	RC	d.17.3	DsbC/DsbG N-terminal domain-like	94	0.591194969	0.422268579	369	0	164
54427	RF	d.17.4	NTF2-like	94	0.591194969	-0.482112445	9935	139	9633
54447	LA	d.18.1	ssDNA-binding transcriptional regulator domain	125	0.786163522	NA	60	0	2
54495	O	d.20.1	UBC-like	153	0.962264151	1	34	0	4
54506	E	d.21.1	Diaminopimelate epimerase-like	53	0.333333333	-0.368308952	3818	144	3530
54518	K	d.23.1	Transcriptional factor tubby, C-terminal domain	140	0.880503145	0.960160249	213	2	55
54523	MA	d.24.1	Pili subunits	97	0.610062893	-0.02979601	5641	8	5506
54534	O	d.26.1	FKBP-like	31	0.194968553	-0.194698266	8651	269	8290
54556	S	d.26.3	Chitinase insertion domain	31	0.194968553	-0.205228642	331	10	218
54565	J	d.27.1	Ribosomal protein S16	80	0.503144654	NA	1193	0	2
54580	S	d.30.1	Allophycocyanin linker chain (domain)	116	0.729559748	0.990911308	46	0	14
54585	HA	d.31.1	Cdc48 domain 2-like	137	0.86163522	0.141391526	263	210	0
54593	RA	d.32.1	Glyoxalase/Bleomycin resistance protein/Dihydroxybiphenyl dioxygenase	35	0.220125786	-0.450965341	14244	382	13734
54611	RF	d.33.1	Bacterial protein-export protein SecB	94	0.591194969	0.886862085	509	2	71
54616	LA	d.34.1	DNA-binding domain of Mlu1-box binding protein MBP1	131	0.823899371	0.813177014	20	0	7
54621	HA	d.35.1	Heme-binding protein A (HasA)	109	0.685534591	NA	7	0	2
54626	RC	d.36.1	Chalcone isomerase	128	0.805031447	0.983422458	135	0	34
54631	RF	d.37.1	CBS-domain	22	0.13836478	-0.411347444	12925	1889	10977
54637	I	d.38.1	Thioesterase/thiol ester dehydrase-isomerase	34	0.213836478	-0.386277563	15490	552	14868
54665	CA	d.41.1	CO dehydrogenase molybdoprotein N-domain-like	45	0.283018868	-0.080332732	1619	94	1317
54675	H	d.41.2	Nicotinate/Quinolinate PRTase C-terminal domain-like	45	0.283018868	0.510327912	2106	138	1412
54680	H	d.41.3	Pyrimidine nucleoside phosphorylase C-terminal domain	45	0.283018868	0.529966348	702	8	60
54686	J	d.41.4	Ribosomal protein L10e	45	0.283018868	NA	1319	0	2
54690	H	d.41.5	Molybdopterin synthase subunit MoaE	45	0.283018868	0.337173534	878	8	47
54695	RD	d.42.1	POZ domain	151	0.949685535	NA	3	0	2
54713	J	d.43.1	Elongation factor Ts (EF-Ts), dimerisation domain	78	0.490566038	0.843254276	1975	28	1476
54719	RA	d.44.1	Fe,Mn superoxide dismutase (SOD), C-terminal domain	62	0.389937107	0.102088471	1300	25	499
54736	J	d.45.1	ClpS-like	92	0.578616352	0.714530317	2110	29	1635
54747	J	d.47.1	Ribosomal protein L11, N-terminal domain	70	0.440251572	0.992915635	1324	0	18
54752	L	d.48.1	RecA protein, C-terminal domain	83	0.522012579	0.402209741	1211	0	60
54768	A	d.50.1	dsRNA-binding domain-like	67	0.421383648	0.724130803	2557	67	2338
54782	RC	d.50.2	Porphobilinogen deaminase (hydroxymethylbilane synthase), C-terminal domain	67	0.421383648	0.965878717	1074	0	40
54786	S	d.50.3	PI-Pfui intein middle domain	67	0.421383648	0.443526543	623	73	342
54791	LB	d.51.1	Eukaryotic type KH-domain (KH-domain type I)	71	0.446540881	0.126932657	2061	291	1150
54806	OA	d.52.1	Alpha-lytic protease prodomain	37	0.232704403	0.834746857	30	0	18
54810	F	d.52.2	GMP synthetase C-terminal dimerisation domain	37	0.232704403	0.004678882	1183	12	28
54814	J	d.52.3	Prokaryotic type KH domain (KH-domain type II)	37	0.232704403	0.177335479	5768	575	5176
54826	RC	d.54.1	Enolase N-terminal domain-like	56	0.352201258	0.154653127	3971	316	3185
54843	J	d.55.1	Ribosomal protein L22	69	0.433962264	NA	1312	0	2
54849	O	d.56.1	GroEL-intermediate domain like	87	0.547169811	0.273024177	1706	253	587
54857	L	d.57.1	DNA damage-inducible protein DinI	98	0.616352201	0.191966442	32	0	19
54862	RA	d.58.1	4Fe-4S ferredoxins	2	0.012578616	-0.100250017	17963	2880	15000
54893	F	d.58.2	Aspartate carbamoyltransferase, Regulatory-chain, N-terminal domain	2	0.012578616	0.999873308	257	0	6
54897	OA	d.58.3	Protease propeptides/inhibitors	2	0.012578616	-0.097823679	553	30	396
54909	Q	d.58.4	Dimeric alpha+beta barrel	2	0.012578616	-0.380469267	13109	766	12195
54913	T	d.58.5	GlnB-like	2	0.012578616	0.127214546	3881	433	3207
54919	F	d.58.6	Nucleoside diphosphate kinases	2	0.012578616	0.419934763	1181	16	79
54928	A	d.58.7	RNA-binding domain, RBD	2	0.012578616	0.155885889	697	32	518
54966	CB	d.58.9	RuBisCO, large subunit, small (N-terminal) domain	2	0.012578616	0.568833679	378	6	155
54975	OB	d.58.10	Acylphosphatase-like	2	0.012578616	0.172981686	1467	129	772
54980	J	d.58.11	EF-G C-terminal domain-like	2	0.012578616	-0.229551957	10557	538	10001
54991	J	d.58.13	Anticodon-binding domain of PheRS	2	0.012578616	0.974431783	1192	0	38
54995	J	d.58.14	Ribosomal protein S6	2	0.012578616	NA	1200	0	2
54999	J	d.58.15	Ribosomal protein S10	2	0.012578616	0.918645011	1340	40	6
55008	P	d.58.17	HMA, heavy metal-associated domain	2	0.012578616	-0.042978873	4854	415	4293
55021	E	d.58.18	ACT-like	2	0.012578616	-0.35800769	16595	1291	15265
55031	OA	d.58.19	Bacterial exopeptidase dimerisation domain	2	0.012578616	0.074031335	6567	358	6004
55035	H	d.58.20	NAD-binding domain of HMG-CoA reductase	2	0.012578616	0.244389163	357	8	32
55040	H	d.58.21	Molybdenum cofactor biosynthesis protein C, MoaC	2	0.012578616	0.926856358	961	8	21
55048	I	d.58.23	Probable ACP-binding domain of malonyl-CoA ACP transacylase	2	0.012578616	-0.353414345	3081	0	2306
55052	T	d.58.24	CheY-binding domain of CheA	2	0.012578616	-0.535595398	326	28	83
55060	OB	d.58.26	GHMP Kinase, C-terminal domain	2	0.012578616	0.23895405	3152	333	2455
55068	O	d.58.28	Peptide methionine sulfoxide reductase	2	0.012578616	0.261416268	1632	37	891
55073	T	d.58.29	Adenylyl and guanylyl cyclase catalytic domain	2	0.012578616	-0.220699005	18023	468	17426
55083	H	d.58.30	6-hydroxymethyl-7,8-dihydropterin pyrophosphokinase, HPPK	2	0.012578616	0.439093409	1218	0	309
55088	H	d.58.31	Methyl-coenzyme M reductase subunits	2	0.012578616	0.122502004	155	155	0
55103	RA	d.58.32	FAD-linked oxidases, C-terminal domain	2	0.012578616	-0.121133849	3262	136	2853
55112	RB	d.58.33	Formylmethanofuran:tetrahydromethanopterin formyltransferase	2	0.012578616	0.872318757	210	120	90
55116	RB	d.58.34	Formiminotransferase domain of formiminotransferase-cyclodeaminase.	2	0.012578616	0.626940133	231	12	216
55120	F	d.265.1	Pseudouridine synthase	NA	NA	0.007102235	8887	560	8311
55124	RA	d.58.36	Sulfite reductase, domains 1 and 3	2	0.012578616	-0.247588869	2939	177	2706
55136	S	d.60.1	Probable bacterial effector-binding domain	92	0.578616352	-0.006204486	1695	76	1287
55144	RC	d.61.1	LigT-like	70	0.440251572	0.042994763	1310	77	698
55154	K	d.63.1	mRNA triphosphatase CET1	129	0.811320755	0.499585902	1047	24	346
55159	J	d.64.1	eIF1-like	136	0.855345912	0.981180185	415	26	4
55166	MA	d.65.1	Hedgehog/DD-peptidase	90	0.566037736	-0.180144116	2001	35	1701
55174	A	d.66.1	Alpha-L RNA-binding motif	38	0.238993711	-0.087010887	8652	304	8319
55186	J	d.67.1	ThrRS/AlaRS common domain	40	0.251572327	0.156893873	3153	265	2823
55190	J	d.67.2	Arginyl-tRNA synthetase (ArgRS), N-terminal 'additional' domain	40	0.251572327	0.043968175	1370	0	149
55194	J	d.67.3	Ribosome recycling factor, RRF	40	0.251572327	0.588320508	1214	0	12
55200	J	d.68.1	Translation initiation factor IF3, C-terminal domain	41	0.257861635	0.211635127	1233	0	61
55205	LB	d.68.2	EPT/RTPC-like	41	0.257861635	0.05999074	2914	204	2598
55229	D	d.71.1	Cell division protein MinE topological specificity domain	92	0.578616352	0.987366432	425	0	10
55234	RC	d.72.1	Cyanase C-terminal domain	113	0.710691824	0.992312629	171	0	20
55239	CB	d.73.1	RuBisCO, small subunit	117	0.735849057	-0.364331403	276	0	203
55248	H	d.74.1	Pterin-4a-carbinolamine dehydratase (PCD)/dimerization cofactor of HNF1 (DCoH)	66	0.41509434	-0.150091731	738	10	183
55252	LA	d.74.2	C-terminal domain of arginine repressor	66	0.41509434	0.391537505	603	0	149
55257	K	d.74.3	RBP11-like subunits of RNA polymerase	66	0.41509434	0.738026672	1425	204	14
55261	J	d.74.4	Prokaryotic AspRS, insert domain	66	0.41509434	0.562699765	1340	62	38
55267	J	d.75.1	tRNA-intron endonuclease N-terminal domain-like	65	0.408805031	0.647074948	160	114	0
55271	L	d.75.2	DNA repair protein MutS, domain I	65	0.408805031	0.20025846	1009	36	36
55277	HE	d.76.1	GYF domain	129	0.811320755	1	15	0	4
55282	J	d.77.1	Ribosomal protein L5	71	0.446540881	0.296082783	1503	276	4
55298	S	d.79.1	YjgF-like	20	0.125786164	-0.118267072	3791	77	3329
55307	N	d.79.2	Tubulin C-terminal domain-like	20	0.125786164	0.360531693	1388	143	129
55315	J	d.79.3	L30e-like	20	0.125786164	0.300344797	3280	424	2620
55326	RC	d.79.4	PurM N-terminal domain-like	20	0.125786164	0.043985337	5686	690	4966
55331	RC	d.80.1	Tautomerase/MIF	90	0.566037736	0.177441286	1266	23	843
55347	C	d.81.1	Glyceraldehyde-3-phosphate dehydrogenase-like, C-terminal domain	33	0.20754717	-0.334679206	15873	1101	14729
55383	RA	d.82.1	Copper amine oxidase, domain N	132	0.830188679	-0.126972015	1302	0	1248
55387	S	d.82.2	Frataxin-like	132	0.830188679	NA	193	0	2
55399	OA	d.84.1	Subtilisin inhibitor	113	0.710691824	0.754123745	93	0	70
55424	RA	d.87.1	FAD/NAD-linked reductases, dimerisation (C-terminal) domain	45	0.283018868	-0.119346581	5478	305	5013
55447	RC	d.87.2	CO dehydrogenase flavoprotein C-terminal domain-like	45	0.283018868	0.090196102	1186	44	922
55464	L	d.89.1	Origin of replication-binding domain, RBD-like	111	0.698113208	0.148309327	275	0	176
55469	CA	d.90.1	FMN-dependent nitroreductase-like	62	0.389937107	-0.312938515	5037	331	4524
55481	J	d.91.1	N-terminal domain of eukaryotic peptide chain release factor subunit 1, ERF1	134	0.842767296	0.764014877	115	18	0
55486	OA	d.92.1	Metalloproteases ("zincins"), catalytic domain	35	0.220125786	-0.357947858	10244	410	9752
55545	RC	d.92.2	beta-N-acetylhexosaminidase-like domain	35	0.220125786	0.091285019	956	15	804
55594	G	d.94.1	HPr-like	92	0.578616352	-0.060660765	1492	32	907
55604	G	d.95.1	Glucose permease domain IIB	94	0.591194969	0.320104866	1555	22	1395
55608	L	d.95.2	Homing endonucleases	94	0.591194969	0.093734413	741	164	206
55620	F	d.96.1	Tetrahydrobiopterin biosynthesis enzymes-like	50	0.314465409	-0.129550515	4214	114	3962
55648	G	d.98.1	beta-lactamase-inhibitor protein, BLIP	116	0.729559748	NA	10	0	3
55653	J	d.99.1	Ribosomal protein L9 C-domain	81	0.509433962	NA	1199	0	2
55658	J	d.100.1	L9 N-domain-like	79	0.496855346	0.744813576	1360	0	311
55666	F	d.101.1	Ribonuclease PH domain 2-like	56	0.352201258	-0.197398027	3190	186	2989
55681	H	d.104.1	Class II aaRS and biotin synthetases	21	0.132075472	0.35510568	18247	1598	16611
55718	H	d.106.1	Sterol carrier protein, SCP	99	0.622641509	-0.48035471	1513	29	1167
55724	T	d.107.1	Mog1p/PsbP-like	128	0.805031447	0.254446427	155	2	44
55729	RB	d.108.1	Acyl-CoA N-acyltransferases (Nat)	14	0.088050314	-0.456353703	34844	1820	32944
55781	T	d.110.2	GAF domain-like	14	0.088050314	-0.490340591	19207	1084	17965
55785	T	d.110.3	PYP-like sensor domain (PAS domain)	14	0.088050314	-0.374039013	39650	3936	35449
55797	Q	d.111.1	PR-1-like	142	0.893081761	-0.004900329	1134	28	821
55804	RF	d.112.1	Phoshotransferase/anion transport protein	93	0.58490566	0.181568349	2311	93	1846
55811	L	d.113.1	Nudix	34	0.213836478	-0.404505327	11668	511	11071
55816	F	d.114.1	5'-nucleotidase (syn. UDP-sugar hydrolase), C-terminal domain	92	0.578616352	0.019804124	1416	52	981
55821	H	d.115.1	YrdC/RibB	55	0.34591195	-0.106772972	3593	298	3133
55826	S	d.116.1	YbaK/ProRS associated domain	86	0.540880503	0.267544207	2309	31	1900
55831	F	d.117.1	Thymidylate synthase/dCMP hydroxymethylase	83	0.522012579	0.307169372	931	28	73
55846	RC	d.118.1	N-acetylmuramoyl-L-alanine amidase-like	89	0.559748428	-0.141593523	1376	7	925
55856	CA	d.120.1	Cytochrome b5-like heme/steroid binding domain	147	0.924528302	0.869652026	125	2	31
55869	L	d.121.1	DNA topoisomerase I domain	109	0.685534591	0.994610703	218	0	8
55874	O	d.122.1	ATPase domain of HSP90 chaperone/DNA topoisomerase II/histidine kinase	15	0.094339623	-0.496149089	50342	2398	47779
55890	TA	d.123.1	Sporulation response regulatory protein Spo0B	111	0.698113208	-0.045329102	423	0	265
55895	LB	d.124.1	Ribonuclease Rh-like	128	0.805031447	0.997639994	156	0	14
55904	E	d.125.1	Ornithine decarboxylase C-terminal domain	102	0.641509434	0.025630204	535	0	260
55909	R	d.126.1	Pentein	70	0.440251572	0.229439919	1584	61	1079
55920	OA	d.127.1	Creatinase/aminopeptidase	64	0.402515723	0.050262008	4811	399	4362
55931	E	d.128.1	Glutamine synthetase/guanido kinase	59	0.371069182	-0.145092874	5224	471	4652
55945	K	d.129.1	TATA-box binding protein-like	26	0.163522013	-0.327845338	676	348	55
55957	G	d.129.2	Phosphoglucomutase, C-terminal domain	26	0.163522013	-0.019177975	3435	232	3100
55961	R	d.129.3	Bet v1-like	26	0.163522013	-0.419276746	8377	276	7915
55973	H	d.130.1	S-adenosylmethionine synthetase	69	0.433962264	0.734864043	3980	102	3872
55979	L	d.131.1	DNA clamp	68	0.427672956	0.260429141	4230	328	3878
56003	CA	d.133.1	Molybdenum cofactor-binding domain	100	0.628930818	-0.256517253	2601	100	2342
56014	CA	d.134.1	Sulfite reductase hemoprotein (SiRHP), domains 2 and 4	54	0.339622642	-0.147432646	3815	192	3387
56024	RC	d.136.1	Phospholipase D/nuclease	68	0.427672956	-0.286040693	6532	370	6095
56029	RA	d.137.1	Monooxygenase (hydroxylase) regulatory protein	107	0.672955975	0.648781126	92	0	51
56037	S	d.138.1	B3/B4 domain of PheRS, PheT	76	0.477987421	0.358443118	2035	17	1478
56042	RC	d.139.1	PurM C-terminal domain-like	48	0.301886792	0.052098387	5668	701	4938
56053	J	d.141.1	Ribosomal protein L6	60	0.377358491	0.907105574	2634	252	2373
56059	H	d.142.1	Glutathione synthetase ATP-binding domain-like	19	0.119496855	-0.46214717	18325	1422	16863
56091	L	d.142.2	DNA ligase/mRNA capping enzyme, catalytic domain	19	0.119496855	-0.385877891	2676	161	1870
56104	F	d.143.1	SAICAR synthase-like	64	0.402515723	0.960833165	1261	14	119
56112	OB	d.144.1	Protein kinase-like (PK-like)	26	0.163522013	-0.438363119	17033	720	16229
56176	HA	d.145.1	FAD-binding domain	54	0.339622642	-0.472306546	9295	394	8844
56194	RC	d.146.1	Uridine diphospho-N-Acetylenolpyruvylglucosamine reductase, MurB, C-terminal domain	95	0.597484277	0.35062195	1184	2	70
56199	RC	d.147.1	Methenyltetrahydromethanopterin cyclohydrolase	110	0.691823899	0.999481367	116	6	0
56209	R	d.149.1	Nitrile hydratase alpha chain	112	0.704402516	-0.006568815	201	2	119
56214	RB	d.150.1	4'-phosphopantetheinyl transferase	91	0.572327044	-0.24922598	2495	25	1863
56219	L	d.151.1	DNase I-like	91	0.572327044	-0.198645513	4411	84	4067
56228	RA	d.152.1	Aldehyde ferredoxin oxidoreductase, N-terminal domain	114	0.716981132	-0.11295995	567	208	272
56235	RC	d.153.1	N-terminal nucleophile aminohydrolases (Ntn hydrolases)	26	0.163522013	-0.459305139	10121	986	9084
56266	RC	d.154.1	DmpA/ArgJ-like	101	0.635220126	0.505196441	1367	8	753
56271	E	d.155.1	Pyruvoyl-dependent histidine and arginine decarboxylases	113	0.710691824	0.454671151	172	12	19
56276	H	d.156.1	S-adenosylmethionine decarboxylase	126	0.79245283	0.32174754	573	46	123
56281	RA	d.157.1	Metallo-hydrolase/oxidoreductase	22	0.13836478	-0.29598818	15728	1877	13795
56300	OA	d.159.1	Metallo-dependent phosphatases	22	0.13836478	-0.367594404	13064	1228	11764
56317	RC	d.160.1	Carbon-nitrogen hydrolase	52	0.327044025	-0.170136177	4486	220	4082
56322	RC	d.161.1	ADC synthase	61	0.383647799	-0.107817638	2646	77	2323
56327	RA	d.162.1	LDH C-terminal domain-like	58	0.364779874	0.384928495	2036	70	1289
56349	L	d.163.1	DNA breaking-rejoining enzymes	35	0.220125786	-0.380189983	11302	591	10625
56371	J	d.165.1	Ribosome inactivating proteins (RIP)	117	0.735849057	0.22209989	17	0	11
56399	Q	d.166.1	ADP-ribosylation	144	0.905660377	-0.15634246	634	17	297
56420	H	d.167.1	Peptide deformylase	83	0.522012579	0.438038822	1907	5	1263
56425	CA	d.168.1	Succinate dehydrogenase/fumarate reductase flavoprotein, catalytic domain	61	0.383647799	-0.185160662	3251	112	2818
56436	MA	d.169.1	C-type lectin-like	145	0.911949686	-0.188433909	2206	122	1825
56496	RG	d.171.1	Fibrinogen C-terminal domain-like	137	0.86163522	-0.20963519	47	0	35
56507	E	d.173.1	Methionine synthase activation domain-like	94	0.591194969	0.534578609	784	2	89
56512	RA	d.174.1	Nitric oxide (NO) synthase oxygenase domain	127	0.798742138	0.696754105	87	0	13
56519	RD	d.175.1	Penicillin binding protein dimerisation domain	88	0.553459119	0.239912951	2490	36	2262
56524	CA	d.176.1	Sulfite oxidase, middle catalytic domain	99	0.622641509	-0.058397256	1492	77	1164
56529	RC	d.177.1	FAH	64	0.402515723	-0.230958674	3399	98	2939
56534	RA	d.178.1	Aromatic aminoacid monoxygenases, catalytic and oligomerization domains	131	0.823899371	0.979997859	228	0	16
56542	H	d.179.1	Substrate-binding domain of HMG-CoA reductase	135	0.849056604	0.128407846	359	10	34
56553	LA	d.181.1	Insert subdomain of RNA polymerase alpha subunit	71	0.446540881	0.708614662	1322	2	14
56563	SA	d.183.1	Major capsid protein gp5	116	0.729559748	0.308225477	647	9	367
56574	OA	e.1.1	Serpins	141	0.886792453	0.505263306	247	10	78
56596	L	e.2.1	Replication terminator protein (Tus)	126	0.79245283	0.996194324	36	0	8
56601	RC	e.3.1	beta-lactamase/transpeptidase-like	35	0.220125786	-0.195243475	13913	186	13690
56634	RC	e.5.1	Heme-dependent catalases	100	0.628930818	-0.004683458	1132	8	783
56645	H	e.6.1	Acyl-CoA dehydrogenase NM domain-like	95	0.597484277	-0.36141056	10796	350	10253
56655	G	e.7.1	Carbohydrate phosphatase	53	0.333333333	0.356899877	3808	136	3413
56672	L	e.8.1	DNA/RNA polymerases	72	0.452830189	-0.30772621	5216	331	4746
56712	L	e.10.1	Prokaryotic type I DNA topoisomerase	56	0.352201258	0.218509995	2023	125	1107
56719	L	e.11.1	Type II DNA topoisomerase	55	0.34591195	0.287253917	4240	184	4034
56726	L	e.12.1	DNA topoisomerase IV, alpha subunit	134	0.842767296	-0.089875449	178	6	4
56731	L	e.13.1	DNA primase core	86	0.540880503	0.169695623	1669	6	590
56747	S	d.264.1	Prim-pol domain	NA	NA	0.52523695	396	72	100
56752	RB	e.17.1	D-aminoacid aminotransferase-like PLP-dependent enzymes	61	0.383647799	0.207633973	2741	75	2439
56762	RC	e.18.1	Nickel-iron hydrogenase, large subunit	72	0.452830189	0.290849751	2060	301	1309
56770	RC	e.19.1	Nickel-iron hydrogenase, small subunit	72	0.452830189	0.40540011	1976	291	1228
56784	RC	c.108.1	HAD-like	19	0.119496855	-0.416096509	23797	1661	22089
56796	RA	e.22.1	Dehydroquinate synthase-like	57	0.358490566	0.17995499	4185	288	3559
56801	RC	e.23.1	Acetyl-CoA synthetase-like	35	0.220125786	-0.547745004	18746	867	17786
56808	J	e.24.1	Ribosomal protein L1	67	0.421383648	1	1320	0	4
56821	CA	e.26.1	Prismane protein-like	117	0.735849057	0.376701333	753	145	404
56837	S	f.1.1	Colicin	100	0.628930818	NA	10	0	2
56849	SB	f.1.3	delta-Endotoxin (insectocide), N-terminal domain	100	0.628930818	-0.999843922	19	2	6
56918	CB	f.3.1	Light-harvesting complex subunits	131	0.823899371	0.556838379	172	0	169
56925	RF	f.4.1	OMPA-like	99	0.622641509	0.114763761	3965	27	3836
56931	I	f.4.2	Outer membrane phospholipase A (OMPLA)	99	0.622641509	0.544160417	201	0	25
56935	RF	f.4.3	Porins	99	0.622641509	-0.15551967	20110	67	19934
56954	RF	f.5.1	Integral outer membrane protein TolC, efflux pump component	99	0.622641509	-0.094740908	5826	85	5639
56959	SB	f.6.1	Leukocidin-like	127	0.798742138	0.059769504	123	0	112
56973	S	f.8.1	Aerolisin/ETX pore-forming domain	93	0.58490566	0.256876955	42	0	14
56978	SB	f.9.1	Perfringolysin	110	0.691823899	-0.584157783	55	0	22
56988	SB	f.11.1	Anthrax protective antigen	109	0.685534591	0.015220402	477	0	392
57184	T	g.3.9	Growth factor receptor domain	156	0.981132075	-0.008433267	53	0	25
57196	MA	g.3.11	EGF/Laminin	156	0.981132075	0.438894447	38	0	33
57262	OA	g.3.15	Leech antihemostatic proteins	156	0.981132075	NA	3	0	3
57414	S	g.10.1	Hairpin loop containing domain-like	136	0.855345912	-0.803375956	36	0	12
57424	RF	g.12.1	LDL receptor-like module	145	0.911949686	NA	4	0	4
57440	RG	g.14.1	Kringle-like	136	0.855345912	NA	3	0	2
57552	RG	g.20.1	Blood coagulation inhibitor (disintegrin)	133	0.836477987	-0.050722489	36	0	35
57561	CA	g.21.1	Methylamine dehydrogenase, L chain	109	0.685534591	0.897484726	44	0	13
57586	RE	g.24.1	TNF receptor-like	139	0.874213836	NA	3	0	2
57603	MA	g.27.1	Fibronectin type I module	132	0.830188679	1	9	0	9
57615	GA	g.29.1	Type X cellulose binding domain, CBDX	104	0.65408805	-0.137539049	41	0	40
57625	G	g.31.1	Invertebrate chitin-binding proteins	130	0.817610063	NA	7	0	3
57652	CA	g.35.1	HIPIP (high potential iron protein)	110	0.691823899	0.913501036	96	0	29
57662	CA	g.36.1	Ferredoxin thioredoxin reductase (FTR), catalytic beta chain	112	0.704402516	-0.138225951	141	34	7
57667	LA	g.37.1	C2H2 and C2HC zinc fingers	155	0.974842767	0.915063878	32	7	3
57716	LA	g.39.1	Glucocorticoid receptor-like (DNA-binding domain)	71	0.446540881	-0.194600316	6120	160	5888
57770	HB	g.41.1	Methionyl-tRNA synthetase (MetRS), Zn-domain	24	0.150943396	0.96996141	681	2	10
57783	S	g.41.3	Zinc beta-ribbon	24	0.150943396	0.099425998	4276	598	3312
57802	RC	g.41.5	Rubredoxin-like	24	0.150943396	0.450517091	1881	335	1284
57825	TA	g.41.7	Aspartate carbamoyltransferase, Regulatory-chain, C-terminal domain	24	0.150943396	0.999873308	271	0	6
57829	J	g.41.8	Zn-binding ribosomal proteins	24	0.150943396	0.418871131	3014	576	2228
57840	J	g.42.1	Ribosomal protein L36	82	0.51572327	0.968539297	856	0	126
57850	L	g.44.1	RING/U-box	154	0.968553459	0.330659152	210	0	114
57863	HB	g.45.1	Pyk2-associated protein beta ARF-GAP domain	145	0.911949686	-0.787246411	1039	2	14
57868	HB	g.46.1	Metallothionein	130	0.817610063	NA	17	0	2
57884	L	g.48.1	Ada DNA repair protein, N-terminal domain (N-Ada 10)	96	0.603773585	-0.099937112	630	11	245
57903	L	g.50.1	FYVE/PHD zinc finger	152	0.955974843	-0.103415521	46	5	5
57938	K	g.54.1	DnaJ/Hsp40 cysteine-rich domain	67	0.421383648	0.328575065	1625	77	567
57997	N	h.1.5	Tropomyosin	NA	NA	0.013270216	1199	161	683
58014	RD	h.1.9	Coiled-coil domain of nucleotide exchange factor GrpE	NA	NA	0.635496135	1318	6	108
58042	M	h.1.16	Outer membrane lipoprotein	NA	NA	1	58	0	4
58091	SA	h.4.2	Clostridium neurotoxins, "coiled-coil" domain	NA	NA	-0.806074345	10	0	8
58100	RC	h.4.4	Hemolysin E (HlyE, ClyA, SheA)	NA	NA	0.572208953	219	4	77
58104	HD	h.4.5	Cytoplasmic domain of a serine chemotaxis receptor	NA	NA	-0.087684753	11579	848	10598
58113	I	h.5.1	Apolipoprotein A-I	NA	NA	0.2724948	858	44	465
63380	H	b.43.4	Riboflavin synthase domain-like	21	0.132075472	-0.410258238	7771	261	7409
63393	L	g.41.9	RNA polymerase subunits	24	0.150943396	0.963309636	208	176	2
63411	OA	d.185.1	LuxS/MPP-like metallohydrolase	27	0.169811321	0.139010273	7871	177	7651
63418	S	c.98.1	MurE/MurF N-terminal domain	89	0.559748428	0.397479649	2380	36	2277
63433	RC	b.34.8	Fumarylacetoacetate hydrolase, FAH, N-terminal domain	25	0.157232704	0.678187641	236	0	36
63446	GA	a.139.1	Type I dockerin domain	109	0.685534591	0.095629838	683	107	482
63515	RE	a.24.12	Outer surface protein C (OspC)	27	0.169811321	NA	16	15	0
63520	K	a.142.1	PTS-regulatory domain, PRD	94	0.591194969	-0.206323237	1815	11	1779
63562	LA	a.143.1	RPB6/omega subunit-like	85	0.534591195	0.997270877	1146	0	14
63592	LA	a.145.1	Flagellar transcriptional activator FlhD	110	0.691823899	0.375894085	113	0	50
63712	T	b.96.1	Nicotinic receptor ligand binding domain-like	139	0.874213836	0.994907899	36	2	6
63737	OA	b.98.1	Leukotriene A4 hydrolase N-terminal domain	87	0.547169811	0.030777618	1404	22	910
63817	RF	b.100.1	Sortase	114	0.716981132	0.204008504	1045	13	888
63825	I	b.68.5	YWTD domain	75	0.471698113	-0.122767012	929	29	637
63829	RC	b.68.6	Calcium-dependent phosphotriesterase	75	0.471698113	-0.126533178	4887	115	4529
63840	F	b.101.1	Ribonuclease domain of colicin E3	110	0.691823899	NA	20	0	4
63848	RC	b.80.3	Cell-division inhibitor MinC, C-terminal domain	51	0.320754717	0.660799618	568	0	97
63862	H	b.82.6	Thiamin pyrophosphokinase, substrate-binding domain	14	0.088050314	NA	266	0	2
63867	H	b.85.6	MoeA C-terminal domain-like	69	0.433962264	0.431120697	1500	189	808
63882	H	b.103.1	MoeA N-terminal region -like	70	0.440251572	0.372353343	1624	217	935
63892	H	c.1.24	Pyridoxine 5'-phosphate synthase	3	0.018867925	0.984287104	626	0	16
63965	H	c.23.17	Precorrin-8X methylmutase CbiC/CobH	5	0.031446541	-0.153325776	583	2	87
63992	E	c.99.1	Dipeptide transport protein	109	0.685534591	0.946582593	190	2	50
63999	H	c.100.1	Thiamin pyrophosphokinase, catalytic domain	56	0.352201258	0.296005966	612	0	66
64005	Q	c.101.1	Undecaprenyl diphosphate synthase	63	0.396226415	0.701860947	1571	94	477
64076	S	c.103.1	Hypothetical protein MT938 (MTH938)	115	0.72327044	0.977588312	268	4	6
64153	S	c.104.1	YjeF N-terminal domain-like	69	0.433962264	0.480294129	1063	2	56
64158	RC	c.105.1	2,3-Bisphosphoglycerate-independent phosphoglycerate mutase, substrate-binding domain	102	0.641509434	0.750525345	700	2	21
64167	S	c.106.1	SurE-like	69	0.433962264	0.444949728	946	30	170
64182	RC	c.107.1	DHH phosphoesterases	79	0.496855346	0.284920805	3283	600	2294
64210	SA	d.186.1	Head-to-tail joining protein W, gpW	106	0.666666667	NA	21	0	3
64263	J	d.188.1	Prokaryotic ribosomal protein L17	78	0.490566038	1	1199	0	4
64288	RC	d.190.1	Chorismate lyase	98	0.616352201	-0.15101068	2796	22	2480
64307	TA	d.68.3	SirA-like	41	0.257861635	0.316500697	1467	184	858
64376	S	d.192.1	YlxR-like	115	0.72327044	NA	568	0	2
64383	D	d.129.4	Cell-division protein ZipA, C-terminal domain	26	0.163522013	NA	250	0	2
64397	O	d.193.1	Hsp33 domain	88	0.553459119	0.660507754	709	0	22
64438	RC	d.194.1	CNF1/YfiH-like putative cysteine hydrolases	109	0.685534591	0.420116897	1457	38	794
64484	K	e.29.1	beta and beta-prime subunits of DNA dependent RNA-polymerase	61	0.383647799	0.634441104	2839	411	2395
64496	LA	d.285.1	DNA-binding domain of intron-encoded endonucleases	NA	NA	0.999257071	22	0	6
64518	N	e.32.1	Phase 1 flagellin	94	0.591194969	0.038281993	2824	97	2720
68906	LA	a.140.2	SAP domain	83	0.522012579	0.259400107	31	2	7
68912	K	a.140.3	Rho termination factor, N-terminal domain	83	0.522012579	-0.125609171	1008	0	135
68918	L	a.140.4	Recombination endonuclease VII, C-terminal and dimerization domains	83	0.522012579	NA	3	0	2
68923	C	c.109.1	PEP carboxykinase N-terminal domain	92	0.578616352	0.944842003	881	4	95
68989	TA	a.23.5	Hemolysin expression modulating protein HHA	133	0.836477987	0.647628558	33	0	18
69025	S	a.39.4	Hypothetical protein MTH865	156	0.981132075	0.933109632	55	19	0
69047	S	a.60.11	Hypothetical protein YjbJ	19	0.119496855	0.361567959	899	0	567
69055	G	a.69.3	1-deoxy-D-xylulose-5-phosphate reductoisomerase, C-terminal domain	72	0.452830189	0.998972712	986	0	6
69065	LB	a.149.1	RNase III catalytic domain-like (Pfam 00636)	81	0.509433962	0.314171936	1505	7	591
69075	J	a.151.1	Glutamyl tRNA-reductase dimerization domain	69	0.433962264	0.268984445	855	8	36
69118	SB	a.152.1	AhpD-like	101	0.635220126	-0.263022119	3647	175	3184
69131	RC	a.137.9	Quinohemoprotein amine dehydrogenase C chain	136	0.855345912	1	20	0	4
69189	S	b.105.1	Penicillin-binding protein associated domain	90	0.566037736	0.815899471	762	0	362
69255	S	b.40.8	Tail-associated lysozyme gp5, N-terminal domain	7	0.044025157	-0.143866285	839	5	676
69279	SA	b.106.1	Phage tail proteins	111	0.698113208	-0.153392474	1862	13	1712
69287	O	b.107.1	Urease metallochaperone UreE, N-terminal domain	114	0.716981132	0.460091536	313	0	26
69298	H	b.61.4	Quinohemoprotein amine dehydrogenase A chain, domain 3	95	0.597484277	-1	21	0	4
69304	OA	b.68.7	Tricorn protease N-terminal domain	75	0.471698113	-0.166563546	1570	85	982
69318	MA	b.69.8	Integrin alpha N-terminal domain	75	0.471698113	-0.264958959	2810	72	2521
69322	OA	b.69.9	Tricorn protease domain 2	75	0.471698113	-0.200503155	446	14	214
69336	RC	b.80.4	Alpha subunit of glutamate synthase, C-terminal domain	51	0.320754717	0.178454591	1267	135	416
69349	SA	b.108.1	Phage fibre proteins	100	0.628930818	-0.251795942	696	8	564
69360	H	b.109.1	Cell wall binding repeat	109	0.685534591	0.223714794	1165	6	1092
69369	RF	b.110.1	Cloacin translocation domain	NA	NA	-0.4998556	24	0	16
69500	J	c.110.1	DTD-like (Pfam 02580)	92	0.578616352	0.996362873	880	0	6
69572	H	c.111.1	Activating enzymes of the ubiquitin-like proteins	89	0.559748428	0.007039458	2424	97	1914
69593	RB	c.112.1	Glycerol-3-phosphate (1)-acyltransferase	110	0.691823899	-0.087349615	4356	97	4008
69618	H	c.113.1	Uroporphyrinogen III synthase (U3S, HemD)	68	0.427672956	-0.296663132	1375	12	519
69635	O	d.198.1	Type III secretory system chaperone	139	0.874213836	0.284318277	426	0	285
69705	LA	d.202.1	Transcription factor NusA, N-terminal domain	83	0.522012579	0.0236587	1187	0	6
69721	RA	d.203.1	DsrC, the gamma subunit of dissimilatory sulfite reductase	97	0.610062893	0.499315019	323	5	131
69737	O	d.58.38	Urease metallochaperone UreE, C-terminal domain	2	0.012578616	0.607837278	295	0	21
69742	RC	d.58.39	Glutamyl tRNA-reductase catalytic, N-terminal domain	2	0.012578616	0.458817045	954	4	43
69754	J	d.204.1	Ribosome binding protein Y (YfiA homologue)	88	0.553459119	0.207299852	1479	10	589
69765	RC	d.79.5	2C-methyl-D-erythritol 2,4-cyclodiphosphate synthase IspF	20	0.125786164			0	2
69786	S	d.206.1	YggU-like	116	0.729559748	0.934355909	481	0	29
69796	F	d.207.1	Thymidylate synthase-complementing protein Thy1	116	0.729559748	0.934059047	569	22	142
69819	S	d.208.1	MTH1598-like	131	0.823899371	0.999440393	206	0	6
69848	S	d.209.1	LCCL domain	132	0.830188679	0.557499424	32	3	26
69864	RC	d.210.1	Argininosuccinate synthetase, C-terminal domain	66	0.41509434	0.044693031	1152	0	51
69917	OA	f.4.4	OMPT-like	99	0.622641509	0.18547529	78	2	16
74650	RC	b.30.5	Galactose mutarotase-like	91	0.572327044	-0.131412693	4499	215	4075
74653	SA	d.212.1	TolA/TonB C-terminal domain	96	0.603773585	-0.161301834	3007	28	2869
74731	J	a.144.2	Ribosomal protein L20	78	0.490566038	1	1215	0	4
74748	RE	a.154.1	Variable surface antigen VlsE	107	0.672955975	-1	103	101	0
74778	C	a.118.15	Aconitase B, N-terminal domain	14	0.088050314	0.169539435	335	0	16
74853	MA	b.1.16	Lamin A/C globular tail domain	26	0.163522013	-0.027334143	575	40	330
74863	RB	b.1.17	Thiol:disulfide interchange protein DsbD, N-terminal domain (DsbD-alpha)	26	0.163522013	0.078969739	345	0	139
74914	RE	b.30.6	V-region of surface antigen I/II (SA I/II, PAC)	91	0.572327044	0.269277048	30	0	24
74942	S	b.38.2	YhbC-like, C-terminal domain	27	0.169811321	-0.911856442	874	0	8
74982	S	b.111.1	Small protein B (SmpB)	79	0.496855346	0.983383278	1220	0	16
75005	RC	b.67.2	Arabinanase/levansucrase/invertase	93	0.58490566	-0.133320229	3328	83	3017
75011	RC	b.69.10	3-carboxy-cis,cis-mucoante lactonizing enzyme	75	0.471698113	-0.007146945	666	14	411
75098	RB	c.1.25	Monomethylamine methyltransferase MtmB	3	0.018867925	0.875779576	57	48	6
75138	OB	c.98.2	HPr kinase/phoshatase HprK N-terminal domain	89	0.559748428	-0.152690073	1177	45	594
75169	S	c.114.1	YchN-like	101	0.635220126	0.385088267	2015	234	1442
75181	S	c.115.1	Hypothetical protein MTH777 (MT0777)	112	0.704402516	1	29	4	0
75217	S	c.116.1	alpha/beta knot	47	0.295597484	-0.100046558	8293	580	7687
75304	RC	c.117.1	Amidase signature (AS) enzymes	59	0.371069182	-0.012553848	3290	75	2675
75420	S	d.52.4	YhbC-like, N-terminal domain	37	0.232704403	NA	1084	0	2
75445	G	d.58.40	D-ribose-5-phosphate isomerase (RpiA), lid domain	2	0.012578616	0.718299075	746	2	81
75500	K	d.94.2	Putative transcriptional regulator TM1602, C-terminal domain	92	0.578616352	-0.004943908	164	20	3
75516	LA	d.110.5	Pheromone-binding domain of LuxR-like quorum-sensing transcription factors	14	0.088050314	0.062987926	379	0	286
75553	B	d.215.1	Smc hinge domain	82	0.51572327	0.436352353	863	0	28
75615	RC	e.37.1	Siroheme synthase middle domains-like	130	0.817610063	-0.125151073	667	0	95
75620	J	e.38.1	Release factor (Pfam 00472)	92	0.578616352	0.636344255	2801	47	2684
75625	S	e.39.1	YebC-like	82	0.51572327	0.089024926	1363	6	349
75689	HB	g.59.1	Zinc-binding domain of translation initiation factor 2 beta	137	0.86163522	0.993985876	121	24	0
75704	D	h.1.22	Mitotic arrest deficient-like 1, Mad1	NA	NA	NA	24	2	0
75708	OB	h.4.11	Chemotaxis phosphatase CheZ	NA	NA	0.449405458	341	0	137
75712	S	h.4.12	Rad50 coiled-coil Zn hook	NA	NA	0.170044865	233	49	23
81271	HE	d.15.10	TGS-like	22	0.13836478	-0.052948209	3715	268	3370
81273	B	a.155.1	H-NS histone-like proteins	99	0.622641509	-0.06396613	430	0	367
81296	S	b.1.18	E set domains	26	0.163522013	-0.363742039	6773	183	6442
81301	F	d.218.1	Nucleotidyltransferase	51	0.320754717	-0.387839963	10435	951	9434
81321	T	f.13.1	Family A G protein-coupled receptor-like	153	0.962264151	0.705699993	124	43	28
81324	P	f.14.1	Voltage-gated potassium channels	156	0.981132075	-0.026766643	2203	210	1625
81330	P	f.16.1	Gated mechanosensitive channel	88	0.553459119	0.926357324	859	2	104
81333	C	f.17.1	F1F0 ATP synthase subunit C	63	0.396226415	0.358592736	1747	123	588
81336	C	f.18.1	F1F0 ATP synthase subunit A	84	0.528301887	0.888665068	1230	0	175
81338	RF	f.19.1	Aquaporin-like	83	0.522012579	0.601174598	1055	12	610
81340	P	f.20.1	Clc chloride channel	86	0.540880503	-0.026387923	1274	12	775
81342	C	f.21.1	Transmembrane di-heme cytochromes	55	0.34591195	0.03699244	2627	66	2303
81343	RC	f.21.2	Fumarate reductase respiratory complex transmembrane subunits	55	0.34591195	0.164038264	1712	89	1290
81345	RF	f.22.1	ABC transporter involved in vitamin B12 uptake, BtuC	36	0.226415094	-0.050605899	5974	414	5345
81383	RD	a.158.1	F-box domain	148	0.93081761	-0.144054252	76	0	73
81442	C	f.24.1	Cytochrome c oxidase subunit I-like	101	0.635220126	0.178253401	2328	112	1934
81452	C	f.25.1	Cytochrome c oxidase subunit III-like	101	0.635220126	0.241462297	1485	27	1050
81464	C	f.17.2	Cytochrome c oxidase subunit II-like, transmembrane region	63	0.396226415	0.092100353	1061	2	524
81469	C	f.23.8	Bacterial aa3 type cytochrome c oxidase subunit IV	88	0.553459119	NA	71	0	2
81483	CB	f.26.1	Bacterial photosystem II reaction centre, L and M subunits	117	0.735849057	0.476805814	234	0	232
81490	CB	f.23.10	Photosystem II reaction centre subunit H, transmembrane region	88	0.553459119	NA	33	0	2
81536	CB	f.23.16	Subunit III of photosystem I reaction centre, PsaF	88	0.553459119	0.999550465	48	0	6
81544	CB	f.23.18	Subunit IX of photosystem I reaction centre, PsaJ	88	0.553459119	NA	35	0	2
81558	CB	f.29.1	Photosystem I subunits PsaA/PsaB	115	0.72327044	0.788471932	110	0	104
81563	CB	f.30.1	Photosystem I reaction center subunit X, PsaK	114	0.716981132	0.860071861	70	0	49
81568	CB	f.31.1	Photosystem I reaction center subunit XI, PsaL	113	0.710691824	-0.006070355	61	0	28
81573	C	f.23.21	F1F0 ATP synthase subunit B, membrane domain	88	0.553459119	0.540777028	945	10	112
81585	L	a.60.12	DNA polymerase beta-like, second domain	19	0.119496855	0.287767098	257	4	117
81593	F	a.24.16	Nucleotidyltransferase substrate binding subunit/domain	27	0.169811321	0.029425407	2395	239	2035
81597	HC	f.23.22	Iron-sulfur subunit of formate dehydrogenase N, transmembrane anchor	88	0.553459119	1	27	0	4
81606	OB	d.219.1	Protein serine/threonine phosphatase 2C, catalytic domain	159	1	-0.355133762	3932	171	3447
81624	L	b.113.1	N-terminal domain of MutM-like DNA repair proteins	89	0.559748428	-0.014692567	1437	2	770
81631	LB	a.160.1	PAP/OAS1 substrate-binding domain	131	0.823899371	0.127636772	226	0	25
81648	C	f.32.1	a domain/subunit of cytochrome bc1 complex (Ubiquinol-cytochrome c reductase)	94	0.591194969	0.088178924	641	29	124
81653	P	b.82.7	Calcium ATPase, transduction domain A	14	0.088050314	-0.160746569	5962	445	5415
81660	P	d.220.1	Metal cation-transporting ATPase, ATP-binding domain N	147	0.924528302	-0.030557222	1618	109	1106
81665	P	f.33.1	Calcium ATPase, transmembrane domain M	75	0.471698113	-0.153870967	5830	422	5298
81761	S	a.40.2	X-Prolyl dipeptidyl aminopeptidase PepX, N-terminal domain	150	0.943396226	1	45	0	4
81767	O	a.162.1	Pre-protein crosslinking domain of SecA	82	0.51572327	-0.026560307	1351	2	287
81799	RC	a.60.13	Putative methyltransferase TM0872, insert domain	19	0.119496855	0.965053769	1222	0	42
81853	RC	a.102.5	Family 10 polysaccharide lyase	74	0.465408805	0.103618802	104	0	51
81886	O	a.172.1	Helical scaffold and wing domains of SecA	82	0.51572327	0.191089895	1346	4	276
81891	K	a.173.1	Poly A polymerase C-terminal region-like	89	0.559748428	0.075380817	1851	39	1238
81901	S	a.118.18	HCP-like	14	0.088050314	0.013284271	3961	185	3589
81923	O	a.174.1	Double Clp-N motif	88	0.553459119	-0.275760592	2821	47	2571
81930	S	a.175.1	Orange carotenoid protein, N-terminal domain	101	0.635220126	-0.008435936	86	0	70
81935	S	a.176.1	N-terminal domain of bifunctional PutA protein	93	0.58490566	-0.496485756	306	0	16
81982	S	b.1.19	Antigen MPT63/MPB63 (immunoprotective extracellular protein)	26	0.163522013	0.309177571	34	0	28
81986	S	b.1.20	Tp47 lipoprotein, middle and C-terminal domains	26	0.163522013	NA	2	2	0
81995	S	b.2.8	beta-sandwich domain of Sec23/24	158	0.993710692	0.24505426	128	0	51
82026	HA	b.115.1	Calcium-mediated lectin	110	0.691823899	1	13	0	9
82051	HA	b.117.1	Obg GTP-binding protein N-terminal domain	77	0.48427673	NA	1184	0	2
82057	S	b.34.11	GW domain	25	0.157232704	0.654409224	743	0	246
82093	H	b.40.9	Heme chaperone CcmE	7	0.044025157	0.972632942	458	0	28
82114	RC	b.43.5	Riboflavin kinase-like	21	0.132075472	-0.255562281	1277	4	42
82153	MA	b.118.1	FAS1 domain	142	0.893081761	0.329326292	855	33	633
82171	OA	b.70.3	Dipeptidyl peptidase IV/CD26, N-terminal domain	88	0.553459119	-0.20270546	4220	143	3792
82185	B	b.76.2	Histone H3 K4-specific methyltransferase SET7/9 N-terminal domain	142	0.893081761	0.15474653	1318	29	1161
82199	P	b.85.7	SET domain	69	0.433962264	0.33119709	266	8	112
82282	RB	c.1.26	Homocysteine S-methyltransferase	3	0.018867925	0.078483966	1218	4	594
82317	RC	c.8.6	Swiveling domain of the glycerol dehydratase reactivase alpha subunit	24	0.150943396	0.993140223	46	0	10
82544	S	c.118.1	GckA/TtuD-like	114	0.716981132	0.743378566	362	0	71
82549	GA	c.119.1	DAK1/DegV-like	115	0.72327044	0.181363477	1636	6	1413
82602	RC	d.221.1	Nuclease A inhibitor (NuiA)	108	0.679245283	-0.317576399	24	0	10
82607	S	d.222.1	YbaB-like	83	0.522012579	0.027215635	1337	4	334
82649	P	d.224.1	SufE/NifU	95	0.597484277	0.416676028	2205	75	1556
82657	TA	d.52.6	BolA-like	37	0.232704403	0.803093341	878	6	765
82679	TA	d.58.42	N-utilization substance G protein NusG, N-terminal domain	2	0.012578616	-0.157209386	1586	30	587
82689	RF	d.58.43	Mechanosensitive channel protein MscS (YggB), C-terminal domain	2	0.012578616	-0.174666993	2633	184	1960
82693	RF	d.58.44	Multidrug efflux transporter AcrB pore domain; PN1, PN2, PC1 and PC2 subdomains	2	0.012578616	-0.168617021	15798	161	15613
82697	F	d.284.1	PurS-like	NA	NA	-0.405599956	1023	0	32
82704	LA	d.68.6	AlbA-like	41	0.257861635	0.828597599	109	69	0
82708	A	d.68.7	R3H domain	41	0.257861635	0.973808064	555	0	94
82714	RF	d.225.1	Multidrug efflux transporter AcrB TolC docking domain; DN and DC subdomains	98	0.616352201	-0.205541923	10932	122	10769
82771	L	d.226.1	GIY-YIG endonuclease	91	0.572327044	0.207676537	2587	52	2051
82784	TA	d.227.1	OsmC-like	92	0.578616352	0.114765173	2583	78	2215
82861	RF	f.34.1	Mechanosensitive channel protein MscS (YggB), transmembrane region	89	0.559748428	-0.168348333	2537	168	1803
82866	RF	f.35.1	Multidrug efflux transporter AcrB transmembrane domain	34	0.213836478	-0.432469755	17967	664	17250
82895	MA	g.60.1	TSP-1 type 1 repeat	146	0.918238994	1	15	0	12
82919	S	g.41.10	Zn-finger domain of Sec23/24	24	0.150943396	NA	7	0	2
88659	TA	a.4.13	Sigma3 and sigma4 domains of RNA polymerase sigma factors	1	0.006289308	-0.523716391	20632	437	20130
88688	RC	a.8.3	Families 57/38 glycoside transferase middle domain	137	0.86163522	0.050994683	636	44	378
88697	A	b.122.1	PUA domain-like	49	0.308176101	-0.293689803	6507	771	5643
88713	RC	c.6.2	Glycoside hydrolase/deacetylase	44	0.27672956	-0.212968509	6492	419	5908
88723	S	c.120.1	PIN domain-like	51	0.320754717	-0.186982808	6799	1253	5290
88802	A	d.17.6	Pre-PUA domain	94	0.591194969	-0.402984703	233	210	0
88874	HD	d.231.1	Receptor-binding domain of short tail fibre protein gp12	99	0.622641509	0.284852809	520	12	388
88946	S	a.177.1	Sigma2 domain of RNA polymerase sigma factors	36	0.226415094	-0.585116314	16024	160	15791
89000	RC	a.5.7	post-HMGL domain-like	72	0.452830189	-0.071026866	1490	10	995
89009	RF	a.7.8	GAT-like domain	68	0.427672956	NA	3	2	0
89028	RB	a.25.2	Cobalamin adenosyltransferase-like	30	0.188679245	0.273925993	783	32	135
89082	HA	a.181.1	Antibiotic binding domain of TipA-like multidrug resistance regulators	112	0.704402516	0.329251822	348	0	94
89095	S	a.182.1	GatB/YqeY domain	78	0.490566038	0.480926741	2107	184	1506
89155	O	a.184.1	TorD-like (Pfam 06192)	100	0.628930818	0.461264163	757	38	476
89232	S	b.123.1	Hypothetical protein TM1070	111	0.698113208	0.998878939	39	4	6
89260	GA	b.23.2	Collagen-binding domain	145	0.911949686	-0.08202556	512	12	418
89360	S	b.124.1	HesB-like domain	63	0.396226415	0.316307803	2008	6	1698
89372	G	b.68.8	Fucose-specific lectin	75	0.471698113	-0.454064874	368	7	276
89392	I	b.125.1	Lipoprotein localization factors LolAB	94	0.591194969	0.518740182	1553	67	1092
89442	S	b.128.1	Hypothetical protein YojF	109	0.685534591	1	56	0	4
89447	TA	b.129.1	AbrB/MazE/MraZ-like	96	0.603773585	0.271289963	3016	464	2059
89550	RC	c.6.3	PHP domain-like	44	0.27672956	-0.185270842	4643	521	3921
89562	H	c.8.7	RraA-like	24	0.150943396	0.050470307	1044	4	722
89623	RC	c.121.1	Ribose/Galactose isomerase RpiB/AlsB	93	0.58490566	0.655356281	1045	11	444
89733	RC	c.122.1	L-sulfolactate dehydrogenase-like	117	0.735849057	0.450847225	513	11	284
89796	RB	c.123.1	CoA-transferase family III (CaiB/BaiF)	99	0.622641509	-0.363852311	3022	80	2787
89807	HA	d.230.2	Flavin-binding protein dodecin	135	0.849056604	0.936243827	310	11	45
89872	S	d.233.1	Inhibitor of vertebrate lysozyme, Ivy	113	0.710691824	1	33	0	4
89915	LA	d.236.1	DNA-binding protein Tfx	108	0.679245283	0.824883374	57	11	0
89919	J	d.52.7	Ribosome-binding factor A, RbfA	37	0.232704403	0.975300706	1202	0	22
89946	S	d.58.47	Hypothetical protein VC0424	2	0.012578616	0.95938562	165	0	47
89957	S	d.58.48	MTH1187/YkoF-like	2	0.012578616	0.957960023	604	14	161
89963	S	d.58.49	YajQ-like	2	0.012578616	0.959359864	1114	8	1106
90002	S	d.237.1	Hypothetical protein YjiA, C-terminal domain	99	0.622641509	-0.201125827	946	27	643
90112	P	f.36.1	Neurotransmitter-gated ion-channel transmembrane pore	140	0.880503145	1	30	2	2
90123	RF	f.37.1	Multidrug resistance ABC transporter MsbA, N-terminal domain	35	0.220125786	-0.19465877	11203	351	10777
90188	MA	g.64.1	Somatomedin B domain	130	0.817610063	NA	11	0	9
90257	N	h.1.26	Myosin rod fragments	NA	NA	0.104368017	188	7	41
100879	L	d.240.1	Lesion bypass DNA polymerase (Y-family), little finger domain	NA	NA	0.515174131	1452	14	775
100895	OA	g.68.1	Kazal-type serine protease inhibitors	NA	NA	-0.094736038	65	4	43
100920	O	b.130.1	Heat shock protein 70kD (HSP70), peptide-binding domain	NA	NA	0.009618168	1924	65	1023
100934	O	a.8.4	Heat shock protein 70kD (HSP70), C-terminal subdomain	137	0.86163522	0.236853913	1330	0	447
100939	T	b.131.1	SPOC domain-like	NA	NA	0.470354795	423	0	146
100950	RB	c.124.1	NagB/RpiA/CoA transferase-like	NA	NA	-0.246091854	11888	739	11087
100966	J	d.241.1	Translation initiation factor 2 beta, aIF2beta, N-terminal domain	NA	NA	0.994413421	115	22	0
100985	N	a.2.12	Sporulation inhibitor Sda	NA	NA	0.749215831	50	0	22
101082	RF	a.8.7	Typo IV secretion system protein TraC	137	0.86163522	0.782328899	164	0	91
101094	RC	a.8.6	Staphylocoagulase	137	0.86163522	-0.333947943	12	0	12
101112	CA	a.24.18	Oxygen-evolving enhancer protein 3,	27	0.169811321	0.905961221	83	0	74
101116	O	a.24.19	Flagellar export chaperone FliS	27	0.169811321	0.873373733	561	0	119
101173	RD	a.38.2	Docking domain B of the erythromycin polyketide synthase (DEBS)	NA	NA	-0.013535586	79	0	65
101262	RC	a.191.1	Methenyltetrahydrofolate cyclohydrolase-like	NA	NA	0.068857375	248	0	65
101307	S	a.195.1	YutG-like	NA	NA	0.944924013	618	4	96
101327	S	a.199.1	YgfB-like	NA	NA	-0.062409683	346	0	212
101344	S	a.202.1	Superantigen MAM	NA	NA	NA	2	0	2
101353	RC	a.203.1	Putative anticodon-binding domain of alanyl-tRNA synthetase (AlaRS)	NA	NA	0.11118617	1329	0	38
101386	RC	a.204.1	Type II deoxyuridine triphosphatase	NA	NA	0.092431459	3688	191	3300
101424	S	a.118.20	Hypothetical protein ST1625	14	0.088050314	1	7	4	0
101447	N	a.207.1	Formin homology 2 domain (FH2 domain)	NA	NA	-0.547228559	64	0	17
101473	RC	a.208.1	Citrobacter dihydroxyacetone kinase extra ATP-binding domain	NA	NA	0.106980139	942	6	592
101478	RC	a.209.1	ADP-ribosylglycohydrolase	NA	NA	0.131634455	936	38	546
101498	TA	a.137.11	Anti-sigma factor FlgM	136	0.855345912	0.669466458	497	0	71
101596	R	b.133.1	Dextranase, N-terminal domain	NA	NA	NA	4	0	2
101738	TA	b.136.1	Stringent starvation protein B, SspB	NA	NA	NA	391	0	2
101744	A	b.137.1	RNase P subunit p29-like	NA	NA	NA	189	0	2
101756	S	b.40.10	Hypothetical protein YgiW	7	0.044025157	0.152096031	143	0	54
101790	RC	b.44.2	Aminomethyltransferase beta-barrel domain	63	0.396226415	-0.111515373	1691	55	1025
101801	RF	b.139.1	Surface presentation of antigens (SPOA)	NA	NA	0.10046352	1445	43	1368
101821	RC	b.49.3	Aminopeptidase/glucanase lid domain	39	0.245283019	0.722681398	1276	89	725
101852	S	b.141.1	Bacterial fluorinating enzyme, C-terminal domain	NA	NA	0.67398672	382	15	30
101874	S	b.61.6	Hypothetical protein TT1927B	95	0.597484277	-0.08641966	1465	9	1229
101898	RC	b.68.9	NHL repeat	75	0.471698113	-0.207421374	1823	92	1431
101904	L	b.68.10	DNA gyrase A C-terminal domain	75	0.471698113	0.483256284	2008	2	1476
101908	RC	b.69.11	Putative isomerase YbhE	75	0.471698113	0.508193951	139	0	46
101960	RF	b.80.6	Stabilizer of iron transporter SufD	51	0.320754717	0.906979379	1942	166	1648
101967	HA	b.81.3	Adhesin YadA, collagen-binding domain	30	0.188679245	0.158208649	1507	0	1414
101999	S	b.144.1	Trimeric adhesin	NA	NA	0.16333988	26	0	23
102110	RC	c.1.27	(2r)-phospho-3-sulfolactate synthase ComA	3	0.018867925	0.929186467	120	0	16
102114	RC	c.1.28	Radical SAM enzymes	3	0.018867925	-0.151859824	22321	2888	19371
102198	RC	c.8.8	Putative cyclase	24	0.150943396	0.461871889	988	29	578
102215	RC	c.125.1	Creatininase	NA	NA	0.574093977	685	94	303
102324	RC	c.127.1	F420-dependent methylenetetrahydromethanopterin dehydrogenase (MTD)	NA	NA	NA	42	2	0
102400	L	c.128.1	DNA polymerase III chi subunit	NA	NA	NA	379	0	2
102405	RC	c.129.1	Putative lysine decarboxylase	NA	NA	0.074713099	3131	50	2866
102414	RC	c.130.1	Alpha-2,3/8-sialyltransferase CstII	NA	NA	NA	11	0	2
102462	RC	c.131.1	Peptidyl-tRNA hydrolase II	NA	NA	0.917690202	343	7	75
102522	S	c.132.1	Bacterial fluorinating enzyme, N-terminal domain	NA	NA	-0.099255481	385	10	48
102546	G	c.133.1	Ribose transport protein RbsD	NA	NA	0.871259658	378	9	120
102588	S	c.134.1	LmbE-like	NA	NA	-0.116471908	1624	18	1368
102645	RC	c.72.3	Phosphopantothenoylcysteine synthetase	33	0.20754717	0.992920192	1203	0	6
102705	RD	c.135.1	NIF3 (NGG1p interacting factor 3)-like	NA	NA	0.663545554	1156	30	312
102712	R	c.97.3	JAB1/MPN domain	68	0.427672956	0.091254033	1208	71	607
102735	J	d.241.2	Trigger factor ribosome-binding domain	NA	NA	0.459404	1182	0	12
102816	S	d.17.7	Putative dsDNA mimic	94	0.591194969	NA	45	0	2
102829	D	d.244.1	Cell division protein ZapA-like	NA	NA	0.994404182	755	0	24
102875	B	d.247.1	Chromosomal protein MC1	NA	NA	-0.76717535	38	10	0
102886	RC	d.248.1	Coproporphyrinogen III oxidase	NA	NA	0.990958738	487	0	18
102891	S	d.249.1	Hypothetical protein Ta1206	NA	NA	NA	76	0	3
103007	S	d.58.50	Hypothetical protein TT1725	2	0.012578616	NA	314	0	2
103025	RC	d.250.1	Aminomethyltransferase folate-binding domain	NA	NA	-0.052902147	2483	65	2006
103032	S	d.251.1	Hypothetical protein YwqG	NA	NA	0.057429787	188	0	92
103039	S	d.252.1	CheC-like	NA	NA	0.171142135	1621	200	1222
103054	RF	d.67.4	General secretion pathway protein M, EpsM	40	0.251572327	0.995788955	128	0	6
103063	S	d.253.1	Hypothetical protein YoaG	NA	NA	1	7	0	4
103084	L	d.79.6	Holliday junction resolvase RusA	20	0.125786164	0.647081649	245	0	67
103088	M	d.79.7	OmpA-like	20	0.125786164	0.018605394	5587	116	5250
103190	HA	d.110.6	Sensory domain of two-component sensor kinase	14	0.088050314	-0.09374261	3522	167	3155
103196	S	d.110.7	Roadblock/LC7 domain	14	0.088050314	0.295420898	876	75	724
103247	S	d.129.7	TT1751-like	26	0.163522013	0.310174458	604	37	325
103256	S	d.257.1	Hypothetical protein TM0160	NA	NA	0.509339332	522	10	44
103263	RC	d.258.1	Chorismate synthase, AroC	NA	NA	0.96446271	1210	0	41
103359	TA	d.260.1	Suppressor of Fused, N-terminal domain	NA	NA	0.880032513	70	0	19
103365	S	d.261.1	Hypothetical protein PH1602	NA	NA	0.316199895	708	28	258
103370	SA	d.262.1	NinB	NA	NA	1	31	0	5
103378	RA	e.44.1	2-methylcitrate dehydratase PrpD	NA	NA	0.370137957	693	6	396
103473	P	f.38.1	MFS general substrate transporter	NA	NA	-0.483568169	39310	1967	37278
103481	P	f.39.1	Multidrug resistance efflux transporter EmrE	NA	NA	-0.317330234	20272	1006	19203
103486	CA	f.40.1	V-type ATP synthase subunit C	NA	NA	0.89112411	258	20	50
103491	RF	f.41.1	Preprotein translocase SecY subunit	NA	NA	0.941732754	1350	2	65
103501	CA	f.21.3	Respiratory nitrate reductase 1 gamma chain	55	0.34591195	0.055131834	863	42	440
103506	RF	f.42.1	Mitochondrial carrier	NA	NA	0.920540257	18	0	11
103511	CA	f.43.1	Chlorophyll a-b binding protein	NA	NA	0.10410011	284	0	283
103515	P	f.4.5	Autotransporter	99	0.622641509	0.035749449	1478	0	1313
103642	A	g.74.1	Sec-C motif	NA	NA	0.082887171	796	6	473
103647	MA	g.75.1	TSP type-3 repeat	NA	NA	-0.032330434	1189	34	1021
103657	RD	h.4.14	BAR domain	NA	NA	NA	23	2	0
109604	RC	a.211.1	HD-domain/PDEase-like	NA	NA	-0.223714652	14810	867	13887
109631	L	a.2.13	Transcriptional repressor TraM	NA	NA	0.469317437	11	0	7
109635	L	a.2.14	DnaK suppressor protein DksA, alpha-hairpin domain	NA	NA	0.228157811	1017	2	402
109709	LA	a.4.14	KorB DNA-binding domain-like	1	0.006289308	-0.052093579	1802	11	1234
109755	HD	a.7.12	PhoU-like (Pfam 01895)	68	0.427672956	0.47145589	2234	492	1184
109770	RC	a.24.22	Nickel-containing superoxide dismutase, NiSOD	27	0.169811321	0.989485274	86	0	6
109797	SA	a.29.8	Carnobacteriocin B2 immunity protein	95	0.597484277	0.431774452	52	0	34
109854	RC	a.213.1	YfiT-like putative metal-dependent hydrolases	NA	NA	-0.380808512	4084	11	3870
109859	RC	a.214.1	NblA-like (Pfam 04485)	NA	NA	0.534104649	61	0	51
109915	S	a.219.1	Hypothetical protein YhaI	NA	NA	-1	19	0	5
109998	J	a.223.1	TF C-terminus (Pfam 05698)	NA	NA	0.006848288	3770	62	3504
110083	RC	b.2.9	Peptidylarginine deiminase Pad4, middle domain	158	0.993710692	NA	13	0	2
110087	HB	b.2.10	DR1885-like metal-binding protein (Pfam 04314)	158	0.993710692	0.639564968	564	2	218
110111	HB	b.146.1	Ctag/Cox11 (Pfam 04442)	NA	NA	NA	243	0	2
110221	G	b.42.8	AbfB domain (Pfam 05270)	143	0.899371069	0.066698717	104	0	83
110296	RC	b.69.13	Oligoxyloglucan reducing end-specific cellobiohydrolase	75	0.471698113	0.011737012	1658	49	1354
110324	J	b.84.4	Ribosomal L27 protein	15	0.094339623	0.146385872	1336	116	0
110391	LA	c.1.29	GlpP-like	3	0.018867925	0.768558039	177	0	65
110395	P	c.1.30	CutC-like (Pfam 03932)	3	0.018867925	0.905820358	359	2	38
110399	RC	c.1.31	ThiG-like (Pfam 05690)	3	0.018867925	0.950306784	809	0	32
110455	LA	c.136.1	Toprim domain (Pfam 01751)	NA	NA	0.983711532	327	4	118
110581	RC	c.138.1	Indigoidine synthase A-like (Pfam 04227)	NA	NA	1	221	0	4
110710	S	c.140.1	Hypothetical protein TT1679	NA	NA	0.837193863	301	2	104
110738	RC	c.141.1	Glycerate kinase I (Pfam 02595)	NA	NA	0.433283082	632	4	193
110814	RC	d.15.12	TmoB-like (Pfam 06234)	22	0.13836478	-1	22	0	6
110836	S	d.267.1	Hypothetical protein SAV1430	NA	NA	-0.176016862	338	0	111
110849	LA	d.268.1	ParB/Sulfiredoxin	NA	NA	-0.143223989	3106	129	2492
110857	S	d.269.1	BtrG-like (Pfam 03674)	NA	NA	0.39119598	952	21	595
110921	RC	d.270.1	2-isopropylmalate synthase LeuA, allosteric (dimerisation) domain	NA	NA	-0.226255012	1643	118	1056
110942	O	d.271.1	HSP90 C-terminal domain (C-terminal part of Pfam 00183)	NA	NA	0.69011473	665	0	6
110997	S	d.58.52	Sporulation related repeat (SPOR, Pfam 05036)	2	0.012578616	0.069344701	1832	53	1587
111038	S	d.273.1	YjbQ-like (Pfam 01894)	NA	NA	0.747533765	906	57	303
111057	S	d.274.1	Hypothetical protein PF0899	NA	NA	0.998780122	12	12	0
111064	TA	d.275.1	Hut operon positive regulatory protein HutP	NA	NA	0.879859215	52	0	9
111069	S	d.276.1	Hypothetical protein yfbM	NA	NA	0.863215233	82	0	27
111126	S	d.278.1	H-NOX domain	NA	NA	-0.040119414	656	100	282
111148	R	d.279.1	YggX-like (Pfam 04362)	NA	NA	NA	300	0	2
111249	RC	d.280.1	Sulfolobus fructose-1,6-bisphosphatase-like	NA	NA	1	104	0	4
111278	NONA	d.282.1	SSo0622-like (Pfam 02676)	NA	NA	0.995443215	53	20	0
111283	L	d.283.1	Putative modulator of DNA gyrase, PmbA/TldD (Pfam 01523)	NA	NA	0.702293516	1789	245	1531
111304	L	e.49.1	Recombination protein RecR	NA	NA	0.37810716	1161	2	10
111321	NONA	e.50.1	Hypothetical protein At2g17340	NA	NA	0.834045415	207	10	22
111326	RC	e.51.1	Urocanase (Pfam 01175)	NA	NA	0.963053822	500	2	45
111331	RC	e.52.1	NAD kinase (Pfam 01513)	NA	NA	-0.112697815	3211	212	2614
111337	RC	e.53.1	QueA-like (Pfam 02547)	NA	NA	0.507575919	1031	0	136
111342	RC	e.54.1	CbiD-like (Pfam 01888)	NA	NA	0.998110907	397	0	8
111352	RF	f.44.1	Ammonium ransporter (Pfam 00909)	NA	NA	0.289490461	1549	88	935
111364	P	f.4.6	Tsx-like channel (Pfam 03502)	99	0.622641509	0.784142919	152	0	66
111369	P	f.46.1	HlyD-like secretion proteins (Pfam 00529)	NA	NA	-0.304690912	11072	61	10889
111384	M	f.48.1	OmpH-like (Pfam 03938)	NA	NA	0.571646992	925	0	489
116726				NA	NA	0.04718087	5342	705	4425
116734				NA	NA	0.185761512	3035	223	2730
116820				NA	NA	1	103	4	0
116842				NA	NA	0.952991627	1091	2	35
116878				NA	NA	NA	640	0	2
116922				NA	NA	1	47	0	5
116927				NA	NA	-0.359499649	16	0	14
116960				NA	NA	NA	49	0	2
117018				NA	NA	0.610725404	278	22	0
117070				NA	NA	-0.003087209	275	65	76
117074				NA	NA	-0.183892313	1127	53	907
117100				NA	NA	0.686108284	19	0	9
117125				NA	NA	-0.14518372	80	0	9
117130				NA	NA	0.08841802	534	0	147
117143				NA	NA	0.400876173	2033	57	1953
117281				NA	NA	-0.231989179	559	14	438
117396				NA	NA	0.834103559	786	53	327
117457				NA	NA	0.936570127	751	18	121
117782				NA	NA	-0.177367618	671	38	208
117856				NA	NA	0.117599655	504	35	159
117892				NA	NA	0.26605348	3517	199	3018
117916				NA	NA	-0.081154067	2959	175	2472
117987				NA	NA	0.42262594	286	10	250
118001				NA	NA	0.999999191	120	0	6
118010				NA	NA	0.98649391	260	0	18
118116				NA	NA	0.602593582	955	8	12
118196				NA	NA	0.363735731	494	71	114
118215				NA	NA	0.432027947	1946	61	1524
118310				NA	NA	-0.025211777	54	21	2
118352				NA	NA	0.017398621	712	0	22
118375				NA	NA	1	8	0	4
140129				NA	NA	-0.902460418	33	0	13
140356				NA	NA	-0.116687497	868	6	99
140371				NA	NA	0.880938555	103	79	0
140376				NA	NA	0.717136312	138	0	34
140423				NA	NA	NA	46	0	2
140453				NA	NA	-0.341538489	1025	0	975
140459				NA	NA	-0.028564256	487	0	482
140478				NA	NA	0.475124592	953	8	353
140490				NA	NA	0.169131378	1353	28	898
140500				NA	NA	0.331633504	258	0	236
140566				NA	NA	0.948001593	470	8	84
140581				NA	NA	NA	3	0	3
140591				NA	NA	0.38106892	59	0	41
140652				NA	NA	0.55407591	117	0	28
140657				NA	NA	0.265933003	55	0	18
140663				NA	NA	0.981192381	295	36	32
140683				NA	NA	0.247157733	364	6	193
140693				NA	NA	NA	12	0	3
140731				NA	NA	0.601368143	48	0	34
140736				NA	NA	0.496499931	126	0	17
140753				NA	NA	0.835676919	46	0	31
140804				NA	NA	0.803395381	156	2	39
140860				NA	NA	-0.32036618	20	0	10
140864				NA	NA	0.563212416	115	0	20
140869				NA	NA	-0.611737281	194	0	174
140914				NA	NA	NA	94	2	0
140931				NA	NA	0.379660665	1876	106	1422
140959				NA	NA	0.455198423	335	0	106
140990				NA	NA	-0.070182658	1867	19	1058
141000				NA	NA	-0.106455417	1097	0	25
141066				NA	NA	0.243170736	171	48	27
141072				NA	NA	0.044784666	1297	14	1208
141086				NA	NA	0.999989871	29	0	6
141099				NA	NA	NA	34	0	2
141130				NA	NA	0.072177667	516	28	257
141255				NA	NA	1	137	0	4
141259				NA	NA	0.499442541	1663	44	949
141318				NA	NA	0.920510792	49	2	15
141322				NA	NA	0.465714155	746	34	136
141371				NA	NA	-0.093039284	1875	39	1666
141452				NA	NA	0.509545771	319	0	204
141457				NA	NA	0.960401554	283	0	24
141488				NA	NA	0.618010338	223	0	57
141523				NA	NA	0.00748292	3070	0	2793
141530				NA	NA	0.825913406	111	0	48
141571				NA	NA	0.014994011	3546	65	3184
141658				NA	NA	NA	4	0	2
141673				NA	NA	0.382389365	254	2	34
141694				NA	NA	0.593797039	343	60	145
141729				NA	NA	0.321115823	202	0	177
141734				NA	NA	-0.208425719	1107	0	41
141868				NA	NA	0.005391637	7984	100	7785
141986				NA	NA	0.173940383	708	0	305
142019				NA	NA	0.261167524	1733	56	1239
142338				NA	NA	0.962867911	744	2	212
142433				NA	NA	0.112564093	1218	0	246
142695				NA	NA	0.207129577	1487	4	769
142754				NA	NA	0.966249112	925	16	22
142764				NA	NA	0.386870815	412	13	202
142795				NA	NA	0.997417829	22	0	6
142823				NA	NA	0.572228554	311	2	50
142887				NA	NA	-0.527067139	66	0	66
142906				NA	NA	0.476189475	646	0	312
142921				NA	NA	-0.274671953	195	6	95
142984				NA	NA	0.175798458	1436	33	987
143011				NA	NA	0.169795292	2094	195	1620
143034				NA	NA	NA	1189	0	2
143081				NA	NA	0.500462651	838	8	373
143100				NA	NA	0.01067852	1259	145	835
143120				NA	NA	0.240681021	1877	60	1542
143212				NA	NA	0.132936769	63	0	31
143243				NA	NA	0.320736175	1208	96	515
143410				NA	NA	-0.714521854	67	0	7
143414				NA	NA	0.064072385	1141	9	1128
143422				NA	NA	0.24035631	1881	74	1579
143430				NA	NA	0.70952865	705	55	300
143437				NA	NA	0.309306993	676	244	8
143447				NA	NA	0.494080829	351	16	17
143456				NA	NA	-0.136810162	633	0	20
143492				NA	NA	NA	9	0	7
143517				NA	NA	-0.441947866	1142	0	28
143548				NA	NA	0.19402454	1426	8	756
143555				NA	NA	-0.003064231	273	100	77
143567				NA	NA	NA	60	0	2
143597				NA	NA	0.209811025	890	23	286
143602				NA	NA	NA	12	0	2
143631				NA	NA	0.487115183	1136	25	576
143724				NA	NA	-0.117001849	869	8	99
143737				NA	NA	1	8	0	4
143744				NA	NA	0.215761162	741	9	487
143749				NA	NA	0.856841252	31	0	12
143800				NA	NA	0.826077521	2585	42	2481
143842				NA	NA	NA	76	0	2
143847				NA	NA	-0.213584567	130	0	125
143856				NA	NA	0.908422589	378	0	17
143865				NA	NA	0.265341971	1590	27	1008
143880				NA	NA	0.21858091	208	0	123
143968				NA	NA	0.151902176	926	72	426
143975				NA	NA	0.303088749	1897	16	1243
143985				NA	NA	-0.19999657	109	0	53
143990				NA	NA	0.924739215	224	0	72
144010				NA	NA	-0.33362911	356	77	37
144015				NA	NA	NA	11	0	2
144020				NA	NA	0.63465521	231	7	56
144052				NA	NA	0.572852762	669	93	309
144059				NA	NA	0.998547554	56	0	6
144064				NA	NA	0.337292821	254	0	65
144083				NA	NA	0.248075443	1618	21	1038
144091				NA	NA	0.082549143	2067	113	1512
144206				NA	NA	NA	20	2	0
144232				NA	NA	NA	3	0	2
144266				NA	NA	NA	36	0	32
158221				NA	NA	0.89289035	197	0	36
158366				NA	NA	NA	3	0	2
158372				NA	NA	0.436246922	115	20	0
158397				NA	NA	NA	154	0	2
158414				NA	NA	0.999188809	24	0	8
158430				NA	NA	0.048525052	226	0	223
158442				NA	NA	0.518062086	576	2	171
158446				NA	NA	0.265995886	637	0	524
158472				NA	NA	-0.265161612	8316	261	7931
158494				NA	NA	NA	31	0	2
158499				NA	NA	-0.119180879	376	0	254
158544				NA	NA	0.183905816	339	0	190
158560				NA	NA	0.506120259	182	0	111
158568				NA	NA	0.832325322	87	5	6
158587				NA	NA	0.999767454	76	0	8
158622				NA	NA	0.833973605	398	13	285
158634				NA	NA	0.923074369	78	0	13
158668				NA	NA	0.991719125	50	0	10
158682				NA	NA	0.112201698	1280	4	1019
158694				NA	NA	0.240359627	354	0	112
158702				NA	NA	-0.041882199	248	87	4
158710				NA	NA	NA	248	0	2
158745				NA	NA	-0.31856251	368	2	287
158791				NA	NA	0.154350698	1453	18	817
158832				NA	NA	-0.760192372	805	0	12
158837				NA	NA	0.166800696	156	0	125
158842				NA	NA	1	7	0	5
158855				NA	NA	0.738360953	95	5	38
158911				NA	NA	-0.16087217	181	0	179
158997				NA	NA	0.396477846	660	7	64
159006				NA	NA	0.424673974	93	2	38
159071				NA	NA	0.01739897	100	87	0
159121				NA	NA	0.472493185	114	0	85
159127				NA	NA	0.108336637	532	5	207
159133				NA	NA	0.795300921	264	0	141
159203				NA	NA	NA	89	0	2
159234				NA	NA	0.871021468	434	10	158
159238				NA	NA	0.923085435	99	0	21
159245				NA	NA	0.035710151	449	12	202
159270				NA	NA	0.880035812	53	0	15
159275				NA	NA	0.999069655	100	0	14
159283				NA	NA	0.891504369	430	0	92
159468				NA	NA	0.929576302	261	18	54
159501				NA	NA	0.254103322	607	0	322
159594				NA	NA	0.739693374	479	0	212
159659				NA	NA	0.763173195	524	203	237
159664				NA	NA	-0.784018222	467	2	8
159672				NA	NA	-0.153696205	379	10	2
159709				NA	NA	0.766055737	126	0	12
159713				NA	NA	0.185923062	228	33	68
159774				NA	NA	0.932121449	125	0	15
159800				NA	NA	0.221409281	152	7	70
159865				NA	NA	NA	10	0	2
159871				NA	NA	-0.732665678	149	0	146
159888				NA	NA	0.345145612	802	22	569
159894				NA	NA	0.890765538	344	2	91
159941				NA	NA	0.097523019	362	12	131
160059				NA	NA	1	36	0	4
160104				NA	NA	0.257335769	440	23	218
160113				NA	NA	0.11226812	537	141	283
160148				NA	NA	0.146075311	142	8	69
160207				NA	NA	0.865850191	30	0	17
160214				NA	NA	0.982416383	378	0	36
160240				NA	NA	0.301408723	2195	120	1546
160246				NA	NA	-0.173110721	1922	10	1652
160272				NA	NA	-0.103075628	102	0	42
160355				NA	NA	-0.292970375	68	0	36
160379				NA	NA	0.963013442	286	0	45
160387				NA	NA	0.017658166	413	46	211
160419				NA	NA	0.992845883	52	0	6
160424				NA	NA	0.218688969	143	3	111
160443				NA	NA	0.13979604	1028	31	225
160467				NA	NA	0.031122566	671	0	297
160472				NA	NA	0.599297016	17	0	13
160515				NA	NA	0.781542623	95	0	7
160519				NA	NA	0.574299401	102	0	56
160527				NA	NA	0.273759215	413	31	76
160537				NA	NA	0.35044477	262	0	76
160544				NA	NA	0.824362802	1072	33	812
160574				NA	NA	0.052891722	316	18	256
160582				NA	NA	0.033700733	328	0	213
160631				NA	NA	0.069600283	898	6	713
160704				NA	NA	0.859496057	27	0	15
160713				NA	NA	NA	10	0	3
160719				NA	NA	0.617322402	618	5	375
160755				NA	NA	0.909417241	85	0	68
160766				NA	NA	0.999122226	29	4	2
160800				NA	NA	NA	57	0	2
160904				NA	NA	-0.067712387	530	0	440
160920				NA	NA	NA	171	0	2
160930				NA	NA	0.689930162	113	0	45
160935				NA	NA	0.349410962	438	6	335
160940				NA	NA	NA	12	0	2
160945				NA	NA	-0.003659366	28	7	0
160950				NA	NA	NA	172	0	2
160964				NA	NA	-0.013182976	960	46	702
160975				NA	NA	-0.61298786	398	4	14
160980				NA	NA	0.698247477	101	29	13
160991				NA	NA	0.821084598	185	16	99
160996				NA	NA	0.546828718	947	0	437
161025				NA	NA	0.999550465	47	0	6
161045				NA	NA	0.889355272	80	0	68
161070				NA	NA	0.729429522	864	77	486
161077				NA	NA	0.108683607	175	0	173
161084				NA	NA	0.638409861	533	2	377
161093				NA	NA	0.037924118	1127	141	396
161098				NA	NA	-0.252477324	44776	2851	41843
161111				NA	NA	0.037595558	3019	151	2507
161187				NA	NA	NA	53	0	2
161266				NA	NA	0.85029419	87	0	21
161270				NA	NA	NA	29	0	2
