# Supplementary material for: The protein architecture in Bacteria and Archaea identifies a set of promiscuous and ancient domains
Source: PLoS One. 2019 Dec 19;14(12):e0226604. doi: 10.1371/journal.pone.0226604 (PMC6922389; doi:10.1371/journal.pone.0226604)
Supplement: S1 File — On the X-axis of each graph, genome size ranges are displayed in 13 windows, with a range of 836 ORFs each. On the Y-axis are the WDASs. The lines shown in the boxes are the median values. The whisker caps represent the minimum and maximum values. Superfamily IDs correspond to the names in Table 1. (ZIP) [file pone.0226604.s006.zip]

Archive with 108 entries (105 files):
- Supplemnetary_material_S1/
- Supplemnetary_material_S1/Figure_WSByIntervals_88659.png
- __MACOSX/
- __MACOSX/Supplemnetary_material_S1/
- __MACOSX/Supplemnetary_material_S1/._Figure_WSByIntervals_88659.png
- Supplemnetary_material_S1/Figure_WSByIntervals_52343.png
- __MACOSX/Supplemnetary_material_S1/._Figure_WSByIntervals_52343.png
- Supplemnetary_material_S1/Figure_WSByIntervals_47413.png
- __MACOSX/Supplemnetary_material_S1/._Figure_WSByIntervals_47413.png
- Supplemnetary_material_S1/Figure_WSByIntervals_51338.png
- __MACOSX/Supplemnetary_material_S1/._Figure_WSByIntervals_51338.png
- Supplemnetary_material_S1/Figure_WSByIntervals_53098.png
- __MACOSX/Supplemnetary_material_S1/._Figure_WSByIntervals_53098.png
- Supplemnetary_material_S1/Figure_WSByIntervals_54292.png
- __MACOSX/Supplemnetary_material_S1/._Figure_WSByIntervals_54292.png
- Supplemnetary_material_S1/Figure_WSByIntervals_48452.png
- __MACOSX/Supplemnetary_material_S1/._Figure_WSByIntervals_48452.png
- Supplemnetary_material_S1/Figure_WSByIntervals_53474.png
- __MACOSX/Supplemnetary_material_S1/._Figure_WSByIntervals_53474.png
- Supplemnetary_material_S1/Figure_WSByIntervals_52540.png
- __MACOSX/Supplemnetary_material_S1/._Figure_WSByIntervals_52540.png
- Supplemnetary_material_S1/Figure_WSByIntervals_52151.png
- __MACOSX/Supplemnetary_material_S1/._Figure_WSByIntervals_52151.png
- Supplemnetary_material_S1/Figure_WSByIntervals_53850.png
- __MACOSX/Supplemnetary_material_S1/._Figure_WSByIntervals_53850.png
- Supplemnetary_material_S1/Figure_WSByIntervals_54427.png
- __MACOSX/Supplemnetary_material_S1/._Figure_WSByIntervals_54427.png
- Supplemnetary_material_S1/Figure_WSByIntervals_54631.png
- __MACOSX/Supplemnetary_material_S1/._Figure_WSByIntervals_54631.png
- Supplemnetary_material_S1/Figure_WSByIntervals_46785.png
- __MACOSX/Supplemnetary_material_S1/._Figure_WSByIntervals_46785.png
- Supplemnetary_material_S1/Figure_WSByIntervals_52096.png
- __MACOSX/Supplemnetary_material_S1/._Figure_WSByIntervals_52096.png
- Supplemnetary_material_S1/Figure_WSByIntervals_48179.png
- __MACOSX/Supplemnetary_material_S1/._Figure_WSByIntervals_48179.png
- Supplemnetary_material_S1/Figure_WSByIntervals_54593.png
- __MACOSX/Supplemnetary_material_S1/._Figure_WSByIntervals_54593.png
- Supplemnetary_material_S1/Figure_WSByIntervals_52518.png
- __MACOSX/Supplemnetary_material_S1/._Figure_WSByIntervals_52518.png
- Supplemnetary_material_S1/Figure_WSByIntervals_56801.png
- __MACOSX/Supplemnetary_material_S1/._Figure_WSByIntervals_56801.png
- Supplemnetary_material_S1/Figure_WSByIntervals_88946.png
- __MACOSX/Supplemnetary_material_S1/._Figure_WSByIntervals_88946.png
- Supplemnetary_material_S1/Figure_WSByIntervals_56784.png
- __MACOSX/Supplemnetary_material_S1/._Figure_WSByIntervals_56784.png
- Supplemnetary_material_S1/Figure_WSByIntervals_56235.png
- __MACOSX/Supplemnetary_material_S1/._Figure_WSByIntervals_56235.png
- Supplemnetary_material_S1/Figure_WSByIntervals_55729.png
- __MACOSX/Supplemnetary_material_S1/._Figure_WSByIntervals_55729.png
- Supplemnetary_material_S1/Figure_WSByIntervals_51556.png
- __MACOSX/Supplemnetary_material_S1/._Figure_WSByIntervals_51556.png
- Supplemnetary_material_S1/Figure_WSByIntervals_103473.png
- __MACOSX/Supplemnetary_material_S1/._Figure_WSByIntervals_103473.png
- Supplemnetary_material_S1/Figure_WSByIntervals_53383.png
- __MACOSX/Supplemnetary_material_S1/._Figure_WSByIntervals_53383.png
- Supplemnetary_material_S1/Figure_WSByIntervals_55874.png
- __MACOSX/Supplemnetary_material_S1/._Figure_WSByIntervals_55874.png
- Supplemnetary_material_S1/Figure_WSByIntervals_52317.png
- __MACOSX/Supplemnetary_material_S1/._Figure_WSByIntervals_52317.png
- Supplemnetary_material_S1/Figure_WSByIntervals_47336.png
- __MACOSX/Supplemnetary_material_S1/._Figure_WSByIntervals_47336.png
- Supplemnetary_material_S1/Figure_WSByIntervals_51395.png
- __MACOSX/Supplemnetary_material_S1/._Figure_WSByIntervals_51395.png
- Supplemnetary_material_S1/Figure_WSByIntervals_82866.png
- __MACOSX/Supplemnetary_material_S1/._Figure_WSByIntervals_82866.png
- Supplemnetary_material_S1/Figure_WSByIntervals_51182.png
- __MACOSX/Supplemnetary_material_S1/._Figure_WSByIntervals_51182.png
- Supplemnetary_material_S1/Figure_WSByIntervals_53187.png
- __MACOSX/Supplemnetary_material_S1/._Figure_WSByIntervals_53187.png
- Supplemnetary_material_S1/Figure_WSByIntervals_50129.png
- __MACOSX/Supplemnetary_material_S1/._Figure_WSByIntervals_50129.png
- Supplemnetary_material_S1/Figure_WSByIntervals_56176.png
- __MACOSX/Supplemnetary_material_S1/._Figure_WSByIntervals_56176.png
- Supplemnetary_material_S1/Figure_WSByIntervals_53901.png
- __MACOSX/Supplemnetary_material_S1/._Figure_WSByIntervals_53901.png
- Supplemnetary_material_S1/Figure_WSByIntervals_63380.png
- __MACOSX/Supplemnetary_material_S1/._Figure_WSByIntervals_63380.png
- Supplemnetary_material_S1/Figure_WSByIntervals_51905.png
- __MACOSX/Supplemnetary_material_S1/._Figure_WSByIntervals_51905.png
- Supplemnetary_material_S1/Figure_WSByIntervals_56059.png
- __MACOSX/Supplemnetary_material_S1/._Figure_WSByIntervals_56059.png
- Supplemnetary_material_S1/Figure_WSByIntervals_55961.png
- __MACOSX/Supplemnetary_material_S1/._Figure_WSByIntervals_55961.png
- Supplemnetary_material_S1/Figure_WSByIntervals_53335.png
- __MACOSX/Supplemnetary_material_S1/._Figure_WSByIntervals_53335.png
- Supplemnetary_material_S1/Figure_WSByIntervals_46894.png
- __MACOSX/Supplemnetary_material_S1/._Figure_WSByIntervals_46894.png
- Supplemnetary_material_S1/Figure_WSByIntervals_56112.png
- __MACOSX/Supplemnetary_material_S1/._Figure_WSByIntervals_56112.png
- Supplemnetary_material_S1/Figure_WSByIntervals_51735.png
- __MACOSX/Supplemnetary_material_S1/._Figure_WSByIntervals_51735.png
- Supplemnetary_material_S1/Figure_WSByIntervals_52402.png
- __MACOSX/Supplemnetary_material_S1/._Figure_WSByIntervals_52402.png
- Supplemnetary_material_S1/Figure_WSByIntervals_52172.png
- __MACOSX/Supplemnetary_material_S1/._Figure_WSByIntervals_52172.png
- Supplemnetary_material_S1/Figure_WSByIntervals_52833.png
- __MACOSX/Supplemnetary_material_S1/._Figure_WSByIntervals_52833.png
- Supplemnetary_material_S1/Figure_WSByIntervals_48498.png
- __MACOSX/Supplemnetary_material_S1/._Figure_WSByIntervals_48498.png
- Supplemnetary_material_S1/Figure_WSByIntervals_55781.png
- __MACOSX/Supplemnetary_material_S1/._Figure_WSByIntervals_55781.png
- Supplemnetary_material_S1/Figure_WSByIntervals_46689.png
- __MACOSX/Supplemnetary_material_S1/._Figure_WSByIntervals_46689.png
- Supplemnetary_material_S1/Figure_WSByIntervals_55811.png
- __MACOSX/Supplemnetary_material_S1/._Figure_WSByIntervals_55811.png
- Supplemnetary_material_S1/Figure_WSByIntervals_47384.png
- __MACOSX/Supplemnetary_material_S1/._Figure_WSByIntervals_47384.png
- __MACOSX/._Supplemnetary_material_S1
